# Supplementary material for: Transcriptome analysis of human OXR1 depleted cells reveals its role in regulating the p53 signaling pathway
Source: Sci Rep. 2015 Nov 30;5:17409. doi: 10.1038/srep17409 (PMC4663793; doi:10.1038/srep17409)
Supplement: Dataset 1 (Supplementary table S2) [file srep17409-s2.xls]

## Sheet: DEGs for siCon_NT vs siOXR1_NT
	Additional file 2; Table S2: DEGs for siCon_NT vs siOXR1_NT. NT: no-drug treatment.
GeneID	Gene_length	siCon_NT-Expression	siOXR1_NT-Expression	siCon_NT-RPKM	siOXR1_NT-RPKM	log2 Ratio(siOXR1_NT/siCon_NT)	Up-Down-Regulation(siOXR1_NT/siCon_NT)	P-value	FDR	Symbol	Description	KEGG Orthology	GO Component	GO Function	GO Process	Blast nr
7139	1307	1	38	0.0415546448929464	1.43502008200221	5.10991736872366	Up	8.36972e-11	5.54291148916762e-10	TNNT2	troponin T type 2 (cardiac)	K12045	GO:0005865//striated muscle thin filament	GO:0005198//structural molecule activity;GO:0008092//cytoskeletal protein binding;GO:0017111//nucleoside-triphosphatase activity	GO:0006936//muscle contraction;GO:0009207;GO:0010038//response to metal ion;GO:0030029//actin filament-based process;GO:0031032//actomyosin structure organization;GO:0043462//regulation of ATPase activity;GO:0044057;GO:0055008//cardiac muscle tissue morphogenesis	gi|441624303|ref|XP_004088983.1|/2.42989e-65/1
386617	2593	1	15	0.0191507137088588	0.285521431258788	3.89812897381592	Up	0.000287532	0.000954641304878049	KCTD8	potassium channel tetramerisation domain containing 8	K15074	GO:0005887//integral to plasma membrane	GO:0005267//potassium channel activity	GO:0030001//metal ion transport;GO:0034220//ion transmembrane transport	gi|38198663|ref|NP_938167.1|/0/1
10395	7479	2	25	0.0132792621064503	0.164985753722431	3.63509456798213	Up	3.26268e-06	1.38419616070124e-05	DLC1	deleted in liver cancer 1	K10360;K08773;K07526;K12490	GO:0005924//cell-substrate adherens junction;GO:0032432//actin filament bundle;GO:0043231//intracellular membrane-bounded organelle;GO:0044444//cytoplasmic part	GO:0005100//Rho GTPase activator activity;GO:0008092//cytoskeletal protein binding;GO:0019899//enzyme binding;GO:0019904//protein domain specific binding	GO:0006470//protein dephosphorylation;GO:0006915//apoptotic process;GO:0007044//cell-substrate junction assembly;GO:0007266//Rho protein signal transduction;GO:0007420//brain development;GO:0008283//cell proliferation;GO:0009887//organ morphogenesis;GO:0009966//regulation of signal transduction;GO:0010863//positive regulation of phospholipase C activity;GO:0012502//induction of programmed cell de…	gi|33188437|ref|NP_006085.2|/0/1
10321	2231	6	57	0.133548544994364	1.26102952521979	3.23916589165099	Up	1.05773e-11	7.51626734094617e-11	CRISP3	cysteine-rich secretory protein 3	K06580	GO:0030141//secretory granule;GO:0031012//extracellular matrix	-	GO:0006952//defense response	gi|300244562|ref|NP_001177915.1|/2.14349e-153/1
374462	8066	7	64	0.0430950414740264	0.391626188612765	3.1838834561498	Up	8.30866e-13	6.434226304e-12	PTPRQ	protein tyrosine phosphatase, receptor type, Q	K06252	-	-	-	gi|222537743|ref|NP_001138498.1|/0/1
6323	8342	2	18	0.011905490445234	0.106500657576702	3.16116337964972	Up	0.000233092	0.000784355930475087	SCN1A	sodium channel, voltage-gated, type I, alpha subunit	K04833	GO:0005887//integral to plasma membrane	GO:0005272//sodium channel activity	GO:0030001//metal ion transport	gi|260166635|ref|NP_001159436.1|/0/1
4036	15735	6	47	0.0189352909998364	0.147428375591313	2.96086472916388	Up	3.70156e-09	2.149866048e-08	LRP2	low density lipoprotein receptor-related protein 2	K06233	GO:0000323//lytic vacuole;GO:0005626//insoluble fraction;GO:0005903//brush border;GO:0012505//endomembrane system;GO:0016023//cytoplasmic membrane-bounded vesicle;GO:0031224//intrinsic to membrane;GO:0044421//extracellular region part;GO:0044459//plasma membrane part	GO:0004871//signal transducer activity;GO:0008565//protein transporter activity;GO:0019904//protein domain specific binding;GO:0046872//metal ion binding	GO:0006464//cellular protein modification process;GO:0006629//lipid metabolic process;GO:0006775;GO:0006897//endocytosis;GO:0007420//brain development;GO:0009058//biosynthetic process;GO:0009887//organ morphogenesis;GO:0009914//hormone transport;GO:0010212//response to ionizing radiation;GO:0017038//protein import;GO:0033189//response to vitamin A	gi|126012573|ref|NP_004516.2|/0/1
80704	3775	3	21	0.0394631528321094	0.274569509869047	2.79859330026501	Up	0.0001659346	0.000571844238607595	SLC19A3	solute carrier family 19, member 3	K14610	GO:0031224//intrinsic to membrane	GO:0015234//thiamine transmembrane transporter activity;GO:0015291//secondary active transmembrane transporter activity;GO:0016597//amino acid binding	GO:0006766//vitamin metabolic process;GO:0006790//sulfur compound metabolic process;GO:0015888//thiamine transport	gi|13376856|ref|NP_079519.1|/0/1
55214	3715	4	24	0.0534673492835219	0.318861726515871	2.57620087892856	Up	0.0001106404	0.000391510627457352	LEPREL1	leprecan-like 1	K08134	GO:0043231//intracellular membrane-bounded organelle	GO:0016701//oxidoreductase activity, acting on single donors with incorporation of molecular oxygen;GO:0019798;GO:0019842//vitamin binding;GO:0046914//transition metal ion binding	GO:0008152//metabolic process;GO:0008283//cell proliferation	gi|27764882|ref|NP_060662.2|/0/1
100507564	1181	4	23	0.168188994570943	0.961231308994799	2.51480033426442	Up	0.000191435	0.00065339146718903	LOC100507564	uncharacterized LOC100507564	-	-	-	-	gi|119627151|gb|EAX06746.1|/1.22931e-28/1
23767	4024	12	66	0.148084892585699	0.809535564989504	2.4506699968447	Up	2.42338e-10	1.5563941437523e-09	FLRT3	fibronectin leucine rich transmembrane protein 3	K07523	GO:0016021//integral to membrane;GO:0031012//extracellular matrix	GO:0004871//signal transducer activity;GO:0005515//protein binding	GO:0009987//cellular process	gi|7959199|dbj|BAA95993.1|/0/1
135656	5306	5	27	0.046794007394526	0.251157694733748	2.42419778548351	Up	7.10462e-05	0.000257897706	DPCR1	diffuse panbronchiolitis critical region 1	K10955	-	-	-	gi|238624188|ref|NP_543146.2|/0/1
23418	5266	65	341	0.612942848852945	3.19612306997882	2.38249849420312	Up	3.96304e-46	1.12279689365854e-44	CRB1	crumbs homolog 1 (Drosophila)	K02599	GO:0031224//intrinsic to membrane;GO:0044459//plasma membrane part	GO:0005488//binding;GO:0046872//metal ion binding	GO:0001754//eye photoreceptor cell differentiation;GO:0007154//cell communication;GO:0009987//cellular process;GO:0050953//sensory perception of light stimulus	gi|6014482|gb|AAF01361.1|AF154671_1/0/1
3885	1713	5	26	0.144943959857183	0.749145119774469	2.36975000146113	Up	0.0001210124	0.000425362125801896	KRT34	keratin 34	K07604	GO:0043234//protein complex	GO:0005488//binding	GO:0009888//tissue development	gi|14917119|ref|NP_066293.2|/0/1
5218	4953	227	1147	2.27585720712399	11.4299691867337	2.32833956693231	Up	4.8941e-147	6.00526749295774e-145	CDK14	cyclin-dependent kinase 14	K08821	GO:0000307//cyclin-dependent protein kinase holoenzyme complex;GO:0016020//membrane;GO:0043231//intracellular membrane-bounded organelle;GO:0044444//cytoplasmic part	GO:0004674//protein serine/threonine kinase activity;GO:0005515//protein binding;GO:0032559	GO:0006464//cellular protein modification process;GO:0022402//cell cycle process;GO:0030111//regulation of Wnt receptor signaling pathway	gi|281183147|ref|NP_001162462.1|/0/1
6515	3938	621	3117	7.83075017822018	39.0670897426585	2.31873135961229	Up	0	0	SLC2A3	solute carrier family 2 (facilitated glucose transporter), member 3	K08142	GO:0031224//intrinsic to membrane	GO:0005355//glucose transmembrane transporter activity;GO:0051183//vitamin transporter activity	GO:0006766//vitamin metabolic process;GO:0008645//hexose transport;GO:0044238//primary metabolic process;GO:0048232//male gamete generation;GO:0048869//cellular developmental process;GO:0051180//vitamin transport	gi|5902090|ref|NP_008862.1|/0/1
1909	4168	19	91	0.226367133467934	1.07761505892702	2.25110550496251	Up	1.40384e-12	1.06350035478261e-11	EDNRA	endothelin receptor type A	K04197	GO:0005635//nuclear envelope;GO:0016021//integral to membrane;GO:0042383//sarcolemma	GO:0004629//phospholipase C activity;GO:0004962//endothelin receptor activity	GO:0001525//angiogenesis;GO:0001932//regulation of protein phosphorylation;GO:0007186//G-protein coupled receptor signaling pathway;GO:0008645//hexose transport;GO:0010524//positive regulation of calcium ion transport into cytosol;GO:0010863//positive regulation of phospholipase C activity;GO:0014031//mesenchymal cell development;GO:0014072;GO:0014820//tonic smooth muscle contraction;GO:0031349//…	gi|4503465|ref|NP_001948.1|/0/1
2354	3776	26	113	0.341923415472416	1.47705418523493	2.1109776224815	Up	3.16986e-14	2.72345368047337e-13	FOSB	FBJ murine osteosarcoma viral oncogene homolog B	K09029	GO:0043231//intracellular membrane-bounded organelle	GO:0001071//nucleic acid binding transcription factor activity;GO:0003677//DNA binding;GO:0005515//protein binding;GO:0043566//structure-specific DNA binding;GO:0046983//protein dimerization activity	GO:0006357//regulation of transcription from RNA polymerase II promoter;GO:0009605//response to external stimulus;GO:0014072;GO:0022414//reproductive process;GO:0032501//multicellular organismal process;GO:0050896//response to stimulus;GO:0051384//response to glucocorticoid stimulus;GO:0051592//response to calcium ion	gi|166999783|ref|NP_001107643.1|/8.23096e-116/1
7306	2876	7	29	0.120863909780771	0.497690196253294	2.04186445127737	Up	0.00020519	0.000696654434918161	TYRP1	tyrosinase-related protein 1	K00506	GO:0030665//clathrin-coated vesicle membrane;GO:0031224//intrinsic to membrane;GO:0048770	GO:0004497//monooxygenase activity;GO:0042802//identical protein binding;GO:0046914//transition metal ion binding;GO:0046983//protein dimerization activity	GO:0006582//melanin metabolic process;GO:0019605//butyrate metabolic process;GO:0048753//pigment granule organization;GO:0050931//pigment cell differentiation	gi|426361297|ref|XP_004047853.1|/0/1
7171	2645	3033	12163	56.9421963563577	226.968193009776	1.99492008806865	Up	0	0	TPM4	tropomyosin 4	K10375	GO:0005865//striated muscle thin filament;GO:0005884//actin filament;GO:0032432//actin filament bundle	GO:0005198//structural molecule activity;GO:0046872//metal ion binding	GO:0003015//heart process;GO:0006936//muscle contraction;GO:0006950//response to stress;GO:0009987//cellular process;GO:0030239//myofibril assembly	gi|471405033|ref|XP_004384492.1|/3.28011e-71/1
9510	4670	596	2379	6.33748376566473	25.1436041757795	1.98820941417037	Up	2.5222e-248	6.02011134246575e-246	ADAMTS1	ADAM metallopeptidase with thrombospondin type 1 motif, 1	K08617	GO:0005578//proteinaceous extracellular matrix;GO:0031982//vesicle	GO:0004175//endopeptidase activity;GO:0005539//glycosaminoglycan binding;GO:0046914//transition metal ion binding	GO:0007166//cell surface receptor signaling pathway;GO:0008283//cell proliferation;GO:0019538//protein metabolic process;GO:0022602//ovulation cycle process;GO:0060343	gi|7243073|dbj|BAA92584.1|/0/1
4883	7450	140	541	0.933166723569118	3.5841894903663	1.94144014508925	Up	3.8919e-56	1.36169609638554e-54	NPR3	natriuretic peptide receptor C/guanylate cyclase C (atrionatriuretic peptide receptor C)	K12325	GO:0005626//insoluble fraction;GO:0031224//intrinsic to membrane	GO:0001653//peptide receptor activity;GO:0042802//identical protein binding	GO:0003014//renal system process;GO:0007188//adenylate cyclase-modulating G-protein coupled receptor signaling pathway;GO:0008015//blood circulation;GO:0033687//osteoblast proliferation;GO:0048731;GO:0070661//leukocyte proliferation	gi|324120923|ref|NP_001191305.1|/1.08379e-174/1
7057	5820	378	1456	3.22519736161389	12.3477651288188	1.93679059418503	Up	1.3906e-147	1.71842655319149e-145	THBS1	thrombospondin 1	K04659	GO:0005615//extracellular space;GO:0009986//cell surface;GO:0031091//platelet alpha granule	GO:0001948//glycoprotein binding;GO:0005102//receptor binding;GO:0005518//collagen binding;GO:0005539//glycosaminoglycan binding;GO:0005543//phospholipid binding;GO:0017134//fibroblast growth factor binding;GO:0032403//protein complex binding;GO:0043498//cell surface binding;GO:0046872//metal ion binding;GO:0071813//lipoprotein particle binding	GO:0000165//MAPK cascade;GO:0001818//negative regulation of cytokine production;GO:0001935//endothelial cell proliferation;GO:0001953//negative regulation of cell-matrix adhesion;GO:0002468;GO:0002504//antigen processing and presentation of peptide or polysaccharide antigen via MHC class II;GO:0002690//positive regulation of leukocyte chemotaxis;GO:0002696//positive regulation of leukocyte activa…	gi|62089410|dbj|BAD93149.1|/0/1
1490	2358	98	357	2.06381020500973	7.47264558772099	1.8563087981213	Up	1.686966e-35	3.59336131833741e-34	CTGF	connective tissue growth factor	K06827	GO:0016020//membrane;GO:0031012//extracellular matrix;GO:0044431//Golgi apparatus part	GO:0005102//receptor binding;GO:0005539//glycosaminoglycan binding;GO:0019838//growth factor binding	GO:0001101//response to acid;GO:0001932//regulation of protein phosphorylation;GO:0006259//DNA metabolic process;GO:0006629//lipid metabolic process;GO:0006816//calcium ion transport;GO:0006950//response to stress;GO:0007169//transmembrane receptor protein tyrosine kinase signaling pathway;GO:0007568//aging;GO:0008219//cell death;GO:0008283//cell proliferation;GO:0009746;GO:0009888//tissue develo…	gi|4503123|ref|NP_001892.1|/0/1
3491	2295	1080	3893	23.3683767750922	83.7243305269998	1.84108941050386	Up	0	0	CYR61	cysteine-rich, angiogenic inducer, 61	K06829	-	GO:0005539//glycosaminoglycan binding;GO:0019838//growth factor binding	GO:0001525//angiogenesis;GO:0010033//response to organic substance;GO:0010810//regulation of cell-substrate adhesion;GO:0016049//cell growth;GO:0016337//cell-cell adhesion;GO:0043062//extracellular structure organization;GO:0048568//embryonic organ development	gi|31542331|ref|NP_001545.2|/0/1
56062	5880	30	108	0.253356125750362	0.906559679086577	1.83923528476235	Up	1.25422e-11	8.86552911967546e-11	KLHL4	kelch-like family member 4	K10442	GO:0005856//cytoskeleton;GO:0031981//nuclear lumen	GO:0008092//cytoskeletal protein binding	-	gi|17017980|ref|NP_476503.1|/0/1
6005	1953	21	74	0.533954845667429	1.87016293813957	1.80837432105759	Up	3.19486e-08	1.68637505725538e-07	RHAG	Rh-associated glycoprotein	K06580	GO:0016021//integral to membrane	GO:0008092//cytoskeletal protein binding;GO:0015101//organic cation transmembrane transporter activity	GO:0015669//gas transport;GO:0015696//ammonium transport;GO:0050801//ion homeostasis	gi|156627565|ref|NP_000315.2|/0/1
144348	4341	1679	5916	19.2065070920138	67.2648765037071	1.80825820036944	Up	0	0	ZNF664	zinc finger protein 664	K09228	GO:0043231//intracellular membrane-bounded organelle	GO:0003676//nucleic acid binding;GO:0046914//transition metal ion binding	GO:0006351//transcription, DNA-dependent	gi|426247182|ref|XP_004017365.1|/2.03235e-169/1
8626	4927	17	59	0.171338057844572	0.59104346396033	1.7864185863189	Up	1.017126e-06	4.57116415372711e-06	TP63	tumor protein p63	K10149	GO:0005792//microsome;GO:0031981//nuclear lumen;GO:0043005//neuron projection;GO:0043234//protein complex;GO:0044427//chromosomal part;GO:0044444//cytoplasmic part	GO:0001071//nucleic acid binding transcription factor activity;GO:0005515//protein binding;GO:0030528//transcription regulator activity;GO:0043169//cation binding;GO:0043565//sequence-specific DNA binding;GO:0043566//structure-specific DNA binding	GO:0000077//DNA damage checkpoint;GO:0001655//urogenital system development;GO:0001738//morphogenesis of a polarized epithelium;GO:0001942//hair follicle development;GO:0002067;GO:0003002//regionalization;GO:0007267//cell-cell signaling;GO:0007569//cell aging;GO:0008284//positive regulation of cell proliferation;GO:0008593//regulation of Notch signaling pathway;GO:0008630//intrinsic apoptotic sig…	gi|7248450|gb|AAF43491.1|/0/1
5243	4718	17	59	0.178928065069989	0.617225762385025	1.7864185863189	Up	1.017126e-06	4.56998541103662e-06	ABCB1	ATP-binding cassette, sub-family B (MDR/TAP), member 1	K05658	GO:0005626//insoluble fraction;GO:0005911//cell-cell junction;GO:0012505//endomembrane system;GO:0031224//intrinsic to membrane	GO:0032559;GO:0042626//ATPase activity, coupled to transmembrane movement of substances	GO:0006810//transport;GO:0009207;GO:0042221//response to chemical stimulus	gi|158261341|dbj|BAF82848.1|/0/1
164781	1669	14	48	0.416542366122824	1.41949827921685	1.76884595687096	Up	1.239362e-05	4.93253620100503e-05	DAW1	dynein assembly factor with WDR repeat domains 1	K14963	-	-	-	gi|32189425|ref|NP_849143.1|/0/1
23193	3921	4999	17134	63.3102130667451	215.681000745842	1.76838893967303	Up	0	0	GANAB	glucosidase, alpha; neutral AB	K05546	GO:0044432//endoplasmic reticulum part;GO:0048770	GO:0004558//alpha-glucosidase activity;GO:0005488//binding	GO:0006487//protein N-linked glycosylation	gi|88900491|ref|NP_938149.2|/0/1
90317	3070	46	152	0.744058250737871	2.44374103866696	1.71560393559397	Up	1.748712e-14	1.52729613473684e-13	ZNF616	zinc finger protein 616	K09228	GO:0043231//intracellular membrane-bounded organelle	GO:0003676//nucleic acid binding;GO:0046914//transition metal ion binding	GO:0006351//transcription, DNA-dependent	gi|49574543|ref|NP_848618.2|/0/1
397	1216	107	353	4.36955976088535	14.3281823548616	1.71329576507744	Up	1.333718e-31	2.56215021300992e-30	ARHGDIB	Rho GDP dissociation inhibitor (GDI) beta	K12462	GO:0031410//cytoplasmic vesicle;GO:0043232	GO:0005092//GDP-dissociation inhibitor activity;GO:0008047//enzyme activator activity	GO:0002376//immune system process;GO:0007010//cytoskeleton organization;GO:0007155//cell adhesion;GO:0007265//Ras protein signal transduction;GO:0009966//regulation of signal transduction;GO:0032501//multicellular organismal process	gi|56676393|ref|NP_001166.3|/1.06017e-107/1
3486	2638	2557	8380	48.1330539251556	156.790302176114	1.70373646155247	Up	0	0	IGFBP3	insulin-like growth factor binding protein 3	K10138	GO:0000267//cell fraction;GO:0016942//insulin-like growth factor binding protein complex;GO:0043231//intracellular membrane-bounded organelle	GO:0005520//insulin-like growth factor binding;GO:0043169//cation binding	GO:0001503//ossification;GO:0001932//regulation of protein phosphorylation;GO:0006915//apoptotic process;GO:0007165//signal transduction;GO:0008285//negative regulation of cell proliferation;GO:0014909//smooth muscle cell migration;GO:0016049//cell growth;GO:0045661//regulation of myoblast differentiation	gi|34534492|dbj|BAC87023.1|/7.43455e-148/1
22807	9512	14	45	0.0730875955697007	0.23350201994976	1.67573655247948	Up	4.66438e-05	0.000172919483234043	IKZF2	IKAROS family zinc finger 2 (Helios)	K09220	GO:0043231//intracellular membrane-bounded organelle	GO:0003676//nucleic acid binding;GO:0030528//transcription regulator activity;GO:0042802//identical protein binding;GO:0046914//transition metal ion binding;GO:0046983//protein dimerization activity	GO:0010551	gi|119590911|gb|EAW70505.1|/0/1
201229	1495	34	109	1.129341285619	3.59861408101182	1.671959861734	Up	1.917704e-10	1.23801683942201e-09	LYRM9	LYR motif containing 9	-	-	-	-	gi|355753846|gb|EHH57811.1|/3.54312e-34/1
84263	3393	938	3003	13.7279743610234	43.6839038211195	1.66998302524918	Up	1.182678e-246	2.78472722594594e-244	HSDL2	hydroxysteroid dehydrogenase like 2	K08764;K12405	GO:0042579//microbody	GO:0003824//catalytic activity;GO:0005496//steroid binding	GO:0008152//metabolic process	gi|40254986|ref|NP_115679.2|/0/1
79627	1755	308	984	8.71487327595319	27.6737457973019	1.66696634285174	Up	6.71574e-82	3.82402136470588e-80	OGFRL1	opioid growth factor receptor-like 1	-	GO:0044464//cell part	-	-	gi|55770902|ref|NP_078852.3|/0/1
83872	18212	12	38	0.0327198335034511	0.102985462726603	1.65420339092983	Up	0.000215414	0.000728244768335274	HMCN1	hemicentin 1	K12567	GO:0005578//proteinaceous extracellular matrix;GO:0044444//cytoplasmic part;GO:0044459//plasma membrane part	GO:0046872//metal ion binding	GO:0006464//cellular protein modification process;GO:0050953//sensory perception of light stimulus	gi|118572606|ref|NP_114141.2|/0/1
94122	4821	13	41	0.133904046548833	0.419755789551484	1.64835066468439	Up	0.0001243328	0.000435978005071443	SYTL5	synaptotagmin-like 5	K01104;K15290	GO:0044464//cell part	GO:0005083//small GTPase regulator activity;GO:0046914//transition metal ion binding	GO:0015031//protein transport;GO:0016192//vesicle-mediated transport	gi|254039648|ref|NP_001156806.1|/0/1
9183	2964	222	695	3.71930895534742	11.5732830526666	1.63769167946817	Up	5.98166e-57	2.1533976e-55	ZW10	zw10 kinetochore protein	K11578	GO:0000776//kinetochore;GO:0005876//spindle microtubule;GO:0031090//organelle membrane;GO:0043231//intracellular membrane-bounded organelle;GO:0044444//cytoplasmic part	GO:0043565//sequence-specific DNA binding	GO:0000070//mitotic sister chromatid segregation;GO:0000075//cell cycle checkpoint;GO:0007346//regulation of mitotic cell cycle;GO:0034502//protein localization to chromosome;GO:0040001//establishment of mitotic spindle localization;GO:0048193//Golgi vesicle transport;GO:0065003	gi|4759344|ref|NP_004715.1|/0/1
50617	3152	23	72	0.36235070269119	1.12744731663051	1.6376014235927	Up	3.6279e-07	1.70522065281899e-06	ATP6V0A4	ATPase, H+ transporting, lysosomal V0 subunit a4	K02154	GO:0005774//vacuolar membrane;GO:0005903//brush border;GO:0016469//proton-transporting two-sector ATPase complex;GO:0031224//intrinsic to membrane;GO:0044459//plasma membrane part	GO:0015077//monovalent inorganic cation transmembrane transporter activity;GO:0019899//enzyme binding	GO:0006875//cellular metal ion homeostasis;GO:0007169//transmembrane receptor protein tyrosine kinase signaling pathway;GO:0015031//protein transport;GO:0015988//energy coupled proton transmembrane transport, against electrochemical gradient;GO:0050954//sensory perception of mechanical stimulus;GO:0055067	gi|85386053|ref|NP_065683.2|/0/1
143282	2564	47	147	0.910263896416667	2.8297579166496	1.63632187136613	Up	3.08766e-13	2.46673029986245e-12	FGFBP3	fibroblast growth factor binding protein 3	-	-	GO:0005539//glycosaminoglycan binding;GO:0019838//growth factor binding	GO:0009967//positive regulation of signal transduction;GO:0043114//regulation of vascular permeability	gi|190341093|ref|NP_689642.3|/1.94759e-129/1
11054	2423	471	1468	9.65283702219167	29.9035405310477	1.63129138143783	Up	1.247374e-117	1.19418926241758e-115	OGFR	opioid growth factor receptor	K11343;K06568	GO:0043231//intracellular membrane-bounded organelle	GO:0008528//G-protein coupled peptide receptor activity	GO:0016049//cell growth	gi|33286446|ref|NP_031372.2|/0/1
114991	9133	79	246	0.429537528864404	1.32944880855866	1.62997213536954	Up	4.61854e-21	5.71950539872068e-20	ZNF618	zinc finger protein 618	K09228	-	-	-	gi|31753198|gb|AAH53892.1|/0/1
79633	16114	28	87	0.0862863608115916	0.266480762893969	1.62682695199853	Up	2.511e-08	1.34002033690659e-07	FAT4	FAT tumor suppressor homolog 4 (Drosophila)	K06813	GO:0031224//intrinsic to membrane	GO:0046872//metal ion binding	GO:0016337//cell-cell adhesion	gi|165932370|ref|NP_078858.4|/0/1
81569	1888	171	529	4.49760800352179	13.8294099821111	1.62050977543553	Up	4.0273e-43	1.06159871709531e-41	ACTL8	actin-like 8	K05692	GO:0043232	-	-	gi|227498241|ref|NP_110439.2|/0/1
23184	4243	711	2198	8.32116338912737	25.5684632353897	1.61950829953722	Up	2.30472e-173	3.43225993846154e-171	MESDC2	mesoderm development candidate 2	K11447;K06264;K00939	-	-	GO:0009888//tissue development	gi|20521876|dbj|BAA07640.2|/3.81442e-96/1
10308	3419	123	376	1.78646080128392	5.42798593724321	1.6033127245458	Up	1.132604e-30	2.09718300701382e-29	ZNF267	zinc finger protein 267	K09228	GO:0005622//intracellular	GO:0046872//metal ion binding	GO:0032501//multicellular organismal process	gi|395756330|ref|XP_003780110.1|/0/1
285313	8571	1144	3467	6.6279925259887	19.9651379927488	1.59083916263185	Up	2.18054e-265	5.7566256e-263	IGSF10	immunoglobulin superfamily, member 10	K06255	-	-	GO:0009888//tissue development;GO:0032501//multicellular organismal process;GO:0048869//cellular developmental process	gi|38490688|ref|NP_849144.2|/0/1
145978	1786	65	195	1.80725478278814	5.38893724876959	1.57620087892856	Up	2.85222e-16	2.75482712195122e-15	LINC00052	long intergenic non-protein coding RNA 52	-	-	-	-	gi|119622391|gb|EAX01986.1|/1.05814e-43/1
170958	6105	43	128	0.349760102837682	1.03484253475858	1.56497362350531	Up	4.58076e-11	3.10564833618677e-10	ZNF525	zinc finger protein 525	K09228	-	-	-	gi|402906634|ref|XP_003916101.1|/0/1
11020	1104	75	221	3.37349189178471	9.88036912724289	1.55032224710295	Up	7.59604e-18	8.13981555719557e-17	IFT27	intraflagellar transport 27 homolog (Chlamydomonas)	K07934	GO:0019861//flagellum;GO:0030990//intraflagellar transport particle	GO:0032561//guanyl ribonucleotide binding	GO:0035556//intracellular signal transduction	gi|119580518|gb|EAW60114.1|/3.35928e-150/1
842	2165	939	2742	21.5374941374594	62.5114423211261	1.53726988633285	Up	3.76652e-200	6.562784448e-198	CASP9	caspase 9, apoptosis-related cysteine peptidase	K04399	GO:0044444//cytoplasmic part	GO:0004175//endopeptidase activity;GO:0005488//binding;GO:0030234//enzyme regulator activity	GO:0006917//induction of apoptosis;GO:0006919//activation of cysteine-type endopeptidase activity involved in apoptotic process;GO:0007169//transmembrane receptor protein tyrosine kinase signaling pathway;GO:0019538//protein metabolic process;GO:0048017//inositol lipid-mediated signaling	gi|14790124|ref|NP_001220.2|/0/1
83460	805	35	102	2.15903481074221	6.25394793109001	1.53438070323394	Up	7.14108e-09	4.02934513989637e-08	EMC6	ER membrane protein complex subunit 6	-	-	-	-	gi|431893911|gb|ELK03717.1|/7.60079e-25/1
51121	723	264	764	18.1323089499678	52.156090589035	1.5242730868847	Up	2.03904e-56	7.19194999190283e-55	RPL26L1	ribosomal protein L26-like 1	K02898	GO:0015934//large ribosomal subunit	GO:0003676//nucleic acid binding;GO:0005198//structural molecule activity	GO:0006412//translation;GO:0019080;GO:0031016//pancreas development;GO:0042254//ribosome biogenesis	gi|397485840|ref|XP_003814046.1|/9.48688e-74/1
11005	3745	856	2474	11.3503544336162	32.6060239302624	1.52240117678263	Up	3.04096e-178	4.68899885309734e-176	SPINK5	serine peptidase inhibitor, Kazal type 5	K06254	GO:0030141//secretory granule;GO:0031090//organelle membrane;GO:0043231//intracellular membrane-bounded organelle;GO:0044444//cytoplasmic part	GO:0004866//endopeptidase inhibitor activity	GO:0001525//angiogenesis;GO:0002682//regulation of immune system process;GO:0002683//negative regulation of immune system process;GO:0009913//epidermal cell differentiation;GO:0022405//hair cycle process;GO:0043062//extracellular structure organization;GO:0045619//regulation of lymphocyte differentiation;GO:0048519//negative regulation of biological process;GO:2000026//regulation of multicellular…	gi|74027261|ref|NP_006837.2|/0/1
11096	9663	187	539	0.960986103798227	2.75313023150799	1.51848538107227	Up	4.35374e-40	1.05653991309192e-38	ADAMTS5	ADAM metallopeptidase with thrombospondin type 1 motif, 5	K08620	GO:0031012//extracellular matrix	GO:0004175//endopeptidase activity;GO:0005102//receptor binding;GO:0046914//transition metal ion binding	GO:0019538//protein metabolic process	gi|195539372|ref|NP_008969.2|/0/1
8470	6564	72	207	0.544692511668054	1.55650938197832	1.51480033426441	Up	2.688e-16	2.60343035019455e-15	SORBS2	sorbin and SH3 domain containing 2	K06086	GO:0005856//cytoskeleton;GO:0031674//I band;GO:0043005//neuron projection;GO:0043231//intracellular membrane-bounded organelle;GO:0044297//cell body;GO:0044430//cytoskeletal part;GO:0044459//plasma membrane part	GO:0005198//structural molecule activity;GO:0030674//protein binding, bridging;GO:0046914//transition metal ion binding	-	gi|40788362|dbj|BAA34497.2|/0/1
10287	1593	183	523	5.70456843591587	16.2045092389982	1.5062056761703	Up	1.67352e-38	3.88274467110519e-37	RGS19	regulator of G-protein signaling 19	K07524	GO:0005626//insoluble fraction;GO:0030135//coated vesicle;GO:0031234//extrinsic to internal side of plasma membrane;GO:0042995//cell projection	GO:0005515//protein binding;GO:0008047//enzyme activator activity;GO:0060089	GO:0007186//G-protein coupled receptor signaling pathway;GO:0035556//intracellular signal transduction;GO:0043087//regulation of GTPase activity	gi|5031705|ref|NP_005864.1|/3.08775e-108/1
389084	480	21	60	2.17252877830935	6.16964226045031	1.50581155103716	Up	1.278666e-05	5.0808384e-05	C2orf82	chromosome 2 open reading frame 82	-	GO:0031224//intrinsic to membrane	-	-	gi|332815722|ref|XP_003309572.1|/1.83631e-32/1
23228	4170	140	400	1.66716836704795	4.73449765789952	1.50581155103716	Up	8.06412e-30	1.43230608440367e-28	PLCL2	phospholipase C-like 2	K15370	GO:0044424//intracellular part	GO:0004629//phospholipase C activity;GO:0046872//metal ion binding;GO:0060089	GO:0007165//signal transduction;GO:0044238//primary metabolic process	gi|5689521|dbj|BAA83044.1|/0/1
23299	6433	401	1142	3.09541085954849	8.76198533988404	1.50112688711533	Up	1.267094e-81	7.16813177142857e-80	BICD2	bicaudal D homolog 2 (Drosophila)	K10352;K10421;K11498	GO:0016020//membrane;GO:0031982//vesicle;GO:0043231//intracellular membrane-bounded organelle;GO:0043232	GO:0005083//small GTPase regulator activity;GO:0005488//binding	GO:0019222//regulation of metabolic process;GO:0034453//microtubule anchoring;GO:0072384//organelle transport along microtubule	gi|51479166|ref|NP_001003800.1|/0/1
1021	11733	1628	4636	6.89021558454202	19.5022323494061	1.50101824494763	Up	0	0	CDK6	cyclin-dependent kinase 6	K02091	GO:0031252//cell leading edge;GO:0043231//intracellular membrane-bounded organelle;GO:0043234//protein complex;GO:0044444//cytoplasmic part	GO:0004674//protein serine/threonine kinase activity;GO:0005515//protein binding;GO:0032559	GO:0001952//regulation of cell-matrix adhesion;GO:0006464//cellular protein modification process;GO:0006796//phosphate-containing compound metabolic process;GO:0008284//positive regulation of cell proliferation;GO:0008285//negative regulation of cell proliferation;GO:0010467//gene expression;GO:0022008//neurogenesis;GO:0032844//regulation of homeostatic process;GO:0043696;GO:0045596//negative reg…	gi|4502741|ref|NP_001250.1|/0/1
650	3150	653	1829	10.2941408960436	28.6584779539394	1.47713855640969	Up	1.40131e-126	1.41955961860465e-124	BMP2	bone morphogenetic protein 2	K04662	GO:0031982//vesicle;GO:0032991//macromolecular complex;GO:0044421//extracellular region part;GO:0044424//intracellular part	GO:0005126//cytokine receptor binding;GO:0008047//enzyme activator activity;GO:0016564//transcription repressor activity;GO:0016616//oxidoreductase activity, acting on the CH-OH group of donors, NAD or NADP as acceptor;GO:0017002//activin-activated receptor activity;GO:0042802//identical protein binding;GO:0046983//protein dimerization activity;GO:0070696//transmembrane receptor protein serine/th…	GO:0000122//negative regulation of transcription from RNA polymerase II promoter;GO:0001837//epithelial to mesenchymal transition;GO:0001934//positive regulation of protein phosphorylation;GO:0001935//endothelial cell proliferation;GO:0003007//heart morphogenesis;GO:0003134;GO:0003171//atrioventricular valve development;GO:0006915//apoptotic process;GO:0006952//defense response;GO:0007178//transm…	gi|4557369|ref|NP_001191.1|/0/1
4501	468	39	109	4.13815005392258	11.4955727587878	1.47402048412208	Up	6.25818e-09	3.55303122580645e-08	MT1X	metallothionein 1X	K14739	-	-	-	gi|119603291|gb|EAW82885.1|/1.06431e-18/1
170960	4696	118	329	1.2477897096155	3.45794259572087	1.4705391025808	Up	5.26692e-24	7.32993722683706e-23	ZNF721	zinc finger protein 721	K09228	-	GO:0005488//binding	-	gi|119603074|gb|EAW82668.1|/0/1
5523	6814	86	239	0.626734789499281	1.73119401261829	1.46584043148606	Up	8.90938e-18	9.50624844580527e-17	PPP2R3A	protein phosphatase 2, regulatory subunit B'', alpha	K11583	GO:0008287//protein serine/threonine phosphatase complex	GO:0019888//protein phosphatase regulator activity;GO:0046872//metal ion binding	GO:0006464//cellular protein modification process	gi|32967586|ref|NP_871626.1|/0/1
1740	8061	108	297	0.66530734026593	1.81851755499689	1.4506699968447	Up	2.05756e-21	2.57920326906475e-20	DLG2	discs, large homolog 2 (Drosophila)	K12075	GO:0005626//insoluble fraction;GO:0033267//axon part;GO:0044297//cell body;GO:0044430//cytoskeletal part;GO:0044459//plasma membrane part	GO:0005488//binding;GO:0016776//phosphotransferase activity, phosphate group as acceptor;GO:0019904//protein domain specific binding;GO:0046983//protein dimerization activity	GO:0007172//signal complex assembly;GO:0007267//cell-cell signaling;GO:0007600//sensory perception;GO:0016044//cellular membrane organization	gi|91199538|ref|NP_001355.2|/0/1
92737	3272	1110	3051	16.8460142781934	46.0234194049729	1.44996088154859	Up	3.84406e-204	6.90504138556701e-202	DNER	delta/notch-like EGF repeat containing	K02599	GO:0005768//endosome;GO:0031224//intrinsic to membrane;GO:0043005//neuron projection;GO:0044297//cell body	GO:0004872//receptor activity;GO:0005102//receptor binding;GO:0046872//metal ion binding	GO:0007166//cell surface receptor signaling pathway;GO:0007399//nervous system development;GO:0016192//vesicle-mediated transport;GO:0016477//cell migration;GO:0044267//cellular protein metabolic process;GO:0048747//muscle fiber development	gi|116235485|ref|NP_620711.3|/0/1
8013	5707	127	349	1.10505356267356	3.01833558632859	1.44963691764489	Up	7.2481e-25	1.04632058326429e-23	NR4A3	nuclear receptor subfamily 4, group A, member 3	K08559	GO:0031981//nuclear lumen	GO:0001071//nucleic acid binding transcription factor activity;GO:0003676//nucleic acid binding;GO:0003677//DNA binding;GO:0004879//ligand-activated sequence-specific DNA binding RNA polymerase II transcription factor activity;GO:0030528//transcription regulator activity;GO:0046872//metal ion binding;GO:0046914//transition metal ion binding	GO:0001704//formation of primary germ layer;GO:0007275//multicellular organismal development;GO:0007610//behavior;GO:0009653//anatomical structure morphogenesis;GO:0009755//hormone-mediated signaling pathway;GO:0010551;GO:0035239//tube morphogenesis;GO:0042471//ear morphogenesis;GO:0050905//neuromuscular process;GO:0060004//reflex	gi|1311505|gb|AAB36006.1|/1.94226e-177/1
440822	3691	53	144	0.713048884934912	1.92561037226734	1.43324292508651	Up	5.91996e-11	3.97033806928406e-10	PIWIL3	piwi-like RNA-mediated gene silencing 3	K02156	GO:0044424//intracellular part	GO:0003676//nucleic acid binding	GO:0006412//translation;GO:0016458//gene silencing;GO:0022403;GO:0048232//male gamete generation;GO:0048869//cellular developmental process	gi|364023796|ref|NP_001242904.1|/0/1
54959	1301	28	76	1.06873052891467	2.88327632156325	1.43181096959338	Up	2.15662e-06	9.33356852459016e-06	ODAM	odontogenic, ameloblast asssociated	-	GO:0005578//proteinaceous extracellular matrix	-	GO:0042476//odontogenesis	gi|109134338|ref|NP_060325.3|/1.08917e-113/1
653820	2374	34	92	0.711190068239432	1.91274503104104	1.42733749301408	Up	1.925716e-07	9.37515383738474e-07	FAM72B	family with sequence similarity 72, member B	-	-	-	-	gi|155029537|ref|NP_001094380.1|/7.84883e-85/1
728833	2393	46	124	0.954558641774034	2.55757840466641	1.42187273253727	Up	1.59195e-09	9.53856148555708e-09	FAM72D	family with sequence similarity 72, member D	-	-	-	-	gi|48675832|ref|NP_997301.2|/1.14383e-83/1
84844	1105	385	1032	17.3015866507894	46.0964402735546	1.4137509980484	Up	9.57756e-68	4.35716463289817e-66	PHF5A	PHD finger protein 5A	K12834	GO:0005681//spliceosomal complex;GO:0016604//nuclear body;GO:0030532//small nuclear ribonucleoprotein complex;GO:0034399//nuclear periphery	GO:0001071//nucleic acid binding transcription factor activity;GO:0003676//nucleic acid binding	GO:0000377;GO:0006355//regulation of transcription, DNA-dependent	gi|14249398|ref|NP_116147.1|/3.11686e-63/1
400569	860	202	538	11.6638089891957	30.8769073127653	1.40448925801224	Up	8.50878e-36	1.82807623575832e-34	MED11	mediator complex subunit 11	K15131	GO:0043231//intracellular membrane-bounded organelle;GO:0043234//protein complex	GO:0005488//binding;GO:0016251//general RNA polymerase II transcription factor activity	GO:0006355//regulation of transcription, DNA-dependent	gi|6841242|gb|AAF28974.1|AF161414_1/2.01618e-66/1
22927	2708	96	252	1.76039470536145	4.59305716287586	1.38355580098616	Up	3.09878e-17	3.19486051597633e-16	HABP4	hyaluronan binding protein 4	K13199	GO:0044444//cytoplasmic part	GO:0005488//binding	GO:0001775//cell activation;GO:0006887//exocytosis;GO:0007599//hemostasis	gi|157676331|ref|NP_055097.2|/4.77045e-142/1
26287	1462	38	98	1.29069522885684	3.30848121217035	1.35802070887902	Up	2.2666e-07	1.09308714088015e-06	ANKRD2	ankyrin repeat domain 2 (stretch responsive muscle)	K15503;K10799	GO:0030017//sarcomere	GO:0005198//structural molecule activity	GO:0003012//muscle system process;GO:0048513//organ development	gi|34915797|emb|CAE47432.1|/0/1
6542	7584	3569	9174	23.3687619342558	59.7049557989147	1.35326938424034	Up	0	0	SLC7A2	solute carrier family 7 (cationic amino acid transporter, y+ system), member 2	K13864	GO:0005626//insoluble fraction;GO:0016021//integral to membrane;GO:0044424//intracellular part	GO:0015171//amino acid transmembrane transporter activity	GO:0006807//nitrogen compound metabolic process;GO:0006865//amino acid transport;GO:0019752//carboxylic acid metabolic process	gi|258645169|ref|NP_003037.4|/0/1
399664	2863	266	668	4.61368318970341	11.5160908976062	1.31966023518027	Up	3.38294e-40	8.25551072268908e-39	MEX3D	mex-3 homolog D (C. elegans)	K15686	-	GO:0005488//binding	-	gi|291621664|ref|NP_001167589.1|/0/1
1368	6683	1867	4681	13.8726790076435	34.571414539779	1.31733321569315	Up	5.7435e-270	1.563667875e-267	CPM	carboxypeptidase M	K01296	GO:0031224//intrinsic to membrane;GO:0031981//nuclear lumen	GO:0008235//metalloexopeptidase activity;GO:0046914//transition metal ion binding	GO:0019538//protein metabolic process;GO:0032502//developmental process	gi|6631081|ref|NP_001865.1|/0/1
619279	14403	46	115	0.158596044557749	0.394089486885669	1.31316647309477	Up	4.5525e-08	2.370674237896e-07	ZNF704	zinc finger protein 704	K11447;K00939	GO:0044464//cell part	GO:0046914//transition metal ion binding	-	gi|76253910|ref|NP_001028895.1|/0/1
6855	2449	24	60	0.486642390988037	1.20923980604988	1.31316647309477	Up	8.301e-05	0.00029852760371517	SYP	synaptophysin	-	GO:0005624//membrane fraction;GO:0030672//synaptic vesicle membrane;GO:0031224//intrinsic to membrane;GO:0032991//macromolecular complex;GO:0044459//plasma membrane part;GO:0044463	GO:0019904//protein domain specific binding;GO:0019905//syntaxin binding;GO:0032934//sterol binding;GO:0046872//metal ion binding	GO:0016044//cellular membrane organization;GO:0016050//vesicle organization;GO:0016192//vesicle-mediated transport;GO:0048168//regulation of neuronal synaptic plasticity	gi|27764867|ref|NP_003170.1|/2.19406e-122/1
9899	11361	93	232	0.406493747044943	1.00790916604135	1.31006056222694	Up	8.00678e-15	7.13972030296827e-14	SV2B	synaptic vesicle glycoprotein 2B	K06258	GO:0008021//synaptic vesicle;GO:0030141//secretory granule;GO:0031224//intrinsic to membrane;GO:0044459//plasma membrane part	GO:0004871//signal transducer activity;GO:0005215//transporter activity	GO:0006810//transport;GO:0060255	gi|7662270|ref|NP_055663.1|/0/1
90333	4308	79	195	0.910623549470428	2.23413229487059	1.29478794377991	Up	1.735506e-12	1.30624002349892e-11	ZNF468	zinc finger protein 468	K09228	-	-	-	gi|57165432|ref|NP_001008801.1|/0/1
344787	3210	60	148	0.928183189664877	2.27565621070815	1.29380114822783	Up	8.38338e-10	5.14519243113772e-09	ZNF860	zinc finger protein 860	K09228	GO:0005622//intracellular	GO:0003676//nucleic acid binding;GO:0046872//metal ion binding	-	gi|332801011|ref|NP_001131146.2|/0/1
171423	2099	24	59	0.56778809696508	1.38736119434614	1.28891892684809	Up	0.0001199052	0.000421640404601413	PDIA3P	protein disulfide isomerase family A, member 3 pseudogene	K08056	GO:0044432//endoplasmic reticulum part;GO:0048770	GO:0004175//endopeptidase activity;GO:0004620//phospholipase activity;GO:0005488//binding;GO:0015036//disulfide oxidoreductase activity;GO:0016862//intramolecular oxidoreductase activity, interconverting keto- and enol-groups	GO:0006487//protein N-linked glycosylation;GO:0006605//protein targeting;GO:0006915//apoptotic process;GO:0018904;GO:0019725//cellular homeostasis;GO:0023052//signaling;GO:0035437//maintenance of protein localization in endoplasmic reticulum	gi|21361657|ref|NP_005304.3|/0/1
163227	4479	22	54	0.243909715167573	0.595062615877324	1.28669426173357	Up	0.000240416	0.000807286256311428	ZNF100	zinc finger protein 100	K09228	-	GO:0005488//binding	-	gi|194018565|ref|NP_775802.2|/0/1
10447	2552	406	996	7.90010464839765	19.2632090639765	1.28590439309031	Up	7.80608e-57	2.79287757535934e-55	FAM3C	family with sequence similarity 3, member C	K09666	GO:0031410//cytoplasmic vesicle	GO:0005102//receptor binding	GO:0032501//multicellular organismal process	gi|7661714|ref|NP_055703.1|/3.66084e-120/1
23548	5519	274	671	2.46534469601331	6.00084066934178	1.28337525144706	Up	9.79014e-39	2.29896764636119e-37	TTC33	tetratricopeptide repeat domain 33	K07198;K09527	-	-	-	gi|7110679|ref|NP_036514.1|/1.18524e-145/1
55170	2665	366	895	6.81979551100486	16.5758493751686	1.28128241207498	Up	5.6833e-51	1.79720180036298e-49	PRMT6	protein arginine methyltransferase 6	K11437	GO:0043231//intracellular membrane-bounded organelle	GO:0005515//protein binding;GO:0008469//histone-arginine N-methyltransferase activity	GO:0006281//DNA repair;GO:0006355//regulation of transcription, DNA-dependent;GO:0034969//histone arginine methylation;GO:0035247//peptidyl-arginine omega-N-methylation;GO:0051704	gi|227908867|ref|NP_060607.2|/0/1
90423	2025	43	105	1.0544619396662	2.55925901174235	1.27921914117142	Up	3.08852e-07	1.46553301960784e-06	ATP6V1E2	ATPase, H+ transporting, lysosomal 31kDa, V1 subunit E2	K02150	GO:0044444//cytoplasmic part	GO:0015078//hydrogen ion transmembrane transporter activity;GO:0042625//ATPase activity, coupled to transmembrane movement of ions	GO:0006875//cellular metal ion homeostasis;GO:0007169//transmembrane receptor protein tyrosine kinase signaling pathway;GO:0015031//protein transport;GO:0015992//proton transport;GO:0034220//ion transmembrane transport	gi|18087815|ref|NP_542384.1|/2.08178e-83/1
93653	1908	23	56	0.59860032226553	1.44863717645794	1.275031344208	Up	0.000203688	0.000691959390134529	ST7-AS1	ST7 antisense RNA 1	-	GO:0031224//intrinsic to membrane	-	-	gi|9230673|gb|AAF85949.1|AF234886_1/1.61724e-21/1
7697	2757	81	197	1.45893429539817	3.52678861170464	1.27344019477915	Up	2.57018e-12	1.90890095140665e-11	ZNF138	zinc finger protein 138	K09228;K01008	GO:0005622//intracellular	GO:0001071//nucleic acid binding transcription factor activity;GO:0003712//transcription cofactor activity;GO:0005488//binding;GO:0016301//kinase activity;GO:0032559;GO:0032561//guanyl ribonucleotide binding;GO:0046872//metal ion binding	GO:0006351//transcription, DNA-dependent;GO:0006796//phosphate-containing compound metabolic process;GO:0043412//macromolecule modification	gi|426356361|ref|XP_004045548.1|/0/1
92312	6124	109	264	0.883850468734607	2.12774076650409	1.26744817278893	Up	6.60588e-16	6.22840114285714e-15	MEX3A	mex-3 homolog A (C. elegans)	K15686	GO:0030529//ribonucleoprotein complex;GO:0043231//intracellular membrane-bounded organelle	GO:0003676//nucleic acid binding;GO:0046914//transition metal ion binding	-	gi|397500912|ref|XP_003821147.1|/0/1
257194	5669	61	147	0.534331599836184	1.27985522989761	1.26017338548088	Up	2.06668e-09	1.22732898159509e-08	NEGR1	neuronal growth regulator 1	K06775	GO:0031224//intrinsic to membrane;GO:0043005//neuron projection;GO:0044297//cell body	-	GO:0009987//cellular process	gi|31874103|emb|CAD97961.1|/0/1
203069	1644	286	688	8.63876580599896	20.6555419717266	1.25763179613111	Up	1.711208e-38	3.95963986613546e-37	R3HCC1	R3H domain and coiled-coil containing 1	-	-	-	-	gi|160017981|sp|Q9Y3T6.2|R3HC1_HUMAN/0/1
5433	2338	428	1028	9.09047847602496	21.7019409537825	1.25539594100014	Up	1.630056e-56	5.76107418742393e-55	POLR2D	polymerase (RNA) II (DNA directed) polypeptide D	K03012	GO:0016591//DNA-directed RNA polymerase II, holoenzyme	GO:0005488//binding;GO:0016301//kinase activity;GO:0034062//RNA polymerase activity	GO:0000377;GO:0006289//nucleotide-excision repair;GO:0006352//DNA-dependent transcription, initiation;GO:0006354//DNA-dependent transcription, elongation;GO:0006397//mRNA processing;GO:0045935	gi|83754528|pdb|2C35|A/1.55951e-69/1
2791	964	468	1123	24.1077289448436	57.4979938463544	1.2540158710246	Up	1.804046e-61	7.29320127703016e-60	GNG11	guanine nucleotide binding protein (G protein), gamma 11	K04546	GO:0031234//extrinsic to internal side of plasma membrane	GO:0017111//nucleoside-triphosphatase activity;GO:0060089	GO:0001666//response to hypoxia;GO:0001754//eye photoreceptor cell differentiation;GO:0007166//cell surface receptor signaling pathway;GO:0007267//cell-cell signaling;GO:0009207;GO:0010658;GO:0015980//energy derivation by oxidation of organic compounds;GO:0033036;GO:0033762//response to glucagon stimulus	gi|4758448|ref|NP_004117.1|/3.21235e-34/1
1316	4679	356	853	3.77819556109366	8.99799931295425	1.2519068785593	Up	5.41672e-47	1.56518954029851e-45	KLF6	Kruppel-like factor 6	K09207	GO:0043231//intracellular membrane-bounded organelle	GO:0001071//nucleic acid binding transcription factor activity;GO:0003677//DNA binding;GO:0030528//transcription regulator activity;GO:0043566//structure-specific DNA binding;GO:0046872//metal ion binding;GO:0046914//transition metal ion binding	GO:0006355//regulation of transcription, DNA-dependent;GO:0006357//regulation of transcription from RNA polymerase II promoter;GO:0007166//cell surface receptor signaling pathway;GO:0009611//response to wounding;GO:0030098//lymphocyte differentiation	gi|236460752|ref|NP_001153597.1|/2.18847e-97/1
7637	7025	216	516	1.5268448312836	3.62537839873863	1.24757813146719	Up	6.16848e-29	1.05475559882238e-27	ZNF84	zinc finger protein 84	K09228	GO:0043231//intracellular membrane-bounded organelle	GO:0003676//nucleic acid binding;GO:0046914//transition metal ion binding	GO:0006351//transcription, DNA-dependent	gi|397487116|ref|XP_003814655.1|/0/1
116113	5965	723	1715	6.01887508262067	14.19069435262	1.23737940231646	Up	5.02262e-91	3.35303183448276e-89	FOXP4	forkhead box P4	K09409	GO:0043231//intracellular membrane-bounded organelle;GO:0043234//protein complex	GO:0000981//sequence-specific DNA binding RNA polymerase II transcription factor activity;GO:0003702//RNA polymerase II transcription factor activity;GO:0016564//transcription repressor activity;GO:0042802//identical protein binding;GO:0043565//sequence-specific DNA binding;GO:0043566//structure-specific DNA binding;GO:0046872//metal ion binding;GO:0046983//protein dimerization activity	GO:0000122//negative regulation of transcription from RNA polymerase II promoter;GO:0048513//organ development;GO:0048598//embryonic morphogenesis	gi|60498992|ref|NP_001012427.1|/0/1
11193	2354	181	428	3.81820812112143	8.97402510610955	1.23285947752534	Up	7.43788e-24	1.02855254857143e-22	WBP4	WW domain binding protein 4	K13220	GO:0016604//nuclear body;GO:0030529//ribonucleoprotein complex	GO:0005515//protein binding;GO:0046914//transition metal ion binding	GO:0000398//mRNA splicing, via spliceosome	gi|6005948|ref|NP_009118.1|/3.63829e-167/1
4071	1712	10324	24288	299.455101565631	700.22556645709	1.2254800275289	Up	0	0	TM4SF1	transmembrane 4 L six family member 1	-	GO:0016021//integral to membrane	-	-	gi|355559955|gb|EHH16683.1|/4.49879e-125/1
84870	2165	40	93	0.917465138975906	2.12019115093535	1.20846909442807	Up	4.14246e-06	1.74091227785818e-05	RSPO3	R-spondin 3	K03995	-	GO:0001664//G-protein coupled receptor binding;GO:0005539//glycosaminoglycan binding	GO:0016055//Wnt receptor signaling pathway;GO:0048598//embryonic morphogenesis	gi|397514815|ref|XP_003827666.1|/8.83906e-138/1
146198	4384	77	178	0.872183086182587	2.00400788751853	1.2001852684789	Up	2.16388e-10	1.39384270314233e-09	ZFP90	ZFP90 zinc finger protein	K09228	GO:0043231//intracellular membrane-bounded organelle	GO:0003676//nucleic acid binding;GO:0046914//transition metal ion binding;GO:0070011//peptidase activity, acting on L-amino acid peptides	GO:0006351//transcription, DNA-dependent;GO:0019538//protein metabolic process	gi|113680890|ref|NP_597715.2|/0/1
8464	4509	74	171	0.814965013946163	1.87182759199291	1.19963752746435	Up	4.9631e-10	3.11629024864865e-09	SUPT3H	suppressor of Ty 3 homolog (S. cerevisiae)	K11313	GO:0005667//transcription factor complex;GO:0070461//SAGA-type complex	GO:0003676//nucleic acid binding;GO:0003712//transcription cofactor activity;GO:0004468//lysine N-acetyltransferase activity;GO:0030528//transcription regulator activity	GO:0006355//regulation of transcription, DNA-dependent;GO:0016573//histone acetylation	gi|54887330|gb|AAH35816.1|/2.82065e-171/1
123811	2250	320	739	7.06244275869453	16.2110777972366	1.1987408374662	Up	2.39006e-38	5.50851923809524e-37	FOPNL	FGFR1OP N-terminal like	K11447;K06264;K00939	GO:0005815//microtubule organizing center	-	GO:0000226//microtubule cytoskeleton organization	gi|21389391|ref|NP_653201.1|/7.32467e-93/1
84527	3309	39	90	0.58526872929458	1.34244255893751	1.19768925567483	Up	6.90596e-06	2.82264712737509e-05	ZNF559	zinc finger protein 559	K09228	GO:0043231//intracellular membrane-bounded organelle	GO:0003676//nucleic acid binding;GO:0046914//transition metal ion binding	GO:0006351//transcription, DNA-dependent	gi|320202969|ref|NP_001189335.1|/0/1
10795	5862	176	406	1.49091997848592	3.41845753359649	1.19714267675529	Up	9.43512e-22	1.19215033270486e-20	ZNF268	zinc finger protein 268	K09228	GO:0043231//intracellular membrane-bounded organelle	GO:0001071//nucleic acid binding transcription factor activity;GO:0003676//nucleic acid binding;GO:0046914//transition metal ion binding	GO:0006351//transcription, DNA-dependent	gi|397487116|ref|XP_003814655.1|/0/1
7770	3075	100	230	1.61488782592101	3.69175341763531	1.19287223937705	Up	6.65214e-13	5.17903875603217e-12	ZNF227	zinc finger protein 227	K09228	GO:0043231//intracellular membrane-bounded organelle	GO:0003676//nucleic acid binding;GO:0046914//transition metal ion binding	GO:0006351//transcription, DNA-dependent	gi|32698786|ref|NP_872296.1|/0/1
84144	4711	37	85	0.390010321363113	0.890544839122524	1.19117594871615	Up	1.362524e-05	5.40419261916686e-05	SYDE2	synapse defective 1, Rho GTPase, homolog 2 (C. elegans)	K08878	GO:0044444//cytoplasmic part	GO:0005099//Ras GTPase activator activity	GO:0032321//positive regulation of Rho GTPase activity	gi|149274655|ref|NP_115560.1|/0/1
167227	10198	227	521	1.10534621954159	2.52157961772474	1.18982945319499	Up	3.24236e-27	5.15464239416058e-26	DCP2	DCP2 decapping enzyme homolog (S. cerevisiae)	K12613	GO:0031332;GO:0043231//intracellular membrane-bounded organelle;GO:0044444//cytoplasmic part	GO:0003676//nucleic acid binding;GO:0004532//exoribonuclease activity;GO:0046914//transition metal ion binding	GO:0000291//nuclear-transcribed mRNA catabolic process, exonucleolytic	gi|334688848|ref|NP_001229306.1|/0/1
90624	6213	414	949	3.30892153032148	7.53901883813597	1.18801569772919	Up	4.2823e-48	1.26680467232598e-46	LYRM7	LYR motif containing 7	K11447	GO:0043231//intracellular membrane-bounded organelle	-	-	gi|3002527|gb|AAC08737.1|/2.35399e-49/1
332	2724	1205	2761	21.9668317840384	50.0275544232109	1.18739611967814	Up	2.51372e-136	2.82574563096774e-134	BIRC5	baculoviral IAP repeat containing 5	K08731	GO:0005813//centrosome;GO:0005819//spindle;GO:0005874//microtubule;GO:0005875//microtubule associated complex;GO:0031981//nuclear lumen;GO:0044427//chromosomal part	GO:0004869//cysteine-type endopeptidase inhibitor activity;GO:0015631//tubulin binding;GO:0017016//Ras GTPase binding;GO:0042802//identical protein binding;GO:0046914//transition metal ion binding;GO:0046983//protein dimerization activity	GO:0000075//cell cycle checkpoint;GO:0007010//cytoskeleton organization;GO:0007067//mitosis;GO:0007096//regulation of exit from mitosis;GO:0007275//multicellular organismal development;GO:0008104//protein localization;GO:0010466//negative regulation of peptidase activity;GO:0043066//negative regulation of apoptotic process;GO:0051649//establishment of localization in cell	gi|67969107|dbj|BAE00908.1|/1.7988e-85/1
84287	1973	728	1667	18.3227971977028	41.7021536671897	1.18648212699512	Up	5.7887e-83	3.36207696e-81	ZDHHC16	zinc finger, DHHC-type containing 16	K05766	GO:0031090//organelle membrane;GO:0031224//intrinsic to membrane;GO:0043231//intracellular membrane-bounded organelle	GO:0016747//transferase activity, transferring acyl groups other than amino-acyl groups;GO:0046914//transition metal ion binding	GO:0012501//programmed cell death	gi|37594453|ref|NP_932161.1|/2.52743e-172/1
30001	3334	1016	2325	15.1326711030066	34.4197198693389	1.185568692318	Up	7.90688e-115	7.36735171764706e-113	ERO1L	ERO1-like (S. cerevisiae)	K10950	GO:0031090//organelle membrane;GO:0042598;GO:0044432//endoplasmic reticulum part	GO:0016667//oxidoreductase activity, acting on a sulfur group of donors;GO:0050662//coenzyme binding	GO:0006091//generation of precursor metabolites and energy;GO:0006984//ER-nucleus signaling pathway;GO:0009628//response to abiotic stimulus;GO:0043412//macromolecule modification;GO:0045444//fat cell differentiation;GO:0051084//'de novo' posttranslational protein folding;GO:0051234//establishment of localization	gi|7657069|ref|NP_055399.1|/0/1
146050	5607	372	846	3.29457853410208	7.44714442994966	1.17659342021932	Up	1.973082e-42	5.12354407868853e-41	ZSCAN29	zinc finger and SCAN domain containing 29	K09230	GO:0043231//intracellular membrane-bounded organelle	GO:0001071//nucleic acid binding transcription factor activity;GO:0003676//nucleic acid binding;GO:0046914//transition metal ion binding	GO:0006351//transcription, DNA-dependent	gi|109715825|ref|NP_689668.3|/0/1
374654	4575	34	77	0.369041578579325	0.830710302172108	1.17056207765197	Up	4.486e-05	0.000166767791764455	KIF7	kinesin family member 7	K10395	GO:0042995//cell projection	GO:0003774//motor activity;GO:0032559	GO:0007017//microtubule-based process;GO:0008589//regulation of smoothened signaling pathway	gi|203096856|ref|NP_940927.2|/0/1
10549	921	1192	2698	64.2693793390972	144.588011454462	1.16974449069351	Up	3.63202e-130	3.78948002874251e-128	PRDX4	peroxiredoxin 4	K03386	GO:0043231//intracellular membrane-bounded organelle;GO:0044421//extracellular region part	GO:0004601//peroxidase activity	GO:0006468//protein phosphorylation;GO:0019725//cellular homeostasis	gi|5453549|ref|NP_006397.1|/2.13448e-141/1
6929	4451	2503	5658	27.924842736378	62.7415608350984	1.16787226391532	Up	4.55898e-270	1.26088361142857e-267	TCF3	transcription factor 3	K09063	GO:0000786//nucleosome;GO:0031981//nuclear lumen;GO:0043234//protein complex	GO:0001071//nucleic acid binding transcription factor activity;GO:0008134//transcription factor binding;GO:0010843;GO:0030528//transcription regulator activity;GO:0042802//identical protein binding;GO:0046983//protein dimerization activity	GO:0002237//response to molecule of bacterial origin;GO:0010551;GO:0016447//somatic recombination of immunoglobulin gene segments;GO:0016573//histone acetylation;GO:0030183//B cell differentiation;GO:0030888//regulation of B cell proliferation;GO:0031647//regulation of protein stability;GO:0042221//response to chemical stimulus;GO:0045597//positive regulation of cell differentiation;GO:0051318//G…	gi|27777636|ref|NP_003191.1|/0/1
220134	2938	232	522	3.92124225667817	8.76937579293414	1.16116337964971	Up	2.74188e-26	4.21292038095238e-25	SKA1	spindle and kinetochore associated complex subunit 1	K06264;K00939	GO:0000777//condensed chromosome kinetochore;GO:0005819//spindle;GO:0044444//cytoplasmic part	GO:0015631//tubulin binding	GO:0007067//mitosis;GO:0031109//microtubule polymerization or depolymerization	gi|21450832|ref|NP_659497.1|/1.38552e-118/1
56475	1496	78	175	2.58910992678578	5.77372938812195	1.15704727117749	Up	9.68196e-10	5.90474172348617e-09	RPRM	reprimo, TP53 dependent G2 arrest mediator candidate	K10128	GO:0031224//intrinsic to membrane;GO:0044424//intracellular part	GO:0005488//binding	GO:0000278//mitotic cell cycle;GO:0022402//cell cycle process	gi|9790193|ref|NP_062819.1|/2.36667e-54/1
6352	1237	66	148	2.6494865341202	5.90530027192657	1.1562976244779	Up	1.93523e-08	1.04491625410598e-07	CCL5	chemokine (C-C motif) ligand 5	K12499	GO:0000267//cell fraction;GO:0044421//extracellular region part;GO:0044424//intracellular part	GO:0005125//cytokine activity;GO:0030296//protein tyrosine kinase activator activity;GO:0042802//identical protein binding;GO:0048019//receptor antagonist activity;GO:0048020//CCR chemokine receptor binding	GO:0001660//fever generation;GO:0001960//negative regulation of cytokine-mediated signaling pathway;GO:0002237//response to molecule of bacterial origin;GO:0002274;GO:0002544//chronic inflammatory response;GO:0002548//monocyte chemotaxis;GO:0002690//positive regulation of leukocyte chemotaxis;GO:0002763//positive regulation of myeloid leukocyte differentiation;GO:0006446//regulation of translatio…	gi|355778213|gb|EHH63249.1|/2.59611e-52/1
4493	519	525	1176	50.2318792672683	111.838139472672	1.15473711049029	Up	1.225906e-56	4.35922166204082e-55	MT1E	metallothionein 1E	K14739	-	-	-	gi|395747868|ref|XP_003778677.1|/2.69718e-20/1
80854	7012	941	2107	6.66400319579204	14.8310738651099	1.15416206429617	Up	5.95544e-100	4.4727408e-98	SETD7	SET domain containing (lysine methyltransferase) 7	K11431	GO:0043231//intracellular membrane-bounded organelle;GO:0043232	GO:0005515//protein binding;GO:0016279//protein-lysine N-methyltransferase activity	GO:0006351//transcription, DNA-dependent;GO:0016571//histone methylation;GO:0018022//peptidyl-lysine methylation	gi|12697979|dbj|BAB21808.1|/0/1
56993	1396	896	2005	31.8720554296387	70.8890127919936	1.15326997749208	Up	4.33962e-95	3.0245415552e-93	TOMM22	translocase of outer mitochondrial membrane 22 homolog (yeast)	K15032	GO:0005624//membrane fraction;GO:0005741//mitochondrial outer membrane;GO:0044425//membrane part	GO:0005488//binding;GO:0008565//protein transporter activity	GO:0006612//protein targeting to membrane	gi|9910382|ref|NP_064628.1|/4.37158e-47/1
284217	9657	3741	8371	19.2368056560725	42.7843639740951	1.15321438979742	Up	0	0	LAMA1	laminin, alpha 1	K05637	GO:0043256//laminin complex	GO:0005198//structural molecule activity;GO:0005515//protein binding;GO:0046625//sphingolipid binding	GO:0006935//chemotaxis;GO:0007155//cell adhesion;GO:0007165//signal transduction;GO:0016477//cell migration;GO:0030030//cell projection organization;GO:0030859//polarized epithelial cell differentiation;GO:0048754//branching morphogenesis of an epithelial tube;GO:0061138//morphogenesis of a branching epithelium;GO:2000026//regulation of multicellular organismal development	gi|38788416|ref|NP_005550.2|/0/1
64147	3603	56	125	0.771811500481813	1.71236254800175	1.14966774081188	Up	2.80144e-07	1.33842310282424e-06	KIF9	kinesin family member 9	K10397	GO:0015630//microtubule cytoskeleton	GO:0003774//motor activity;GO:0032559	GO:0007017//microtubule-based process;GO:0007599//hemostasis	gi|199560791|ref|NP_878905.2|/0/1
5734	3432	78	174	1.12858637834252	2.50237238535747	1.14877965519388	Up	1.343458e-09	8.10540588365651e-09	PTGER4	prostaglandin E receptor 4 (subtype EP4)	K04261	GO:0031224//intrinsic to membrane	GO:0004955//prostaglandin receptor activity	GO:0001503//ossification;GO:0002376//immune system process;GO:0007187//G-protein coupled receptor signaling pathway, coupled to cyclic nucleotide second messenger	gi|4506259|ref|NP_000949.1|/0/1
84108	2248	213	475	4.70512079084791	10.4291105826117	1.14831246119987	Up	1.143068e-23	1.56825329385827e-22	PCGF6	polycomb group ring finger 6	K11470	GO:0043231//intracellular membrane-bounded organelle;GO:0043234//protein complex	GO:0001071//nucleic acid binding transcription factor activity;GO:0003676//nucleic acid binding;GO:0046914//transition metal ion binding	GO:0010467//gene expression	gi|403260162|ref|XP_003922551.1|/1.5453e-159/1
80821	12969	344	766	1.31716272824369	2.9152261370992	1.14617420543026	Up	4.554e-37	1.01990868894602e-35	DDHD1	DDHD domain containing 1	K13619	GO:0044424//intracellular part	GO:0003824//catalytic activity;GO:0043169//cation binding	GO:0006629//lipid metabolic process	gi|237757346|ref|NP_001153620.1|/0/1
402569	1689	31	69	0.911422036743161	2.01636620945445	1.14556652459869	Up	0.0001478284	0.000512079928747515	KPNA7	karyopherin alpha 7 (importin alpha 8)	K15043	GO:0005635//nuclear envelope	GO:0022892	GO:0006605//protein targeting	gi|224589129|ref|NP_001139187.1|/0/1
286151	3349	64	142	0.948969615232171	2.09277802564095	1.14098549771208	Up	5.22232e-08	2.70171329216152e-07	FBXO43	F-box protein 43	K10318	-	GO:0046914//transition metal ion binding	GO:0022403	gi|117606351|ref|NP_001025031.2|/0/1
27063	1994	79	175	1.96738528140351	4.33174481676552	1.13866874186263	Up	1.573296e-09	9.4332792512044e-09	ANKRD1	ankyrin repeat domain 1 (cardiac muscle)	K15504	GO:0030017//sarcomere;GO:0043231//intracellular membrane-bounded organelle;GO:0043234//protein complex	GO:0003676//nucleic acid binding;GO:0003712//transcription cofactor activity	GO:0006355//regulation of transcription, DNA-dependent;GO:0006629//lipid metabolic process;GO:0006950//response to stress;GO:0023052//signaling	gi|301763805|ref|XP_002917334.1|/4.58409e-175/1
283464	7509	439	972	2.90315281449782	6.38901827370644	1.13797375227783	Up	4.5792e-46	1.29106765048544e-44	GXYLT1	glucoside xylosyltransferase 1	K13676	GO:0031224//intrinsic to membrane	GO:0008194//UDP-glycosyltransferase activity	GO:0006493//protein O-linked glycosylation	gi|153791362|ref|NP_775872.1|/0/1
6004	2432	34	75	0.694229120888327	1.52211568925583	1.13259422745294	Up	8.77298e-05	0.000314139752404439	RGS16	regulator of G-protein signaling 16	K07524	GO:0005626//insoluble fraction;GO:0044424//intracellular part;GO:0044425//membrane part	GO:0005515//protein binding;GO:0008047//enzyme activator activity;GO:0060089	GO:0007186//G-protein coupled receptor signaling pathway;GO:0050953//sensory perception of light stimulus	gi|156416009|ref|NP_002919.3|/3.26455e-102/1
440145	2412	234	516	4.81754782396957	10.5589897392781	1.13210091404725	Up	4.92326e-25	7.1426213355537e-24	MZT1	mitotic spindle organizing protein 1	-	GO:0000931//gamma-tubulin large complex	GO:0005488//binding	GO:0034629//cellular protein complex localization	gi|426375652|ref|XP_004054639.1|/7.12822e-25/1
1058	1431	257	564	8.91827726505746	19.4531277981494	1.12516518141232	Up	5.80648e-27	9.10640031683168e-26	CENPA	centromere protein A	K11495	GO:0000777//condensed chromosome kinetochore;GO:0000785//chromatin;GO:0000794//condensed nuclear chromosome;GO:0044444//cytoplasmic part	GO:0003676//nucleic acid binding	GO:0007067//mitosis;GO:0034502//protein localization to chromosome;GO:0040001//establishment of mitotic spindle localization;GO:0043486//histone exchange;GO:0043623//cellular protein complex assembly;GO:0051704	gi|4502775|ref|NP_001800.1|/5.15062e-43/1
440	2362	457	1002	9.60779631486512	20.9381254698432	1.12385481634454	Up	1.586206e-46	4.54573245789474e-45	ASNS	asparagine synthetase (glutamine-hydrolyzing)	K01953	GO:0000267//cell fraction;GO:0044444//cytoplasmic part	GO:0016884//carbon-nitrogen ligase activity, with glutamine as amido-N-donor;GO:0032559;GO:0042802//identical protein binding	GO:0001101//response to acid;GO:0006528//asparagine metabolic process;GO:0006915//apoptotic process;GO:0007346//regulation of mitotic cell cycle;GO:0009064//glutamine family amino acid metabolic process;GO:0009267//cellular response to starvation;GO:0009314//response to radiation;GO:0014070//response to organic cyclic compound;GO:0034698//response to gonadotropin stimulus;GO:0048513//organ develo…	gi|296010850|ref|NP_001171547.1|/0/1
9645	3934	86	188	1.08555436086632	2.35870410770647	1.11956247518294	Up	6.6855e-10	4.14253741109531e-09	MICAL2	microtubule associated monooxygenase, calponin and LIM domain containing 2	K05699	GO:0043232	GO:0016491//oxidoreductase activity;GO:0046914//transition metal ion binding	GO:0008152//metabolic process	gi|40788350|dbj|BAA34470.2|/0/1
29091	1970	107	232	2.69714957829269	5.81261727685065	1.10775238693383	Up	1.029508e-11	7.31870558629131e-11	STXBP6	syntaxin binding protein 6 (amisyn)	K08519	GO:0031224//intrinsic to membrane;GO:0044424//intracellular part	-	GO:0006810//transport	gi|402875868|ref|XP_003901716.1|/2.88719e-122/1
3320	3887	23686	51287	302.597032705563	651.242485437026	1.10579698008069	Up	0	0	HSP90AA1	heat shock protein 90kDa alpha (cytosolic), class A member 1	K04079	GO:0016020//membrane;GO:0048770	GO:0019904//protein domain specific binding;GO:0030234//enzyme regulator activity;GO:0032559;GO:0042802//identical protein binding	GO:0006457//protein folding;GO:0006612//protein targeting to membrane;GO:0006807//nitrogen compound metabolic process;GO:0006935//chemotaxis;GO:0006950//response to stress;GO:0022402//cell cycle process;GO:0023052//signaling;GO:0031328//positive regulation of cellular biosynthetic process;GO:0032768;GO:0051131//chaperone-mediated protein complex assembly	gi|83699649|gb|ABC40730.1|/0/1
134145	2875	280	606	4.83623797606256	10.4036263230133	1.10512934473539	Up	4.5034e-28	7.42358009460738e-27	FAM173B	family with sequence similarity 173, member B	-	GO:0016020//membrane;GO:0031224//intrinsic to membrane	-	-	gi|39645122|gb|AAH63406.1|/1.73047e-65/1
51030	1821	104	225	2.83603034997	6.098493173427	1.10457985128335	Up	2.34068e-11	1.62292114285714e-10	TVP23B	trans-golgi network vesicle protein 23 homolog B (S. cerevisiae)	-	GO:0031224//intrinsic to membrane	-	-	gi|148747574|ref|NP_057162.4|/5.26708e-115/1
401093	6669	57	123	0.424425646556162	0.910320585437563	1.1008628693819	Up	8.6504e-07	3.92001481404421e-06	MBNL1-AS1	MBNL1 antisense RNA 1	-	-	-	-	gi|55621340|ref|XP_530657.1|/1.43238e-68/1
23386	4932	505	1089	5.08458826576862	10.8982001972918	1.09988703928515	Up	9.45914e-49	2.85643076880416e-47	NUDCD3	NudC domain containing 3	-	-	GO:0005488//binding	-	gi|122939165|ref|NP_056147.2|/1.27847e-167/1
54205	5544	2907	6268	26.0381000146167	55.8027672272764	1.09971248654375	Up	1.338514e-271	3.76165611870967e-269	CYCS	cytochrome c, somatic	K08738	GO:0005740//mitochondrial envelope;GO:0008287//protein serine/threonine phosphatase complex;GO:0019866//organelle inner membrane;GO:0044425//membrane part	GO:0004721//phosphoprotein phosphatase activity;GO:0005506//iron ion binding;GO:0009055//electron carrier activity	GO:0000737//DNA catabolic process, endonucleolytic;GO:0006917//induction of apoptosis;GO:0006919//activation of cysteine-type endopeptidase activity involved in apoptotic process;GO:0015980//energy derivation by oxidation of organic compounds;GO:0022900//electron transport chain;GO:0051234//establishment of localization	gi|402854519|ref|XP_003891915.1|/1.03177e-64/1
1734	6379	1497	3218	11.6535080057478	24.8990861189893	1.09532848287243	Up	1.541474e-139	1.80259348832215e-137	DIO2	deiodinase, iodothyronine, type II	K01562	GO:0031224//intrinsic to membrane	GO:0016491//oxidoreductase activity;GO:0019899//enzyme binding	GO:0006451//translational readthrough;GO:0019336;GO:0042403//thyroid hormone metabolic process	gi|7549803|ref|NP_054644.1|/7.78433e-109/1
2861	3815	67	144	0.872102920931521	1.86302172582929	1.09507418919194	Up	1.135722e-07	5.66527916633266e-07	GPR37	G protein-coupled receptor 37 (endothelin receptor type B-like)	K04243	GO:0016021//integral to membrane;GO:0031090//organelle membrane;GO:0043231//intracellular membrane-bounded organelle	GO:0004888//transmembrane signaling receptor activity	GO:0007166//cell surface receptor signaling pathway	gi|426357745|ref|XP_004046194.1|/0/1
138199	2219	191	410	4.27428567985153	9.1196154187819	1.0932896496771	Up	3.41988e-19	3.90740912262295e-18	C9orf41	chromosome 9 open reading frame 41	-	-	-	-	gi|402897664|ref|XP_003911869.1|/0/1
79669	2296	96	206	2.07628434761272	4.42838434025354	1.09277640466947	Up	2.32522e-10	1.49445345924013e-09	C3orf52	chromosome 3 open reading frame 52	K14726	GO:0031090//organelle membrane;GO:0031224//intrinsic to membrane;GO:0043231//intracellular membrane-bounded organelle	-	-	gi|284519718|ref|NP_001165218.1|/1.95755e-129/1
5468	1919	385	826	9.96261242789073	21.244917174078	1.09252171404459	Up	5.27988e-37	1.1779337915493e-35	PPARG	peroxisome proliferator-activated receptor gamma	K08530	GO:0031981//nuclear lumen;GO:0044444//cytoplasmic part	GO:0001071//nucleic acid binding transcription factor activity;GO:0004879//ligand-activated sequence-specific DNA binding RNA polymerase II transcription factor activity;GO:0004954;GO:0016564//transcription repressor activity;GO:0042974//retinoic acid receptor binding;GO:0043565//sequence-specific DNA binding;GO:0046914//transition metal ion binding;GO:0050543//icosatetraenoic acid binding	GO:0000122//negative regulation of transcription from RNA polymerase II promoter;GO:0001816//cytokine production;GO:0002526//acute inflammatory response;GO:0002573//myeloid leukocyte differentiation;GO:0006915//apoptotic process;GO:0008015//blood circulation;GO:0008283//cell proliferation;GO:0009755//hormone-mediated signaling pathway;GO:0009887//organ morphogenesis;GO:0010226//response to lithiu…	gi|301771798|ref|XP_002921313.1|/0/1
348235	2990	1224	2621	20.3281431411421	43.2659059923486	1.08975217384317	Up	4.33496e-113	3.8934197443299e-111	SKA2	spindle and kinetochore associated complex subunit 2	K07994	GO:0000777//condensed chromosome kinetochore;GO:0005819//spindle;GO:0044444//cytoplasmic part	GO:0015631//tubulin binding	GO:0007067//mitosis;GO:0031109//microtubule polymerization or depolymerization	gi|471380721|ref|XP_004378156.1|/1.93357e-62/1
1850	4491	213	456	2.35517958980764	5.01154641864234	1.08941877214631	Up	4.63762e-21	5.73905475e-20	DUSP8	dual specificity phosphatase 8	K04459	GO:0043231//intracellular membrane-bounded organelle	GO:0008138//protein tyrosine/serine/threonine phosphatase activity	GO:0000165//MAPK cascade;GO:0006464//cellular protein modification process;GO:0016311//dephosphorylation	gi|153281158|ref|NP_004411.2|/0/1
554203	1696	79	169	2.31306972353691	4.91825255667973	1.08833706631249	Up	1.069454e-08	5.91936673951715e-08	JPX	JPX transcript, XIST activator (non-protein coding)	K07050	GO:0044424//intracellular part	GO:0004812//aminoacyl-tRNA ligase activity;GO:0032559;GO:0043169//cation binding	GO:0006418//tRNA aminoacylation for protein translation	gi|441677704|ref|XP_004092757.1|/8.99716e-94/1
9824	5616	1342	2870	11.8662337016327	25.2234662214991	1.08790444357027	Up	2.58212e-123	2.5418564338983e-121	ARHGAP11A	Rho GTPase activating protein 11A	K07526	GO:0044444//cytoplasmic part	GO:0008047//enzyme activator activity	GO:0009966//regulation of signal transduction;GO:0035556//intracellular signal transduction	gi|40788939|dbj|BAA13442.2|/0/1
5507	2576	282	602	5.4361412199045	11.5345485738854	1.08530670256832	Up	3.86334e-27	6.10842433393829e-26	PPP1R3C	protein phosphatase 1, regulatory subunit 3C	K07189	GO:0042598;GO:0044444//cytoplasmic part	GO:0004721//phosphoprotein phosphatase activity;GO:0005515//protein binding	GO:0005978//glycogen biosynthetic process;GO:0005980//glycogen catabolic process	gi|4885559|ref|NP_005389.1|/0/1
9212	1314	581	1240	21.9567596468403	46.5775123467786	1.08496843007711	Up	4.27232e-54	1.4539239e-52	AURKB	aurora kinase B	K11479	GO:0000794//condensed nuclear chromosome;GO:0005875//microtubule associated complex;GO:0044444//cytoplasmic part	GO:0004672//protein kinase activity;GO:0032559;GO:0043169//cation binding	GO:0006464//cellular protein modification process;GO:0007067//mitosis;GO:0032502//developmental process;GO:0034502//protein localization to chromosome;GO:0043161//proteasomal ubiquitin-dependent protein catabolic process	gi|33870194|gb|AAH13300.2|/0/1
27303	8234	130	277	0.784007054180134	1.66042351823632	1.08261273122813	Up	2.92034e-13	2.33841930882353e-12	RBMS3	RNA binding motif, single stranded interacting protein 3	K13208	GO:0044424//intracellular part	GO:0003676//nucleic acid binding	-	gi|73989917|ref|XP_862067.1|/0/1
54749	2614	818	1742	15.5394341734139	32.8921708269455	1.08181025386452	Up	6.39756e-75	3.28823260884956e-73	EPDR1	ependymin related protein 1 (zebrafish)	-	GO:0000323//lytic vacuole	GO:0046872//metal ion binding	GO:0031589//cell-substrate adhesion	gi|51094735|gb|EAL23982.1|/1.00998e-173/1
3110	2176	85	181	1.93975783777621	4.10553400419672	1.08169332915291	Up	3.84954e-09	2.2291254556331e-08	MNX1	motor neuron and pancreas homeobox 1	K08025	GO:0043231//intracellular membrane-bounded organelle	GO:0030528//transcription regulator activity	GO:0006355//regulation of transcription, DNA-dependent;GO:0006955//immune response;GO:0007411//axon guidance;GO:0009953//dorsal/ventral pattern formation;GO:0016477//cell migration;GO:0021522//spinal cord motor neuron differentiation;GO:0031016//pancreas development;GO:0060538//skeletal muscle organ development	gi|332870283|ref|XP_001150658.2|/3.30083e-74/1
399959	3082	132	281	2.12681041058188	4.50011544500075	1.08127057906988	Up	2.08424e-13	1.69146705915231e-12	MIR100HG	mir-100-let-7a-2 cluster host gene (non-protein coding)	-	-	-	-	gi|119587933|gb|EAW67529.1|/5.9238e-19/1
10893	4344	148	315	1.69184035353741	3.57907423948775	1.08099303096573	Up	7.5753e-15	6.76188663934426e-14	MMP24	matrix metallopeptidase 24 (membrane-inserted)	K08002	GO:0016021//integral to membrane;GO:0031012//extracellular matrix	GO:0004175//endopeptidase activity;GO:0030234//enzyme regulator activity;GO:0046914//transition metal ion binding	GO:0019538//protein metabolic process	gi|5729929|ref|NP_006681.1|/0/1
8751	3141	2827	6013	44.6936015374943	94.4872560638974	1.08005145357229	Up	3.53756e-253	8.9331080347826e-251	ADAM15	ADAM metallopeptidase domain 15	K06836	GO:0030141//secretory granule;GO:0031224//intrinsic to membrane;GO:0042995//cell projection;GO:0070161	GO:0004175//endopeptidase activity;GO:0019904//protein domain specific binding;GO:0046914//transition metal ion binding	GO:0001837//epithelial to mesenchymal transition;GO:0019538//protein metabolic process;GO:0031589//cell-substrate adhesion;GO:0032963//collagen metabolic process;GO:0048646//anatomical structure formation involved in morphogenesis	gi|46909600|ref|NP_997080.1|/0/1
79175	3632	95	202	1.29886868432592	2.74508312028847	1.07959425262825	Up	5.1468e-10	3.22118689655172e-09	ZNF343	zinc finger protein 343	K09228	GO:0043231//intracellular membrane-bounded organelle	GO:0003676//nucleic acid binding;GO:0046914//transition metal ion binding	GO:0006351//transcription, DNA-dependent	gi|31563521|ref|NP_077301.4|/0/1
7574	3297	86	182	1.29528991678741	2.72459785599504	1.072768263704	Up	4.43206e-09	2.55202291606081e-08	ZNF26	zinc finger protein 26	K09228	GO:0005622//intracellular	GO:0005488//binding;GO:0046872//metal ion binding	-	gi|37655175|ref|NP_062537.2|/0/1
91664	4311	88	186	1.01365958175417	2.12953553318257	1.07096557067814	Up	3.15144e-09	1.84325916616314e-08	ZNF845	zinc finger protein 845	K09228	-	GO:0005488//binding	-	gi|210031219|ref|NP_612383.1|/0/1
1948	4404	36	76	0.405922076134095	0.851758059571705	1.06924089020867	Up	0.0001637966	0.000564699635615354	EFNB2	ephrin-B2	K05463	GO:0016021//integral to membrane	GO:0005102//receptor binding	GO:0001944//vasculature development;GO:0007154//cell communication;GO:0007166//cell surface receptor signaling pathway;GO:0009653//anatomical structure morphogenesis;GO:0048869//cellular developmental process;GO:0051704	gi|4758250|ref|NP_004084.1|/6.41487e-171/1
84986	5495	126	265	1.1386502059201	2.38028054452314	1.06380700415804	Up	1.969564e-12	1.47412728247423e-11	ARHGAP19	Rho GTPase activating protein 19	K08878;K10360;K12490	GO:0043231//intracellular membrane-bounded organelle;GO:0044444//cytoplasmic part	GO:0008047//enzyme activator activity	GO:0009966//regulation of signal transduction;GO:0035556//intracellular signal transduction	gi|67906814|ref|NP_116289.4|/0/1
728047	5189	71	149	0.679457283858554	1.41726991220982	1.06065977916488	Up	1.463006e-07	7.20503576710006e-07	GOLGA8O	golgin A8 family, member O	K12478	-	-	-	gi|472235303|ref|NP_001264237.1|/0/1
79888	3994	3508	7361	43.6153141386892	90.9659222417121	1.06049140173974	Up	1.927156e-300	6.10523020799999e-298	LPCAT1	lysophosphatidylcholine acyltransferase 1	K13510	GO:0012505//endomembrane system;GO:0031090//organelle membrane;GO:0031224//intrinsic to membrane;GO:0043231//intracellular membrane-bounded organelle	GO:0016413//O-acetyltransferase activity;GO:0046872//metal ion binding	GO:0006644//phospholipid metabolic process	gi|33946291|ref|NP_079106.3|/0/1
10613	3450	682	1419	9.8164116061746	20.3008054900382	1.04826932324378	Up	2.20442e-58	8.31381257142857e-57	ERLIN1	ER lipid raft associated 1	K04467;K14777	GO:0031090//organelle membrane;GO:0031224//intrinsic to membrane;GO:0043231//intracellular membrane-bounded organelle	GO:0005488//binding	GO:0043161//proteasomal ubiquitin-dependent protein catabolic process	gi|154800487|ref|NP_006450.2|/2.44235e-170/1
81552	2962	999	2068	16.7481913728642	34.4600140300101	1.04091798072992	Up	2.6212e-83	1.54819623050847e-81	VOPP1	vesicular, overexpressed in cancer, prosurvival protein 1	-	GO:0012506//vesicle membrane;GO:0016021//integral to membrane;GO:0043231//intracellular membrane-bounded organelle	GO:0060089	GO:0009987//cellular process;GO:0023052//signaling	gi|15055176|gb|AAK82888.1|AF395824_1/5.54521e-83/1
84725	7851	186	385	1.17645534586106	2.42039207262603	1.04079420268164	Up	7.73188e-17	7.77830699307159e-16	PLEKHA8	pleckstrin homology domain containing, family A (phosphoinositide binding specific) member 8	K08051	GO:0044424//intracellular part	GO:0005319//lipid transporter activity;GO:0008289//lipid binding	GO:0006810//transport;GO:0006869//lipid transport	gi|308153327|ref|NP_001183955.1|/0/1
344148	7611	345	714	2.25094484604381	4.63027152695995	1.04056609057097	Up	7.02472e-30	1.25280165076766e-28	NCKAP5	NCK-associated protein 5	K10955;K04989	-	GO:0005488//binding	-	gi|126362969|ref|NP_997364.3|/0/1
253827	4598	539	1115	5.82112974092458	11.9689449680767	1.03992491026256	Up	1.130452e-45	3.15656981538461e-44	MSRB3	methionine sulfoxide reductase B3	K07305	GO:0043231//intracellular membrane-bounded organelle	GO:0016671//oxidoreductase activity, acting on a sulfur group of donors, disulfide as acceptor;GO:0046914//transition metal ion binding	GO:0044267//cellular protein metabolic process	gi|431892020|gb|ELK02467.1|/2.75743e-110/1
84570	5702	353	730	3.07422020842091	6.31896015451242	1.0394666587036	Up	1.835348e-30	3.3626817615142e-29	COL25A1	collagen, type XXV, alpha 1	K06237;K06236	GO:0005576//extracellular region;GO:0016020//membrane;GO:0044421//extracellular region part	GO:0005488//binding;GO:0005515//protein binding;GO:0005539//glycosaminoglycan binding	-	gi|38570075|ref|NP_942014.1|/0/1
340252	3050	90	186	1.46531215024144	3.00997628968855	1.03854409298576	Up	7.62196e-09	4.28541565150049e-08	ZNF680	zinc finger protein 680	K09228	GO:0031981//nuclear lumen	GO:0003676//nucleic acid binding;GO:0046914//transition metal ion binding	GO:0006351//transcription, DNA-dependent	gi|194097409|ref|NP_001123494.1|/2.05157e-66/1
70	3693	124	255	1.66736184138554	3.40808833233648	1.03139550467938	Up	1.701428e-11	1.19490856396614e-10	ACTC1	actin, alpha, cardiac muscle 1	K12314	GO:0000267//cell fraction;GO:0005884//actin filament;GO:0030017//sarcomere	GO:0008092//cytoskeletal protein binding;GO:0017111//nucleoside-triphosphatase activity;GO:0032559	GO:0003015//heart process;GO:0006941//striated muscle contraction;GO:0007015//actin filament organization;GO:0009207;GO:0009790//embryo development;GO:0010033//response to organic substance;GO:0012501//programmed cell death;GO:0030048//actin filament-based movement;GO:0030239//myofibril assembly;GO:0060415//muscle tissue morphogenesis	gi|4885049|ref|NP_005150.1|/0/1
26000	3326	1079	2216	16.109671346419	32.8849723371206	1.02950139476857	Up	1.429966e-87	9.22804725333333e-86	TBC1D10B	TBC1 domain family, member 10B	K11837;K13136	-	GO:0005099//Ras GTPase activator activity	GO:0032318//regulation of Ras GTPase activity	gi|167614488|ref|NP_056342.3|/0/1
51259	1306	80	164	3.04182546077004	6.19798671187658	1.02686228793813	Up	7.76486e-08	3.94791131135104e-07	TMEM216	transmembrane protein 216	-	GO:0031224//intrinsic to membrane	-	-	gi|297267717|ref|XP_001082614.2|/8.07907e-85/1
79772	3924	191	391	2.41708458807099	4.91810422800422	1.024834347479	Up	1.093046e-16	1.08581718950969e-15	MCTP1	multiple C2 domains, transmembrane 1	K15290	GO:0005626//insoluble fraction;GO:0031224//intrinsic to membrane	GO:0005543//phospholipid binding;GO:0046872//metal ion binding	GO:0019932//second-messenger-mediated signaling	gi|50582996|ref|NP_001002796.1|/0/1
116138	2029	1798	3676	44.0043004255463	89.4218036448116	1.02298212398199	Up	1.597782e-142	1.93331622e-140	KLHDC3	kelch domain containing 3	K14966	GO:0000785//chromatin	GO:0005488//binding	GO:0006310//DNA recombination;GO:0022403	gi|119624546|gb|EAX04141.1|/0/1
2353	2158	124	253	2.85336759973902	5.78654121184033	1.02003564251484	Up	3.08804e-11	2.12671972173913e-10	FOS	FBJ murine osteosarcoma viral oncogene homolog	K04379	GO:0005624//membrane fraction;GO:0031981//nuclear lumen;GO:0043234//protein complex	GO:0001071//nucleic acid binding transcription factor activity;GO:0003702//RNA polymerase II transcription factor activity;GO:0043565//sequence-specific DNA binding;GO:0043566//structure-specific DNA binding;GO:0046332//SMAD binding;GO:0046983//protein dimerization activity	GO:0000165//MAPK cascade;GO:0000302//response to reactive oxygen species;GO:0002224//toll-like receptor signaling pathway;GO:0002237//response to molecule of bacterial origin;GO:0006305;GO:0006357//regulation of transcription from RNA polymerase II promoter;GO:0007154//cell communication;GO:0007178//transmembrane receptor protein serine/threonine kinase signaling pathway;GO:0007631//feeding behav…	gi|4885241|ref|NP_005243.1|/2.5992e-172/1
222658	5032	1566	3195	15.4539180869064	31.33864391437	1.01997009675072	Up	1.537102e-123	1.52173098e-121	KCTD20	potassium channel tetramerisation domain containing 20	K10482	GO:0005887//integral to plasma membrane	GO:0005267//potassium channel activity	GO:0030001//metal ion transport	gi|40255182|ref|NP_775833.2|/0/1
79642	4689	78	158	0.826041469497021	1.66313239863706	1.00961690752225	Up	1.994852e-07	9.69007561973794e-07	ARSJ	arylsulfatase family, member J	K12375	-	GO:0008484//sulfuric ester hydrolase activity;GO:0043169//cation binding	-	gi|109389362|ref|NP_078866.3|/0/1
1491	2140	161	326	3.73593733840113	7.51889112862356	1.00904965432386	Up	7.67986e-14	6.41793192517986e-13	CTH	cystathionase (cystathionine gamma-lyase)	K01758	GO:0043231//intracellular membrane-bounded organelle	GO:0016846//carbon-sulfur lyase activity;GO:0048037//cofactor binding	GO:0000097//sulfur amino acid biosynthetic process;GO:0008283//cell proliferation;GO:0016049//cell growth;GO:0018205//peptidyl-lysine modification;GO:0051260//protein homooligomerization	gi|299473759|ref|NP_001177392.1|/0/1
55033	5178	312	630	2.99212703783046	6.00521378769208	1.00504417773243	Up	3.59274e-25	5.24287284422111e-24	FKBP14	FK506 binding protein 14, 22 kDa	K09577;K506	GO:0044432//endoplasmic reticulum part	GO:0005527//macrolide binding;GO:0016859//cis-trans isomerase activity;GO:0046872//metal ion binding	GO:0018193//peptidyl-amino acid modification	gi|8923659|ref|NP_060416.1|/5.35263e-105/1
11022	2854	66	133	1.14835838917543	2.30010489317419	1.00212669435014	Up	2.14574e-06	9.29340635346756e-06	TDRKH	tudor and KH domain containing	K15979	GO:0043231//intracellular membrane-bounded organelle	GO:0003676//nucleic acid binding	-	gi|4838357|gb|AAD30971.1|AF119121_1/0/1
54465	3298	634	1277	9.54610236817555	19.1112993731839	1.00144215777072	Up	4.97904e-49	1.51404525235602e-47	ETAA1	Ewing tumor-associated antigen 1	K11657	GO:0031981//nuclear lumen	-	-	gi|37059814|ref|NP_061875.2|/0/1
5596	4736	78	157	0.817843845116455	1.63620580218024	1.00045690823679	Up	2.68368e-07	1.28462748131868e-06	MAPK4	mitogen-activated protein kinase 4	K06855	-	GO:0004702//receptor signaling protein serine/threonine kinase activity;GO:0032559	GO:0006464//cellular protein modification process;GO:0023052//signaling	gi|89276769|ref|NP_002738.2|/0/1
972	1698	12	0	0.350938520474	0.01	-5.13314640753688	Down	0.000234676	0.000789076538788113	CD74	CD74 molecule, major histocompatibility complex, class II invariant chain	K06505	GO:0000323//lytic vacuole;GO:0005770//late endosome;GO:0009986//cell surface;GO:0031090//organelle membrane;GO:0031224//intrinsic to membrane;GO:0042611	GO:0004888//transmembrane signaling receptor activity;GO:0042287//MHC protein binding	GO:0001934//positive regulation of protein phosphorylation;GO:0001959//regulation of cytokine-mediated signaling pathway;GO:0002478;GO:0002690//positive regulation of leukocyte chemotaxis;GO:0002790//peptide secretion;GO:0006693//prostaglandin metabolic process;GO:0006915//apoptotic process;GO:0006950//response to stress;GO:0008284//positive regulation of cell proliferation;GO:0009968//negative r…	gi|68448544|ref|NP_001020330.1|/9.89261e-177/1
5023	2910	17	0	0.290097117182201	0.01	-4.85846405382345	Down	7.22298e-06	2.94531250924409e-05	P2RX1	purinergic receptor P2X, ligand-gated ion channel, 1	K05215	GO:0005624//membrane fraction;GO:0009279//cell outer membrane;GO:0016021//integral to membrane;GO:0032991//macromolecular complex	GO:0005231//excitatory extracellular ligand-gated ion channel activity;GO:0005261//cation channel activity;GO:0016502;GO:0032559;GO:0046914//transition metal ion binding	GO:0001508//regulation of action potential;GO:0001775//cell activation;GO:0002442;GO:0006672//ceramide metabolic process;GO:0006816//calcium ion transport;GO:0006915//apoptotic process;GO:0006940//regulation of smooth muscle contraction;GO:0007270//neuron-neuron synaptic transmission;GO:0007599//hemostasis;GO:0007620//copulation;GO:0010033//response to organic substance;GO:0010959//regulation of …	gi|4505545|ref|NP_002549.1|/0/1
1901	3050	13	0	0.211656199479319	0.01	-4.40365084117225	Down	0.0001169822	0.000412027057368102	S1PR1	sphingosine-1-phosphate receptor 1	K04288	GO:0009986//cell surface;GO:0031224//intrinsic to membrane	GO:0008289//lipid binding;GO:0045125	GO:0006357//regulation of transcription from RNA polymerase II promoter;GO:0007154//cell communication;GO:0007155//cell adhesion;GO:0007188//adenylate cyclase-modulating G-protein coupled receptor signaling pathway;GO:0007204//elevation of cytosolic calcium ion concentration;GO:0007417//central nervous system development;GO:0008284//positive regulation of cell proliferation;GO:0016477//cell migra…	gi|194384762|dbj|BAG59541.1|/0/1
1137	5568	19	1	0.169450109966657	0.00886442853512976	-4.25668913523618	Down	1.979724e-05	7.67231116014235e-05	CHRNA4	cholinergic receptor, nicotinic, alpha 4 (neuronal)	K04806	GO:0005626//insoluble fraction;GO:0005887//integral to plasma membrane;GO:0009986//cell surface;GO:0043005//neuron projection;GO:0044297//cell body	GO:0004888//transmembrane signaling receptor activity;GO:0005231//excitatory extracellular ligand-gated ion channel activity;GO:0042165//neurotransmitter binding	GO:0006259//DNA metabolic process;GO:0006950//response to stress;GO:0007600//sensory perception;GO:0010646//regulation of cell communication;GO:0014070//response to organic cyclic compound;GO:0030534//adult behavior;GO:0046649//lymphocyte activation;GO:0060078//regulation of postsynaptic membrane potential;GO:0070838//divalent metal ion transport	gi|64654852|gb|AAH96290.1|/0/1
127707	5070	18	1	0.176299883954098	0.00973513571668688	-4.17868662323491	Down	3.79094e-05	0.000142080745450635	KLHDC7A	kelch domain containing 7A	K10476	GO:0031224//intrinsic to membrane	-	-	gi|116089333|ref|NP_689588.2|/0/1
650669	902	17	1	0.93590089911331	0.0547196652811558	-4.09622446304293	Down	7.24272e-05	0.000262746519425359	GAS6-AS1	GAS6 antisense RNA 1	K05464	GO:0031091//platelet alpha granule;GO:0044421//extracellular region part;GO:0044431//Golgi apparatus part;GO:0044432//endoplasmic reticulum part	GO:0005102//receptor binding;GO:0046872//metal ion binding	GO:0001775//cell activation;GO:0002376//immune system process;GO:0006887//exocytosis;GO:0007599//hemostasis;GO:0008284//positive regulation of cell proliferation;GO:0018200;GO:0043410//positive regulation of MAPK cascade	gi|444733539|emb|CCQ43965.1|/6.58722e-47/1
170680	1185	16	1	0.670485072027962	0.0416515933194958	-4.0087616217926	Down	0.0001380286	0.000479850424261772	PSORS1C2	psoriasis susceptibility 1 candidate 2	-	-	-	-	gi|157041215|ref|NP_054788.2|/4.24797e-37/1
374918	771	29	2	1.86780313717906	0.128034080631913	-3.86674261692017	Down	2.26134e-07	1.09145673573407e-06	IGFL1	IGF-like family member 1	-	-	-	-	gi|38348370|ref|NP_940943.1|/7.63981e-64/1
23452	3572	77	6	1.07045090980528	0.0829067269041475	-3.69058566176634	Down	3.64774e-17	3.73652097354497e-16	ANGPTL2	angiopoietin-like 2	K03903;K10104	GO:0044421//extracellular region part	GO:0005515//protein binding	GO:0023052//signaling;GO:0032501//multicellular organismal process	gi|397507118|ref|XP_003824056.1|/0/1
25789	1712	35	3	1.01520036369596	0.0864903120623876	-3.55308213801641	Down	3.26254e-08	1.72105652316076e-07	TMEM59L	transmembrane protein 59-like	-	GO:0005626//insoluble fraction;GO:0012505//endomembrane system;GO:0031224//intrinsic to membrane;GO:0043231//intracellular membrane-bounded organelle	-	-	gi|6912274|ref|NP_036241.1|/0/1
5295	6991	14	0	0.0994434571676431	0.01	-3.31387645278536	Down	5.83134e-05	0.000213770814559226	PIK3R1	phosphoinositide-3-kinase, regulatory subunit 1 (alpha)	K02649	GO:0005624//membrane fraction;GO:0005942//phosphatidylinositol 3-kinase complex;GO:0016020//membrane;GO:0043231//intracellular membrane-bounded organelle	GO:0017046//peptide hormone binding;GO:0019900//kinase binding;GO:0019902//phosphatase binding;GO:0035004//phosphatidylinositol 3-kinase activity;GO:0035014//phosphatidylinositol 3-kinase regulator activity;GO:0035091//phosphatidylinositol binding;GO:0035258//steroid hormone receptor binding;GO:0070851//growth factor receptor binding	GO:0001101//response to acid;GO:0001932//regulation of protein phosphorylation;GO:0001952//regulation of cell-matrix adhesion;GO:0002027//regulation of heart rate;GO:0002762//negative regulation of myeloid leukocyte differentiation;GO:0006357//regulation of transcription from RNA polymerase II promoter;GO:0007162//negative regulation of cell adhesion;GO:0007169//transmembrane receptor protein tyr…	gi|32455252|ref|NP_852556.2|/0/1
116444	3270	19	2	0.288531563392767	0.0301878520389006	-3.25668913523618	Down	0.0001145972	0.000404116902003643	GRIN3B	glutamate receptor, ionotropic, N-methyl-D-aspartate 3B	K05214	GO:0008328//ionotropic glutamate receptor complex;GO:0030313;GO:0044297//cell body	GO:0005231//excitatory extracellular ligand-gated ion channel activity;GO:0005261//cation channel activity;GO:0008066//glutamate receptor activity;GO:0016597//amino acid binding	GO:0006816//calcium ion transport;GO:0007215//glutamate receptor signaling pathway;GO:0007267//cell-cell signaling;GO:0010959//regulation of metal ion transport;GO:0034613//cellular protein localization	gi|62988346|ref|NP_619635.1|/0/1
50853	2787	19	2	0.338535418835432	0.0354195465257284	-3.25668913523618	Down	0.0001145972	0.000403953391219907	VILL	villin-like	K05761	GO:0005856//cytoskeleton	GO:0005198//structural molecule activity;GO:0008092//cytoskeletal protein binding	GO:0030835//negative regulation of actin filament depolymerization	gi|94721268|ref|NP_056957.3|/0/1
79927	1568	19	2	0.60172079865711	0.0629555332699012	-3.25668913523618	Down	0.0001145972	0.000404035130068798	FAM110D	family with sequence similarity 110, member D	-	-	-	-	gi|465991052|ref|XP_004266700.1|/6.30055e-122/1
10346	3111	104	11	1.66004862336721	0.17451897104456	-3.2497697212964	Down	1.583196e-20	1.91699840889507e-19	TRIM22	tripartite motif containing 22	K11999	GO:0016604//nuclear body	GO:0001071//nucleic acid binding transcription factor activity;GO:0003712//transcription cofactor activity;GO:0003824//catalytic activity;GO:0046914//transition metal ion binding	GO:0002376//immune system process;GO:0006351//transcription, DNA-dependent;GO:0051259//protein oligomerization;GO:0051707//response to other organism	gi|313760629|ref|NP_001186502.1|/0/1
84225	2448	18	2	0.365130887110816	0.0403244592186295	-3.17868662323491	Down	0.000209974	0.000711233860031104	ZMYND15	zinc finger, MYND-type containing 15	-	-	GO:0046914//transition metal ion binding	-	gi|392841202|ref|NP_001254751.1|/0/1
146336	2948	61	7	1.02751894147603	0.117198089072326	-3.13214403729789	Down	3.46814e-12	2.55189490540541e-11	SSTR5-AS1	SSTR5 antisense RNA 1	K11447;K00939;K04006	-	-	-	gi|119606096|gb|EAW85690.1|/4.83613e-134/1
240	2581	91	11	1.75081745791688	0.210355877148248	-3.057124643354	Down	3.47794e-17	3.56888260070671e-16	ALOX5	arachidonate 5-lipoxygenase	K00461	GO:0000267//cell fraction;GO:0005635//nuclear envelope;GO:0005886//plasma membrane;GO:0034399//nuclear periphery;GO:0043005//neuron projection;GO:0044444//cytoplasmic part	GO:0016702//oxidoreductase activity, acting on single donors with incorporation of molecular oxygen, incorporation of two atoms of oxygen;GO:0046914//transition metal ion binding	GO:0000038//very long-chain fatty acid metabolic process;GO:0002538;GO:0006691//leukotriene metabolic process;GO:0007600//sensory perception;GO:0009058//biosynthetic process;GO:0019229//regulation of vasoconstriction;GO:0031667//response to nutrient levels	gi|4502057|ref|NP_000689.1|/0/1
3635	4928	81	10	0.816209791479859	0.100156530202115	-3.02668352978987	Down	2.65246e-15	2.43244542315789e-14	INPP5D	inositol polyphosphate-5-phosphatase, 145kDa	K03084	GO:0000267//cell fraction;GO:0016020//membrane;GO:0044444//cytoplasmic part	GO:0016312//inositol bisphosphate phosphatase activity;GO:0019904//protein domain specific binding;GO:0034594//phosphatidylinositol trisphosphate phosphatase activity;GO:0046030//inositol trisphosphate phosphatase activity	GO:0002683//negative regulation of immune system process;GO:0006793//phosphorus metabolic process;GO:0006915//apoptotic process;GO:0007599//hemostasis;GO:0010259//multicellular organismal aging;GO:0019724//B cell mediated immunity;GO:0030853//negative regulation of granulocyte differentiation;GO:0030888//regulation of B cell proliferation;GO:0032845;GO:0042036//negative regulation of cytokine bio…	gi|1277082|gb|AAC50454.1|/0/1
2642	2051	39	5	0.944248769008175	0.120324568706978	-2.97223574576749	Down	7.07698e-08	3.61398884876905e-07	GCGR	glucagon receptor	K04583	GO:0031224//intrinsic to membrane;GO:0043231//intracellular membrane-bounded organelle	GO:0004930//G-protein coupled receptor activity;GO:0042277//peptide binding	GO:0007188//adenylate cyclase-modulating G-protein coupled receptor signaling pathway;GO:0008015//blood circulation;GO:0015980//energy derivation by oxidation of organic compounds;GO:0016192//vesicle-mediated transport;GO:0031667//response to nutrient levels;GO:0033762//response to glucagon stimulus	gi|4503947|ref|NP_000151.1|/0/1
4987	3391	69	9	1.01043593177467	0.130998007299446	-2.94736107712846	Down	6.45574e-13	5.03062673345259e-12	OPRL1	opiate receptor-like 1	K04216	GO:0016021//integral to membrane	GO:0004985//opioid receptor activity	GO:0007188//adenylate cyclase-modulating G-protein coupled receptor signaling pathway;GO:0050877//neurological system process;GO:0051480//cytosolic calcium ion homeostasis	gi|397477236|ref|XP_003809983.1|/9.8693e-166/1
652968	1644	23	3	0.694725921461455	0.090067770225552	-2.94736107712845	Down	4.61516e-05	0.000171276992204473	GATSL3	GATS protein-like 3	-	-	-	-	gi|83415181|ref|NP_001032755.1|/2.94558e-178/1
251	2499	122	16	2.42427037972895	0.316012088570484	-2.93949895935548	Down	8.98174e-22	1.13651298300654e-20	ALPPL2	alkaline phosphatase, placental-like 2	K01077	GO:0031224//intrinsic to membrane	GO:0016791//phosphatase activity;GO:0043169//cation binding	GO:0006796//phosphate-containing compound metabolic process	gi|157266296|ref|NP_112603.2|/0/1
388610	1949	30	4	0.764358142335622	0.10129735881704	-2.91565221740111	Down	3.1896e-06	1.35484130667967e-05	TRNP1	TMF1-regulated nuclear protein 1	-	-	-	-	gi|119628183|gb|EAX07778.1|/9.39878e-33/1
266727	8907	35	5	0.195130012647073	0.0277069372873035	-2.8161165438502	Down	7.12948e-07	3.25620077378768e-06	MDGA1	MAM domain containing glycosylphosphatidylinositol anchor 1	K06255	GO:0031225//anchored to membrane	-	GO:0016477//cell migration;GO:0021515//cell differentiation in spinal cord	gi|24111244|ref|NP_705691.1|/0/1
113730	3008	153	22	2.52581233344477	0.360989706728476	-2.80671784584795	Down	9.25842e-26	1.38470995776824e-24	KLHDC7B	kelch domain containing 7B	K10476	-	-	-	gi|206597556|ref|NP_612442.2|/0/1
377841	2222	41	6	0.916278049743433	0.133277600585785	-2.78135112568953	Down	9.03258e-08	4.56846658693759e-07	ENTPD8	ectonucleoside triphosphate diphosphohydrolase 8	K01510	GO:0005626//insoluble fraction;GO:0031224//intrinsic to membrane	GO:0016462//pyrophosphatase activity;GO:0032559	GO:0009123;GO:0009132//nucleoside diphosphate metabolic process	gi|110431368|ref|NP_001028285.1|/0/1
50509	6192	27	4	0.216531107472693	0.0318844561263582	-2.76364912395607	Down	1.792612e-05	6.98445247942755e-05	COL5A3	collagen, type V, alpha 3	K06236	-	-	-	gi|296232847|ref|XP_002807839.1|/0/1
7124	1686	20	3	0.589060505896452	0.0878240891167304	-2.7457272159588	Down	0.000262166	0.00087542744039862	TNF	tumor necrosis factor	K03156	GO:0005768//endosome;GO:0009986//cell surface;GO:0016021//integral to membrane;GO:0044421//extracellular region part;GO:0044459//plasma membrane part	GO:0019899//enzyme binding;GO:0030528//transcription regulator activity;GO:0032813//tumor necrosis factor receptor superfamily binding;GO:0043565//sequence-specific DNA binding	GO:0001660//fever generation;GO:0001818//negative regulation of cytokine production;GO:0001819//positive regulation of cytokine production;GO:0001934//positive regulation of protein phosphorylation;GO:0002036//regulation of L-glutamate transport;GO:0002374;GO:0002439//chronic inflammatory response to antigenic stimulus;GO:0002455//humoral immune response mediated by circulating immunoglobulin;GO:…	gi|25952111|ref|NP_000585.2|/8.14807e-123/1
9651	4837	46	7	0.472247018764785	0.0714285645204088	-2.72496865579201	Down	2.02726e-08	1.09223804081633e-07	PLCH2	phospholipase C, eta 2	K15370	GO:0016020//membrane;GO:0044424//intracellular part	GO:0004629//phospholipase C activity;GO:0046872//metal ion binding;GO:0060089	GO:0006650//glycerophospholipid metabolic process;GO:0007165//signal transduction	gi|78499633|ref|NP_055453.2|/0/1
90113	4040	46	7	0.565410601427045	0.0855197937092123	-2.724968655792	Down	2.02726e-08	1.09190040927357e-07	VWA5B2	von Willebrand factor A domain containing 5B2	K10798	-	-	-	gi|222352129|ref|NP_612354.1|/0/1
726	4393	143	22	1.6164501462625	0.247178929624233	-2.70920133993369	Down	2.50302e-23	3.407235975e-22	CAPN5	calpain 5	K08574	GO:0044464//cell part	GO:0004197//cysteine-type endopeptidase activity	GO:0019538//protein metabolic process;GO:0023052//signaling	gi|62087754|dbj|BAD92324.1|/0/1
11074	2049	52	8	1.260227249218	0.192707225314212	-2.70920133993368	Down	2.60168e-09	1.53147541621622e-08	TRIM31	tripartite motif containing 31	K12011	GO:0043231//intracellular membrane-bounded organelle	GO:0003824//catalytic activity;GO:0046914//transition metal ion binding	-	gi|114606233|ref|XP_001148040.1|/0/1
5652	1940	139	22	3.55795581955818	0.559720122597554	-2.66827107587881	Down	2.29402e-22	2.98068638926175e-21	PRSS8	protease, serine, 8	K08664	GO:0031224//intrinsic to membrane;GO:0044421//extracellular region part	GO:0004175//endopeptidase activity;GO:0016247//channel regulator activity	GO:0002028//regulation of sodium ion transport;GO:0019538//protein metabolic process;GO:0031960//response to corticosteroid stimulus	gi|4506153|ref|NP_002764.1|/0/1
5582	3143	44	7	0.695177610076717	0.10992681087662	-2.66083831837229	Down	6.20598e-08	3.18694357559682e-07	PRKCG	protein kinase C, gamma	K02677	GO:0005624//membrane fraction;GO:0016020//membrane;GO:0043005//neuron projection;GO:0043231//intracellular membrane-bounded organelle;GO:0044444//cytoplasmic part	GO:0004674//protein serine/threonine kinase activity;GO:0032559;GO:0046914//transition metal ion binding	GO:0001775//cell activation;GO:0006298//mismatch repair;GO:0006796//phosphate-containing compound metabolic process;GO:0007169//transmembrane receptor protein tyrosine kinase signaling pathway;GO:0007267//cell-cell signaling;GO:0007599//hemostasis;GO:0007610//behavior;GO:0009895;GO:0010863//positive regulation of phospholipase C activity;GO:0016567//protein ubiquitination	gi|296234560|ref|XP_002762509.1|/0/1
55080	1834	25	4	0.6769056794857	0.107649156125633	-2.65261781156732	Down	5.5572e-05	0.000204107615514334	TAPBPL	TAP binding protein-like	K08390;K08058	GO:0031090//organelle membrane;GO:0031224//intrinsic to membrane;GO:0042598;GO:0043231//intracellular membrane-bounded organelle	-	GO:0002474//antigen processing and presentation of peptide antigen via MHC class I	gi|397499389|ref|XP_003820436.1|/0/1
94241	5666	86	14	0.753718823799524	0.121955512384475	-2.62767145443709	Down	3.8386e-14	3.278616e-13	TP53INP1	tumor protein p53 inducible nuclear protein 1	K15310	GO:0016604//nuclear body	-	GO:0012502//induction of programmed cell death;GO:0022402//cell cycle process;GO:0050896//response to stimulus	gi|15150807|ref|NP_150601.1|/6.58425e-124/1
8581	806	43	7	2.64923750350378	0.428660008170245	-2.62767145443709	Down	1.081392e-07	5.4128624556162e-07	LY6D	lymphocyte antigen 6 complex, locus D	K06846	GO:0005626//insoluble fraction;GO:0031224//intrinsic to membrane	GO:0005488//binding	GO:0002521//leukocyte differentiation	gi|397497453|ref|XP_003819525.1|/3.30568e-44/1
100499467	2275	73	12	1.59341514164228	0.260345343737684	-2.61362367995146	Down	3.87914e-12	2.84829900379267e-11	LINC00673	long intergenic non-protein coding RNA 673	K11447;K01539;K08857;K00939	-	-	-	gi|441642608|ref|XP_004090457.1|/8.90969e-38/1
10044	3165	48	8	0.753104085642782	0.124757379042281	-2.59372412251376	Down	2.39558e-08	1.2807789481436e-07	SH2D3C	SH2 domain containing 3C	K08889	GO:0044424//intracellular part	GO:0030674//protein binding, bridging;GO:0030695//GTPase regulator activity	GO:0000165//MAPK cascade	gi|41281821|ref|NP_733745.1|/0/1
84699	2624	90	15	1.70320200390106	0.282148274105959	-2.59372412251375	Down	1.509432e-14	1.32495431576826e-13	CREB3L3	cAMP responsive element binding protein 3-like 3	K09048	GO:0031090//organelle membrane;GO:0031224//intrinsic to membrane;GO:0043231//intracellular membrane-bounded organelle	GO:0001071//nucleic acid binding transcription factor activity;GO:0003677//DNA binding;GO:0005515//protein binding	GO:0006351//transcription, DNA-dependent;GO:0006950//response to stress	gi|47077871|dbj|BAD18804.1|/0/1
8000	1191	5093	849	212.34859672169	35.184055611233	-2.5934408801371	Down	0	0	PSCA	prostate stem cell antigen	K06846	GO:0031224//intrinsic to membrane	-	-	gi|37182942|gb|AAQ89271.1|/9.18008e-40/1
3561	1560	301	51	9.58140897100535	1.61359874504085	-2.5699559565808	Down	7.6106e-45	2.08501720754717e-43	IL2RG	interleukin 2 receptor, gamma	K05070	GO:0009986//cell surface;GO:0016021//integral to membrane	GO:0004896//cytokine receptor activity;GO:0019838//growth factor binding	GO:0002376//immune system process;GO:0007166//cell surface receptor signaling pathway;GO:0051704	gi|4557882|ref|NP_000197.1|/0/1
56924	4228	259	45	3.04195136414176	0.525324317351493	-2.53371681314948	Down	3.27992e-38	7.53948892875989e-37	PAK6	p21 protein (Cdc42/Rac)-activated kinase 6	K05735	-	GO:0004672//protein kinase activity;GO:0032559	GO:0006464//cellular protein modification process	gi|9910476|ref|NP_064553.1|/0/1
83719	1588	530	93	16.5734473192365	2.8905628726543	-2.51945136013513	Down	5.18194e-76	2.71141509189189e-74	YPEL3	yippee-like 3 (Drosophila)	-	GO:0031981//nuclear lumen	-	-	gi|471410231|ref|XP_004386683.1|/2.41666e-79/1
80852	7977	28	5	0.174303424610503	0.0309371556246725	-2.49418844896284	Down	3.5803e-05	0.000134707724465558	GRIP2	glutamate receptor interacting protein 2	K06092	-	-	-	gi|302370985|ref|NP_001073892.2|/0/1
100505746	2425	22	4	0.450503758447654	0.0814138360141897	-2.46819324042989	Down	0.000292976	0.000971790181610508	ITGB2-AS1	ITGB2 antisense RNA 1	-	-	-	-	gi|119629782|gb|EAX09377.1|/6.08657e-125/1
6398	2282	641	118	13.9485759048083	2.55220959415648	-2.4502991190495	Down	1.030358e-88	6.74923225263158e-87	SECTM1	secreted and transmembrane 1	K02184	GO:0031224//intrinsic to membrane;GO:0043231//intracellular membrane-bounded organelle;GO:0044421//extracellular region part	GO:0005102//receptor binding;GO:0060089	GO:0002376//immune system process;GO:0007249//I-kappaB kinase/NF-kappaB cascade;GO:0009888//tissue development	gi|4506869|ref|NP_002995.1|/5.10473e-134/1
619207	4918	38	7	0.383691830945241	0.070252128219849	-2.44933421317858	Down	1.659618e-06	7.2839254488665e-06	LOC619207	scavenger receptor protein family member	K06545	-	-	-	gi|297302138|ref|XP_001093501.2|/0/1
51702	3189	65	12	1.01215335279386	0.185727706805654	-2.4461669340999	Down	2.95388e-10	1.88253127724945e-09	PADI3	peptidyl arginine deiminase, type III	K01481	GO:0044424//intracellular part	GO:0016813//hydrolase activity, acting on carbon-nitrogen (but not peptide) bonds, in linear amidines;GO:0046872//metal ion binding	GO:0018195//peptidyl-arginine modification	gi|122939161|ref|NP_057317.2|/0/1
4583	15728	43	8	0.135763315604276	0.0251053601645994	-2.4350263764947	Down	3.61576e-07	1.70043190931174e-06	MUC2	mucin 2, oligomeric mucus/gel-forming	K10955	GO:0070701	GO:0005488//binding	-	gi|116284392|ref|NP_002448.2|/0/1
90427	4700	644	120	6.80417523759866	1.26018224894304	-2.4327879042987	Down	2.18236e-88	1.42417380674157e-86	BMF	Bcl2 modifying factor	-	GO:0015629//actin cytoskeleton;GO:0030141//secretory granule;GO:0031966//mitochondrial membrane	GO:0005488//binding	GO:0001836//release of cytochrome c from mitochondria;GO:0006917//induction of apoptosis;GO:0032461//positive regulation of protein oligomerization	gi|51558701|ref|NP_001003942.1|/2.50064e-82/1
55074	4716	563	105	5.92818951745143	1.0989184687825	-2.4315072162067	Down	1.925626e-77	1.03237253612308e-75	OXR1	oxidation resistance 1	K10352;K08282;K12587	GO:0031981//nuclear lumen	-	GO:0006950//response to stress;GO:0009056//catabolic process	gi|426235750|ref|XP_004011843.1|/4.77425e-139/1
127262	2440	1236	231	25.1545252458113	4.67274544971811	-2.42847560828091	Down	1.266622e-167	1.82393568e-165	TPRG1L	tumor protein p63 regulated 1-like	-	GO:0030136//clathrin-coated vesicle;GO:0044459//plasma membrane part	GO:0005515//protein binding	-	gi|38679907|ref|NP_877429.2|/1.90911e-126/1
146429	1860	32	6	0.854327753067887	0.159216574463234	-2.42379912107144	Down	1.315568e-05	5.22270604511278e-05	SLC22A31	solute carrier family 22, member 31	K08213	-	-	-	gi|189046203|sp|A6NKX4.3|S22AV_HUMAN/2.92955e-161/1
2735	3618	69	13	0.947039315823078	0.177347372881933	-2.41684636042967	Down	1.119532e-10	7.33611341406544e-10	GLI1	GLI family zinc finger 1	K06230	GO:0042995//cell projection;GO:0043231//intracellular membrane-bounded organelle;GO:0044444//cytoplasmic part	GO:0000981//sequence-specific DNA binding RNA polymerase II transcription factor activity;GO:0015631//tubulin binding;GO:0030528//transcription regulator activity;GO:0043565//sequence-specific DNA binding;GO:0046914//transition metal ion binding	GO:0001503//ossification;GO:0003002//regionalization;GO:0006275//regulation of DNA replication;GO:0006357//regulation of transcription from RNA polymerase II promoter;GO:0008283//cell proliferation;GO:0008544//epidermis development;GO:0008589//regulation of smoothened signaling pathway;GO:0021536//diencephalon development;GO:0030178//negative regulation of Wnt receptor signaling pathway;GO:003032…	gi|4885279|ref|NP_005260.1|/0/1
6539	3500	52	10	0.737773038185054	0.141020394524579	-2.38727324504632	Down	2.96346e-08	1.56803301062861e-07	SLC6A12	solute carrier family 6 (neurotransmitter transporter, betaine/GABA), member 12	K05039	GO:0016021//integral to membrane	GO:0005283//sodium:amino acid symporter activity;GO:0005326//neurotransmitter transporter activity	GO:0001505//regulation of neurotransmitter levels;GO:0006807//nitrogen compound metabolic process;GO:0006865//amino acid transport;GO:0006884//cell volume homeostasis;GO:0006972//hyperosmotic response;GO:0042221//response to chemical stimulus	gi|171184404|ref|NP_003035.3|/0/1
79574	2332	171	33	3.6412881263504	0.69845006722079	-2.38222001732004	Down	4.60206e-24	6.4149034752e-23	EPS8L3	EPS8-like 3	K07364;K08890;K07363	GO:0044424//intracellular part	GO:0005488//binding	-	gi|21071018|ref|NP_620641.1|/0/1
9518	1220	952	185	38.7493657508291	7.48448405366103	-2.37219792458423	Down	5.0105e-126	5.01741103448276e-124	GDF15	growth differentiation factor 15	K05504	GO:0044421//extracellular region part	GO:0005102//receptor binding	GO:0007154//cell communication;GO:0007178//transmembrane receptor protein serine/threonine kinase signaling pathway	gi|153792495|ref|NP_004855.2|/1.32625e-166/1
9022	813	636	124	38.8466927571182	7.52802598077086	-2.36744826669008	Down	1.37177e-84	8.32812560278746e-83	CLIC3	chloride intracellular channel 3	K05023	GO:0034702//ion channel complex;GO:0043231//intracellular membrane-bounded organelle	GO:0005254//chloride channel activity;GO:0005488//binding	GO:0015698//inorganic anion transport;GO:0023052//signaling;GO:0034220//ion transmembrane transport;GO:0043269//regulation of ion transport	gi|40288290|ref|NP_004660.2|/8.62292e-125/1
64220	3097	1505	294	24.1314142634297	4.68550164565035	-2.3646370486033	Down	2.16738e-197	3.52938589906542e-195	STRA6	stimulated by retinoic acid 6	-	GO:0016020//membrane;GO:0031224//intrinsic to membrane;GO:0032991//macromolecular complex	GO:0004871//signal transducer activity	GO:0051234//establishment of localization	gi|441616348|ref|XP_003267250.2|/1.82236e-99/1
8646	3547	107	21	1.49799398625221	0.292218748169059	-2.35791118541498	Down	2.04396e-15	1.88333998096245e-14	CHRD	chordin	K04657	GO:0044421//extracellular region part	GO:0005515//protein binding;GO:0005539//glycosaminoglycan binding	GO:0001704//formation of primary germ layer;GO:0007420//brain development;GO:0016477//cell migration;GO:0021914//negative regulation of smoothened signaling pathway involved in ventral spinal cord patterning;GO:0021915//neural tube development;GO:0030155//regulation of cell adhesion;GO:0030509//BMP signaling pathway;GO:0045596//negative regulation of cell differentiation	gi|30089980|ref|NP_003732.2|/0/1
7318	3330	162	32	2.41578489634399	0.474302828431015	-2.34861162467722	Down	1.626364e-22	2.13547598613414e-21	UBA7	ubiquitin-like modifier activating enzyme 7	K10698	GO:0044444//cytoplasmic part	GO:0008641//small protein activating enzyme activity;GO:0032559	GO:0001818//negative regulation of cytokine production;GO:0006464//cellular protein modification process;GO:0051603//proteolysis involved in cellular protein catabolic process	gi|477152|pir||A48195/0/1
1645	1384	261	52	9.3646574919693	1.85445894533767	-2.33622790022139	Down	3.844e-35	8.10869927360775e-34	AKR1C1	aldo-keto reductase family 1, member C1	K00100;K05295;K00092;K00037;K00089;K00212	GO:0044444//cytoplasmic part	GO:0005496//steroid binding;GO:0016628//oxidoreductase activity, acting on the CH-CH group of donors, NAD or NADP as acceptor;GO:0047023//androsterone dehydrogenase activity	GO:0006692;GO:0008202//steroid metabolic process;GO:0015718//monocarboxylic acid transport;GO:0017085//response to insecticide;GO:0030301//cholesterol transport;GO:0032501//multicellular organismal process;GO:0051259//protein oligomerization;GO:0055092//sterol homeostasis	gi|5453543|ref|NP_001344.2|/0/1
10610	2105	35	7	0.825664143775526	0.164133000753072	-2.33068971667996	Down	8.19524e-06	3.32310592878753e-05	ST6GALNAC2	ST6 (alpha-N-acetyl-neuraminyl-2,3-beta-galactosyl-1,3)-N-acetylgalactosaminide alpha-2,6-sialyltransferase 2	K06616	GO:0031228//intrinsic to Golgi membrane	GO:0016757//transferase activity, transferring glycosyl groups	GO:0006464//cellular protein modification process	gi|565080|gb|AAA52228.1|/0/1
729683	2348	30	6	0.634469343872286	0.126125565801369	-2.33068971667996	Down	3.81866e-05	0.000143027368529665	LOC729683	uncharacterized LOC729683	K11447;K00939;K00797	-	-	-	gi|426347241|ref|XP_004041265.1|/7.58439e-40/1
59285	1886	90	18	2.36967235325365	0.471064944594297	-2.33068971667996	Down	5.09102e-13	3.99576272432432e-12	CACNG6	calcium channel, voltage-dependent, gamma subunit 6	K04871	GO:0016021//integral to membrane;GO:0034704//calcium channel complex	GO:0005262//calcium channel activity	GO:0032412//regulation of ion transmembrane transporter activity;GO:0034765//regulation of ion transmembrane transport;GO:0070838//divalent metal ion transport	gi|22027560|ref|NP_114103.2|/2.64498e-57/1
7161	5154	25	5	0.240870201043223	0.0478823613539023	-2.33068971667996	Down	0.0001800744	0.000617276479559315	TP73	tumor protein p73	K10148	GO:0043231//intracellular membrane-bounded organelle;GO:0043234//protein complex;GO:0044427//chromosomal part;GO:0044444//cytoplasmic part	GO:0001071//nucleic acid binding transcription factor activity;GO:0005515//protein binding;GO:0030528//transcription regulator activity;GO:0043169//cation binding;GO:0043565//sequence-specific DNA binding;GO:0043566//structure-specific DNA binding	GO:0000077//DNA damage checkpoint;GO:0000165//MAPK cascade;GO:0006281//DNA repair;GO:0006952//defense response;GO:0007589//body fluid secretion;GO:0008361//regulation of cell size;GO:0008630//intrinsic apoptotic signaling pathway in response to DNA damage;GO:0008637//apoptotic mitochondrial changes;GO:0009411//response to UV;GO:0009653//anatomical structure morphogenesis;GO:0010212//response to i…	gi|4885645|ref|NP_005418.1|/0/1
162466	2173	25	5	0.571304655396582	0.113569116621267	-2.33068971667995	Down	0.0001800744	0.000617397942857143	PHOSPHO1	phosphatase, orphan 1	K06124	-	GO:0016791//phosphatase activity;GO:0043169//cation binding	GO:0030278//regulation of ossification	gi|410051050|ref|XP_003953021.1|/1.14513e-151/1
375791	757	528	107	34.6358239651961	6.97650432621594	-2.3116887547499	Down	1.43751e-68	6.71506011796247e-67	C9orf169	chromosome 9 open reading frame 169	-	-	-	-	gi|119608773|gb|EAW88367.1|/5.12867e-73/1
6578	4234	123	25	1.44258608398435	0.291433266908376	-2.30741993735711	Down	4.20744e-17	4.28966849385606e-16	SLCO2A1	solute carrier organic anion transporter family, member 2A1	K14345	GO:0005626//insoluble fraction;GO:0016021//integral to membrane	GO:0005488//binding;GO:0071714	GO:0015711//organic anion transport;GO:0071715	gi|188528663|ref|NP_005621.2|/0/1
100130872	5001	103	21	1.02274614410084	0.207258528245481	-2.30294472619706	Down	1.625578e-14	1.42475206599598e-13	LOC100130872	uncharacterized LOC100130872	K11447;K00939	GO:0034399//nuclear periphery	GO:0005488//binding;GO:0016564//transcription repressor activity	GO:0000122//negative regulation of transcription from RNA polymerase II promoter;GO:0007599//hemostasis;GO:0010551	gi|410037987|ref|XP_003950315.1|/4.29374e-70/1
10148	1149	116	24	5.01332016976521	1.03095849782982	-2.28178011619901	Down	5.20546e-16	4.93470810881393e-15	EBI3	Epstein-Barr virus induced 3	K05059;K05056	GO:0016020//membrane;GO:0044421//extracellular region part	GO:0004888//transmembrane signaling receptor activity;GO:0005126//cytokine receptor binding	GO:0002460//adaptive immune response based on somatic recombination of immune receptors built from immunoglobulin superfamily domains;GO:0007166//cell surface receptor signaling pathway;GO:0042102//positive regulation of T cell proliferation;GO:0042108//positive regulation of cytokine biosynthetic process	gi|14577917|ref|NP_005746.2|/6.10113e-134/1
414918	2029	106	22	2.59424685489873	0.5351685745881	-2.2772504577185	Down	1.02308e-14	9.07644904276986e-14	DENND6B	DENN/MADD domain containing 6B	-	-	-	-	gi|259089418|ref|NP_001001794.3|/0/1
23416	3853	77	16	0.992382727699056	0.204960864089707	-2.2755481624875	Down	4.78278e-11	3.23380515017462e-10	KCNH3	potassium voltage-gated channel, subfamily H (eag-related), member 3	K04906	GO:0031224//intrinsic to membrane	GO:0004673//protein histidine kinase activity;GO:0005267//potassium channel activity	GO:0006351//transcription, DNA-dependent;GO:0030001//metal ion transport	gi|6331348|dbj|BAA86596.1|/0/1
23166	7965	38	8	0.236911038868637	0.0495740244405298	-2.25668913523618	Down	5.03384e-06	2.09330854797136e-05	STAB1	stabilin 1	K14616	GO:0016021//integral to membrane	GO:0004888//transmembrane signaling receptor activity;GO:0005539//glycosaminoglycan binding;GO:0015036//disulfide oxidoreductase activity;GO:0030169//low-density lipoprotein particle binding;GO:0043498//cell surface binding	GO:0001525//angiogenesis;GO:0006897//endocytosis;GO:0006952//defense response;GO:0007154//cell communication	gi|20521856|dbj|BAA13377.2|/0/1
623	1319	52	11	1.95769949480492	0.411621318362113	-2.24976972129639	Down	8.83872e-08	4.47431311098199e-07	BDKRB1	bradykinin receptor B1	K03915	GO:0005626//insoluble fraction;GO:0016021//integral to membrane;GO:0042995//cell projection;GO:0043231//intracellular membrane-bounded organelle	GO:0008528//G-protein coupled peptide receptor activity	GO:0001932//regulation of protein phosphorylation;GO:0002237//response to molecule of bacterial origin;GO:0002684//positive regulation of immune system process;GO:0006952//defense response;GO:0007186//G-protein coupled receptor signaling pathway;GO:0007600//sensory perception;GO:0008217//regulation of blood pressure;GO:0010524//positive regulation of calcium ion transport into cytosol;GO:0016049/…	gi|332252532|ref|XP_003275406.1|/0/1
8357	473	33	7	3.46449771956309	0.730443903985661	-2.24580081909345	Down	2.3291e-05	8.95064808116454e-05	HIST1H3H	histone cluster 1, H3h	K11253	GO:0000785//chromatin;GO:0031981//nuclear lumen	GO:0003676//nucleic acid binding	GO:0007599//hemostasis;GO:0022403;GO:0034728//nucleosome organization;GO:0050794//regulation of cellular process	gi|390461147|ref|XP_003732612.1|/5.00328e-72/1
4327	3371	28	6	0.412464674612277	0.0878501419464892	-2.23115404312904	Down	0.0001087942	0.000385369006058142	MMP19	matrix metallopeptidase 19	K07998	GO:0031012//extracellular matrix	GO:0004175//endopeptidase activity;GO:0046914//transition metal ion binding	GO:0009719;GO:0010033//response to organic substance;GO:0019538//protein metabolic process;GO:0022602//ovulation cycle process;GO:0032963//collagen metabolic process;GO:0048646//anatomical structure formation involved in morphogenesis;GO:0048869//cellular developmental process	gi|4505213|ref|NP_002420.1|/0/1
1026	2284	8359	1803	181.737984066929	38.9627495467318	-2.22169258582929	Down	0	0	CDKN1A	cyclin-dependent kinase inhibitor 1A (p21, Cip1)	K06625	GO:0031981//nuclear lumen;GO:0043234//protein complex;GO:0044444//cytoplasmic part	GO:0005515//protein binding;GO:0016538//cyclin-dependent protein kinase regulator activity;GO:0043169//cation binding	GO:0000079//regulation of cyclin-dependent protein serine/threonine kinase activity;GO:0006917//induction of apoptosis;GO:0007050//cell cycle arrest;GO:0007154//cell communication;GO:0007264//small GTPase mediated signal transduction;GO:0008284//positive regulation of cell proliferation;GO:0009416//response to light stimulus;GO:0009887//organ morphogenesis;GO:0010035//response to inorganic substa…	gi|62089348|dbj|BAD93118.1|/5.73227e-85/1
79812	4195	46	10	0.544519387309955	0.117657063369732	-2.21039548296224	Down	6.70292e-07	3.07346521263158e-06	MMRN2	multimerin 2	-	GO:0005578//proteinaceous extracellular matrix	-	-	gi|221316695|ref|NP_079032.2|/0/1
117144	2634	110	24	2.0737881819202	0.449723353836925	-2.2051588345961	Down	1.09735e-14	9.72050147432639e-14	CATSPER1	cation channel, sperm associated 1	K05315;K04856;K14726	GO:0031090//organelle membrane;GO:0031224//intrinsic to membrane;GO:0042995//cell projection	GO:0005262//calcium channel activity;GO:0005488//binding	GO:0006810//transport;GO:0007338//single fertilization;GO:0048232//male gamete generation;GO:0048869//cellular developmental process;GO:0048870//cell motility	gi|221316609|ref|NP_444282.3|/0/1
1520	4107	223	49	2.69629645587943	0.588872599487831	-2.19495167759769	Down	3.8805e-28	6.402825e-27	CTSS	cathepsin S	K01368	GO:0000323//lytic vacuole	GO:0004175//endopeptidase activity	GO:0002376//immune system process;GO:0019538//protein metabolic process	gi|315075311|ref|NP_001186668.1|/4.54435e-160/1
254263	1382	27	6	0.970159636375481	0.214285693561226	-2.17868662323491	Down	0.00018223	0.00062380658546169	CNIH2	cornichon homolog 2 (Drosophila)	-	GO:0008328//ionotropic glutamate receptor complex;GO:0031090//organelle membrane;GO:0043231//intracellular membrane-bounded organelle	-	GO:0006873//cellular ion homeostasis;GO:0007165//signal transduction;GO:0007270//neuron-neuron synaptic transmission;GO:0051234//establishment of localization;GO:0051641//cellular localization	gi|6753470|ref|NP_034050.1|/5.2337e-82/1
375719	3180	27	6	0.421622835682678	0.0931266756294387	-2.17868662323491	Down	0.00018223	0.000623929164865396	AQP7P1	aquaporin 7 pseudogene 1	K08771	GO:0005903//brush border;GO:0016021//integral to membrane;GO:0030054//cell junction;GO:0032991//macromolecular complex;GO:0044424//intracellular part	GO:0005372//water transmembrane transporter activity;GO:0015168//glycerol transmembrane transporter activity;GO:0015204//urea transmembrane transporter activity	GO:0003097//renal water transport;GO:0008643//carbohydrate transport;GO:0042221//response to chemical stimulus;GO:0042886//amide transport;GO:0044237//cellular metabolic process;GO:0048232//male gamete generation	gi|187470890|sp|A6NL99.2|AQP73_HUMAN/4.81871e-48/1
5334	6608	49	11	0.368225216662602	0.0821623061319049	-2.16403984727051	Down	4.06888e-07	1.90529871324913e-06	PLCL1	phospholipase C-like 1	K15375	GO:0044424//intracellular part	GO:0004629//phospholipase C activity;GO:0046872//metal ion binding;GO:0060089	GO:0007165//signal transduction;GO:0044238//primary metabolic process	gi|254939661|ref|NP_006217.3|/0/1
85446	9188	57	13	0.308064283509256	0.0698348710368777	-2.14121191781625	Down	5.45812e-08	2.81951624310703e-07	ZFHX2	zinc finger homeobox 2	K09379	GO:0005622//intracellular	GO:0046872//metal ion binding	-	gi|306922394|ref|NP_207646.2|/0/1
100130417	496	48	11	4.80559361100686	1.09461394943473	-2.13429250387646	Down	6.7247e-07	3.08264069455406e-06	LOC100130417	uncharacterized LOC100130417	-	-	-	-	gi|119576713|gb|EAW56309.1|/2.58926e-59/1
10669	1934	52	12	1.33516320250656	0.306249047054411	-2.12423883921253	Down	2.45536e-07	1.17954763275434e-06	CGREF1	cell growth regulator with EF-hand domain 1	K00846	-	GO:0046872//metal ion binding	GO:0007049//cell cycle;GO:0008283//cell proliferation;GO:0016049//cell growth;GO:0022402//cell cycle process;GO:0050896//response to stimulus;GO:0065007//biological regulation	gi|261278350|ref|NP_001159712.1|/1.47877e-60/1
1128	2863	43	10	0.745820966756567	0.172396570323446	-2.11309828160733	Down	3.04794e-06	1.2965651015625e-05	CHRM1	cholinergic receptor, muscarinic 1	K04129	GO:0005626//insoluble fraction;GO:0016021//integral to membrane;GO:0033267//axon part;GO:0044430//cytoskeletal part;GO:0044459//plasma membrane part;GO:0045202//synapse	GO:0004629//phospholipase C activity;GO:0016907//G-protein coupled acetylcholine receptor activity	GO:0007200//phospholipase C-activating G-protein coupled receptor signaling pathway;GO:0007268//synaptic transmission;GO:0008283//cell proliferation;GO:0043412//macromolecule modification;GO:0048731	gi|426368893|ref|XP_004051435.1|/0/1
3955	2384	696	162	14.4974115983059	3.35396659796292	-2.1118551147567	Down	1.946974e-80	1.08383626121406e-78	LFNG	LFNG O-fucosylpeptide 3-beta-N-acetylglucosaminyltransferase	K05948	GO:0031228//intrinsic to Golgi membrane	GO:0008375//acetylglucosaminyltransferase activity	GO:0007126//meiosis;GO:0009653//anatomical structure morphogenesis;GO:0009952//anterior/posterior pattern specification;GO:0022602//ovulation cycle process	gi|93141005|ref|NP_001035258.1|/3.15753e-154/1
54626	4273	296	69	3.43990381266862	0.797014399196951	-2.10969053064338	Down	4.04276e-35	8.51766024667473e-34	HES2	hairy and enhancer of split 2 (Drosophila)	K09087	GO:0043231//intracellular membrane-bounded organelle	GO:0043566//structure-specific DNA binding	GO:0006351//transcription, DNA-dependent	gi|63055047|ref|NP_061962.2|/1.57539e-65/1
79444	1322	107	25	4.01920171651784	0.933380069659654	-2.10637241841902	Down	1.33217e-13	1.09231670964706e-12	BIRC7	baculoviral IAP repeat containing 7	K16061	GO:0043231//intracellular membrane-bounded organelle	GO:0005515//protein binding;GO:0046914//transition metal ion binding	GO:0000187//activation of MAPK activity;GO:0000737//DNA catabolic process, endonucleolytic;GO:0043066//negative regulation of apoptotic process	gi|21536421|ref|NP_647478.1|/6.44549e-162/1
147111	2281	64	15	1.39329208303925	0.324575655964067	-2.10187102618407	Down	1.21016e-08	6.66429451327434e-08	NOTUM	notum pectinacetylesterase homolog (Drosophila)	-	-	GO:0003824//catalytic activity	-	gi|194394139|ref|NP_848588.3|/0/1
5349	1588	294	69	9.19357266387837	2.14461116358222	-2.0999095098508	Down	1.0728e-34	2.24130302158273e-33	FXYD3	FXYD domain containing ion transport regulator 3	K13361	GO:0031090//organelle membrane;GO:0034702//ion channel complex;GO:0042598	GO:0005253//anion channel activity;GO:0019899//enzyme binding	GO:0015698//inorganic anion transport	gi|397490381|ref|XP_003816183.1|/8.93523e-61/1
142680	2180	55	13	1.25283441999491	0.294331557379281	-2.08968161717617	Down	1.474718e-07	7.26066302119243e-07	SLC34A3	solute carrier family 34 (sodium phosphate), member 3	K14683	GO:0005903//brush border;GO:0031224//intrinsic to membrane;GO:0031982//vesicle;GO:0044459//plasma membrane part	GO:0015081//sodium ion transmembrane transporter activity;GO:0015114//phosphate ion transmembrane transporter activity;GO:0015291//secondary active transmembrane transporter activity	GO:0006817//phosphate ion transport;GO:0009991//response to extracellular stimulus;GO:0010038//response to metal ion	gi|313104149|sp|Q8N130.2|NPT2C_HUMAN/0/1
3732	1715	294	70	8.51276582521216	2.01457706463684	-2.07915094968399	Down	2.81764e-34	5.81000702485207e-33	CD82	CD82 molecule	K06509	GO:0016021//integral to membrane	GO:0005488//binding	-	gi|119588471|gb|EAW68065.1|/4.85588e-147/1
283554	3908	113	27	1.43585759291684	0.341003768745463	-2.07405308204431	Down	4.90172e-14	4.1540646536965e-13	GPR137C	G protein-coupled receptor 137C	-	GO:0031224//intrinsic to membrane	-	-	gi|426376916|ref|XP_004055226.1|/0/1
80022	9424	256	62	1.34893855747561	0.324718013707911	-2.05456531140572	Down	1.29278e-29	2.28220858358663e-28	MYO15B	myosin XVB pseudogene	K10361	-	-	-	gi|397484491|ref|XP_003813408.1|/0/1
5097	4779	567	138	5.89160346660164	1.42525320266523	-2.04744208995666	Down	2.43026e-63	1.02778762718447e-61	PCDH1	protocadherin 1	K04600	GO:0016021//integral to membrane;GO:0030054//cell junction	GO:0046872//metal ion binding	GO:0007154//cell communication;GO:0016337//cell-cell adhesion;GO:0048731	gi|27754773|ref|NP_115796.2|/0/1
91828	2591	172	42	3.29646534592675	0.800077112895139	-2.04270895371594	Down	2.99018e-20	3.58574647763248e-19	EXOC3L4	exocyst complex component 3-like 4	K06110	-	-	-	gi|117938266|ref|NP_001071062.1|/0/1
284186	3335	61	15	0.90828361003638	0.221996123314554	-2.03260836374697	Down	5.26292e-08	2.72190911487088e-07	TMEM105	transmembrane protein 105	K11447;K01539;K08857;K00939;K00591	GO:0031224//intrinsic to membrane	-	-	gi|119610053|gb|EAW89647.1|/1.83972e-90/1
90853	3888	113	28	1.44324369164584	0.355452640519771	-2.02158566215018	Down	1.260588e-13	1.03703896657224e-12	SPOCD1	SPOC domain containing 1	K13179;K03145	-	-	-	gi|47271475|ref|NP_653170.3|/0/1
5730	837	72	18	4.27163876533944	1.06144382975489	-2.0087616217926	Down	4.2294e-09	2.44097600529977e-08	PTGDS	prostaglandin D2 synthase 21kDa (brain)	K01830	GO:0005635//nuclear envelope;GO:0005783//endoplasmic reticulum;GO:0044421//extracellular region part	GO:0016860//intramolecular oxidoreductase activity;GO:0019840//isoprenoid binding	GO:0006693//prostaglandin metabolic process;GO:0031960//response to corticosteroid stimulus;GO:0042749//regulation of circadian sleep/wake cycle;GO:0051234//establishment of localization	gi|441623412|ref|XP_004088907.1|/1.77285e-120/1
51477	2427	72	18	1.47316095862757	0.366060356615099	-2.0087616217926	Down	4.2294e-09	2.44016773509934e-08	ISYNA1	inositol-3-phosphate synthase 1	K01858	GO:0044424//intracellular part	GO:0016872//intramolecular lyase activity	GO:0006020//inositol metabolic process;GO:0006644//phospholipid metabolic process	gi|7705558|ref|NP_057452.1|/0/1
554	1788	32	8	0.88873021292297	0.220837306861756	-2.0087616217926	Down	0.0001038238	0.000368512098431452	AVPR2	arginine vasopressin receptor 2	K04228	GO:0016021//integral to membrane;GO:0043231//intracellular membrane-bounded organelle	GO:0008528//G-protein coupled peptide receptor activity	GO:0001816//cytokine production;GO:0003073//regulation of systemic arterial blood pressure;GO:0003074;GO:0003078;GO:0007187//G-protein coupled receptor signaling pathway, coupled to cyclic nucleotide second messenger;GO:0007243//intracellular protein kinase cascade;GO:0008283//cell proliferation;GO:0010033//response to organic substance;GO:0010467//gene expression;GO:0030900//forebrain developmen…	gi|4557345|ref|NP_000045.1|/6.55789e-173/1
2934	2797	3720	934	66.0446973210954	16.4817901215891	-2.00256978807833	Down	0	0	GSN	gelsolin	K05768	GO:0005856//cytoskeleton;GO:0044444//cytoplasmic part	GO:0008092//cytoskeletal protein binding;GO:0046872//metal ion binding	GO:0006915//apoptotic process;GO:0048858//cell projection morphogenesis;GO:0051693//actin filament capping	gi|4504165|ref|NP_000168.1|/0/1
6274	738	242	61	16.2834522447035	4.07965504485061	-1.99688752150431	Down	4.1e-27	6.47086956521739e-26	S100A3	S100 calcium binding protein A3	-	-	GO:0046872//metal ion binding	-	gi|119573693|gb|EAW53308.1|/6.00267e-47/1
1893	2242	770	196	17.0546416138468	4.3148969957119	-1.98276641325965	Down	6.0374e-82	3.44903795409836e-80	ECM1	extracellular matrix protein 1	-	GO:0031012//extracellular matrix	GO:0019899//enzyme binding;GO:0060089	GO:0001935//endothelial cell proliferation;GO:0007249//I-kappaB kinase/NF-kappaB cascade;GO:0009888//tissue development;GO:0030279//negative regulation of ossification;GO:0045765//regulation of angiogenesis;GO:0051346//negative regulation of hydrolase activity	gi|322302700|ref|NP_001189787.1|/0/1
8938	4691	110	28	1.1644336114214	0.294606665176054	-1.98276641325965	Down	5.28178e-13	4.13988910121458e-12	BAIAP3	BAI1-associated protein 3	K15621	-	GO:0005515//protein binding	GO:0001505//regulation of neurotransmitter levels;GO:0007166//cell surface receptor signaling pathway	gi|312284087|ref|NP_001186028.1|/0/1
84940	2397	160	41	3.3146633723535	0.844239741938966	-1.97313771206187	Down	3.62608e-18	3.9512706641651e-17	CORO6	coronin 6	K13887	-	-	-	gi|109627650|ref|NP_116243.2|/0/1
6714	4145	31	8	0.371385240062533	0.0952610626462774	-1.96295793217947	Down	0.0001690376	0.000581962288559573	SRC	v-src sarcoma (Schmidt-Ruppin A-2) viral oncogene homolog (avian)	K05704	GO:0005624//membrane fraction;GO:0019866//organelle inner membrane;GO:0044430//cytoskeletal part;GO:0044444//cytoplasmic part;GO:0044459//plasma membrane part	GO:0004713//protein tyrosine kinase activity;GO:0005506//iron ion binding;GO:0019901//protein kinase binding;GO:0019904//protein domain specific binding;GO:0030674//protein binding, bridging;GO:0032559;GO:0035258//steroid hormone receptor binding	GO:0000302//response to reactive oxygen species;GO:0001666//response to hypoxia;GO:0001894//tissue homeostasis;GO:0003018;GO:0006006//glucose metabolic process;GO:0006468//protein phosphorylation;GO:0006915//apoptotic process;GO:0006935//chemotaxis;GO:0007169//transmembrane receptor protein tyrosine kinase signaling pathway;GO:0007264//small GTPase mediated signal transduction;GO:0007292//female …	gi|4885609|ref|NP_005408.1|/0/1
7148	13143	58	15	0.219139651337603	0.0563309039986333	-1.95985202131165	Down	2.2291e-07	1.07649219512195e-06	TNXB	tenascin XB	K06252	GO:0005581//collagen;GO:0044464//cell part	GO:0005102//receptor binding;GO:0005539//glycosaminoglycan binding	GO:0007010//cytoskeleton organization;GO:0009987//cellular process;GO:0044238//primary metabolic process;GO:0044259//multicellular organismal macromolecule metabolic process;GO:0085029//extracellular matrix assembly	gi|290457668|sp|P22105.3|TENX_HUMAN/0/1
731656	995	46	12	2.29573751735202	0.595261966837417	-1.94736107712845	Down	4.59902e-06	1.92166245755396e-05	LOC731656	uncharacterized LOC731656	K12795	-	-	-	gi|119590408|gb|EAW70002.1|/2.19034e-25/1
389692	2373	57	15	1.19279167167427	0.311992023284466	-1.93476104034882	Down	3.58404e-07	1.68596957235421e-06	MAFA	v-maf musculoaponeurotic fibrosarcoma oncogene homolog A (avian)	K07595	GO:0043231//intracellular membrane-bounded organelle	GO:0001071//nucleic acid binding transcription factor activity;GO:0003677//DNA binding;GO:0005515//protein binding;GO:0030528//transcription regulator activity	GO:0006357//regulation of transcription from RNA polymerase II promoter;GO:0007165//signal transduction;GO:0009746;GO:0030072//peptide hormone secretion	gi|71274111|ref|NP_963883.2|/4.14578e-94/1
242	2502	132	35	2.61983600536106	0.690447575110347	-1.92387272420609	Down	8.76888e-15	7.80730532038835e-14	ALOX12B	arachidonate 12-lipoxygenase, 12R type	K08021	-	GO:0016702//oxidoreductase activity, acting on single donors with incorporation of molecular oxygen, incorporation of two atoms of oxygen;GO:0046914//transition metal ion binding	GO:0006691//leukotriene metabolic process;GO:0009888//tissue development	gi|4502053|ref|NP_001130.1|/0/1
9945	3011	726	193	11.9732857089915	3.16370895055971	-1.92013032252026	Down	3.35452e-74	1.70405704023324e-72	GFPT2	glutamine-fructose-6-phosphate transaminase 2	K00820	GO:0044444//cytoplasmic part	GO:0008483//transaminase activity;GO:0030246//carbohydrate binding	GO:0006000//fructose metabolic process;GO:0006045//N-acetylglucosamine biosynthetic process;GO:0006487//protein N-linked glycosylation;GO:0009064//glutamine family amino acid metabolic process;GO:0015980//energy derivation by oxidation of organic compounds	gi|4826742|ref|NP_005101.1|/0/1
113146	18317	6576	1750	17.8276845037473	4.71556431982881	-1.91861699875459	Down	0	0	AHNAK2	AHNAK nucleoprotein 2	K13911	GO:0043231//intracellular membrane-bounded organelle	-	-	gi|156766050|ref|NP_612429.2|/0/1
3866	1861	105	28	2.80175661899111	0.742611427372848	-1.91565221740112	Down	5.55246e-12	4.03613112390488e-11	KRT15	keratin 15	K07604	GO:0005882//intermediate filament	GO:0005198//structural molecule activity;GO:0005488//binding	GO:0009888//tissue development;GO:0009987//cellular process	gi|24430190|ref|NP_002266.2|/1.65196e-180/1
1800	1752	30	8	0.85030480560053	0.225375059742477	-1.91565221740112	Down	0.000273698	0.000911315488629849	DPEP1	dipeptidase 1 (renal)	K01273	GO:0005902//microvillus;GO:0031224//intrinsic to membrane;GO:0044459//plasma membrane part	GO:0008237//metallopeptidase activity;GO:0008238//exopeptidase activity;GO:0043169//cation binding	GO:0019538//protein metabolic process	gi|4758190|ref|NP_004404.1|/0/1
3887	1926	82	22	2.11419504312555	0.563788700851119	-1.90688200777338	Down	1.34099e-09	8.09331824038795e-09	KRT81	keratin 81	K07605	GO:0005882//intermediate filament	GO:0005488//binding	GO:0009888//tissue development	gi|332839425|ref|XP_003313755.1|/0/1
80235	2721	78	21	1.42348711887965	0.380926093258233	-1.90184641787608	Down	3.62786e-09	2.10776367589196e-08	PIGZ	phosphatidylinositol glycan anchor biosynthesis, class Z	K08098	GO:0005789//endoplasmic reticulum membrane;GO:0031224//intrinsic to membrane	GO:0000030//mannosyltransferase activity	GO:0006497//protein lipidation	gi|30581137|ref|NP_079439.2|/0/1
393	3405	48	13	0.700021859341969	0.188441349511551	-1.89328440437266	Down	4.30896e-06	1.80522527145949e-05	ARHGAP4	Rho GTPase activating protein 4	K07526	GO:0005924//cell-substrate adherens junction;GO:0031981//nuclear lumen;GO:0044444//cytoplasmic part	GO:0005088//Ras guanyl-nucleotide exchange factor activity;GO:0005099//Ras GTPase activator activity;GO:0030674//protein binding, bridging	GO:0006917//induction of apoptosis;GO:0006996//organelle organization;GO:0007169//transmembrane receptor protein tyrosine kinase signaling pathway;GO:0007265//Ras protein signal transduction;GO:0009966//regulation of signal transduction	gi|258613907|ref|NP_001158213.1|/0/1
80320	3805	70	19	0.913546923862015	0.246461399103403	-1.89011712529398	Down	2.66384e-08	1.41854364792176e-07	SP6	Sp6 transcription factor	K09196	GO:0043231//intracellular membrane-bounded organelle	GO:0003676//nucleic acid binding;GO:0046914//transition metal ion binding	GO:0008283//cell proliferation	gi|402899442|ref|XP_003912706.1|/0/1
84734	969	91	25	4.66342606695919	1.27340397532514	-1.87270007221657	Down	2.73886e-10	1.7486953697325e-09	FAM167B	family with sequence similarity 167, member B	-	-	-	-	gi|110238585|ref|NP_116037.2|/2.48002e-42/1
4192	1194	145	40	6.03046992782687	1.65350546343727	-1.86674261692017	Down	1.6122e-15	1.49420068085106e-14	MDK	midkine (neurite growth-promoting factor 2)	K06828;K00901	-	GO:0005102//receptor binding;GO:0005539//glycosaminoglycan binding	GO:0006950//response to stress;GO:0023052//signaling;GO:0035270//endocrine system development;GO:0048522//positive regulation of cellular process;GO:0048869//cellular developmental process	gi|84311247|gb|ABC55426.1|/2.65647e-71/1
5919	767	47	13	3.04291607615689	0.836561662433941	-1.86291075532914	Down	6.87654e-06	2.81260171267606e-05	RARRES2	retinoic acid receptor responder (tazarotene induced) 2	K10044	GO:0044421//extracellular region part	GO:0004871//signal transducer activity	GO:0002690//positive regulation of leukocyte chemotaxis;GO:0016101//diterpenoid metabolic process;GO:0043009//chordate embryonic development;GO:0045444//fat cell differentiation;GO:0048565//digestive tract development	gi|4506427|ref|NP_002880.1|/2.49978e-91/1
79465	735	61	17	4.12125964553922	1.14159366996087	-1.85203611810515	Down	3.12238e-07	1.48079338922156e-06	ULBP3	UL16 binding protein 3	K07986	GO:0031224//intrinsic to membrane;GO:0042611	GO:0004888//transmembrane signaling receptor activity	GO:0002682//regulation of immune system process;GO:0046649//lymphocyte activation	gi|13375656|ref|NP_078794.1|/2.62052e-143/1
57597	10342	740	207	3.553159203136	0.987906360791502	-1.84665612480959	Down	8.48218e-72	4.10537512e-70	BAHCC1	BAH domain and coiled-coil containing 1	K00558	-	GO:0003676//nucleic acid binding	-	gi|169658367|ref|NP_001073988.2|/0/1
3038	4288	39	11	0.451645108497147	0.126615792658495	-1.83473222201755	Down	5.2113e-05	0.000192010342990061	HAS3	hyaluronan synthase 3	K00752	GO:0016021//integral to membrane	GO:0008194//UDP-glycosyltransferase activity	GO:0044238//primary metabolic process	gi|20302155|ref|NP_619515.1|/1.80746e-147/1
51704	2870	255	72	4.41210423867703	1.23822785436215	-1.83319005720915	Down	1.429814e-25	2.11486240543294e-24	GPRC5B	G protein-coupled receptor, family C, group 5, member B	K04619	-	-	-	gi|90079601|dbj|BAE89480.1|/0/1
333	2450	46	13	0.932350542761332	0.261895018402789	-1.83188385970852	Down	1.092964e-05	4.36984964111978e-05	APLP1	amyloid beta (A4) precursor-like protein 1	K05639	GO:0005578//proteinaceous extracellular matrix;GO:0031224//intrinsic to membrane;GO:0044444//cytoplasmic part	GO:0005539//glycosaminoglycan binding;GO:0031690//adrenergic receptor binding;GO:0043169//cation binding	GO:0006171//cAMP biosynthetic process;GO:0007188//adenylate cyclase-modulating G-protein coupled receptor signaling pathway;GO:0009653//anatomical structure morphogenesis;GO:0012501//programmed cell death;GO:0016192//vesicle-mediated transport;GO:0048731;GO:0071870//cellular response to catecholamine stimulus	gi|67782338|ref|NP_001019978.1|/0/1
1356	4674	304	86	3.22977565184201	0.908154444841638	-1.83042438053408	Down	3.98088e-30	7.20278848598131e-29	CP	ceruloplasmin (ferroxidase)	K13624	GO:0044421//extracellular region part	GO:0005515//protein binding;GO:0016724;GO:0046914//transition metal ion binding	GO:0000041//transition metal ion transport;GO:0006810//transport;GO:0006875//cellular metal ion homeostasis;GO:0008152//metabolic process	gi|4557485|ref|NP_000087.1|/0/1
59344	3415	112	32	1.62860136822019	0.462497340754108	-1.8161165438502	Down	6.62454e-12	4.78350538582677e-11	ALOXE3	arachidonate lipoxygenase 3	K08021	-	GO:0016702//oxidoreductase activity, acting on single donors with incorporation of molecular oxygen, incorporation of two atoms of oxygen;GO:0046914//transition metal ion binding	GO:0006691//leukotriene metabolic process	gi|426384041|ref|XP_004058585.1|/0/1
83546	2095	77	22	1.82513157509521	0.518308848610623	-1.8161165438502	Down	1.33824e-08	7.3417801511335e-08	RTBDN	retbindin	K13649;K11447;K01539;K08857;K00939	-	-	-	gi|394581971|ref|NP_001257374.1|/1.07535e-96/1
400221	1386	182	52	6.52072129709012	1.85178295840356	-1.8161165438502	Down	1.836914e-18	2.03732587753024e-17	FLJ22447	uncharacterized LOC400221	-	-	-	-	-
1747	2613	163	47	3.09767374874572	0.88778625714861	-1.80290092434604	Down	1.552858e-16	1.53210633023783e-15	DLX3	distal-less homeobox 3	K09315	GO:0043231//intracellular membrane-bounded organelle	GO:0001071//nucleic acid binding transcription factor activity;GO:0003677//DNA binding	GO:0001944//vasculature development;GO:0006351//transcription, DNA-dependent;GO:0048513//organ development	gi|471380421|ref|XP_004378006.1|/3.15721e-151/1
79056	5538	779	225	6.98508969015317	2.00530084304994	-1.80045994863723	Down	5.75172e-73	2.83101608135593e-71	PRRG4	proline rich Gla (G-carboxyglutamic acid) 4 (transmembrane)	K11447	GO:0031224//intrinsic to membrane;GO:0043231//intracellular membrane-bounded organelle	GO:0046872//metal ion binding	-	gi|402893894|ref|XP_003910117.1|/4.7128e-118/1
339483	2341	370	107	7.84852039274509	2.25596487609802	-1.79867609590776	Down	1.700722e-35	3.61823933186813e-34	MTMR9LP	myotubularin related protein 9-like, pseudogene	K01112	-	-	-	gi|119627955|gb|EAX07550.1|/5.7223e-80/1
64753	4221	38	11	0.447049614922695	0.128625567145138	-1.79725751659889	Down	8.2671e-05	0.000297492669144981	CCDC136	coiled-coil domain containing 136	-	GO:0016020//membrane	GO:0005488//binding	-	gi|332868791|ref|XP_003318819.1|/1.24044e-174/1
63940	1501	68	20	2.24965386009382	0.657656736623618	-1.77429636815557	Down	1.527202e-07	7.49999088162345e-07	GPSM3	G-protein signaling modulator 3	K15838	-	GO:0005488//binding	-	gi|5578778|emb|CAB51289.1|/8.19459e-39/1
489	4898	250	74	2.53459578639603	0.745697880397424	-1.76509254082574	Down	6.66138e-24	9.24107365605096e-23	ATP2A3	ATPase, Ca++ transporting, ubiquitous	K05853	GO:0005635//nuclear envelope;GO:0005789//endoplasmic reticulum membrane;GO:0031224//intrinsic to membrane	GO:0019829//cation-transporting ATPase activity;GO:0032559;GO:0043169//cation binding	GO:0001775//cell activation;GO:0007599//hemostasis;GO:0009206;GO:0070838//divalent metal ion transport	gi|426383571|ref|XP_004058352.1|/0/1
23205	3010	54	16	0.890870842173366	0.26236352469689	-1.76364912395607	Down	3.32554e-06	1.41052115287244e-05	ACSBG1	acyl-CoA synthetase bubblegum family member 1	K15013	GO:0031410//cytoplasmic vesicle;GO:0042598;GO:0043231//intracellular membrane-bounded organelle	GO:0015645//fatty acid ligase activity;GO:0032559	GO:0006631//fatty acid metabolic process;GO:0006915//apoptotic process;GO:0008366//axon ensheathment;GO:0031960//response to corticosteroid stimulus	gi|20521111|dbj|BAA31606.2|/0/1
643596	1514	54	16	1.77115008912935	0.521607800090912	-1.76364912395607	Down	3.32554e-06	1.41017787685568e-05	RNF224	ring finger protein 224	K14683	-	GO:0046872//metal ion binding	-	gi|109109721|ref|XP_001117750.1|/3.29561e-74/1
2905	4298	37	11	0.427486883187907	0.126321200307033	-1.75878336878425	Down	0.0001304868	0.000455266720704846	GRIN2C	glutamate receptor, ionotropic, N-methyl D-aspartate 2C	K05211	GO:0008328//ionotropic glutamate receptor complex;GO:0030313;GO:0044430//cytoskeletal part	GO:0004970//ionotropic glutamate receptor activity;GO:0005231//excitatory extracellular ligand-gated ion channel activity;GO:0019904//protein domain specific binding	GO:0006811//ion transport;GO:0006950//response to stress;GO:0007166//cell surface receptor signaling pathway;GO:0007610//behavior;GO:0009605//response to external stimulus;GO:0009895;GO:0033036;GO:0040011//locomotion;GO:0050804//regulation of synaptic transmission;GO:0050905//neuromuscular process;GO:0051899//membrane depolarization	gi|1196449|gb|AAA88096.1|/0/1
7127	4180	8540	2558	101.453975484686	30.2046792387213	-1.74798142741882	Down	0	0	TNFAIP2	tumor necrosis factor, alpha-induced protein 2	K06110	GO:0044421//extracellular region part	-	GO:0032501//multicellular organismal process;GO:0048646//anatomical structure formation involved in morphogenesis;GO:0048869//cellular developmental process	gi|26051240|ref|NP_006282.2|/0/1
116844	1780	189	57	5.27265411364967	1.5805375678457	-1.73811403184893	Down	4.45872e-18	4.83740580821918e-17	LRG1	leucine-rich alpha-2-glycoprotein 1	K13023	GO:0044464//cell part	-	GO:0045444//fat cell differentiation	gi|16418467|ref|NP_443204.1|/0/1
9537	3759	193	59	2.54960242747664	0.774693042546568	-1.71857560969884	Down	3.66206e-18	3.98549240724547e-17	TP53I11	tumor protein p53 inducible protein 11	-	GO:0031224//intrinsic to membrane	-	GO:0008283//cell proliferation;GO:0050896//response to stimulus	gi|403255505|ref|XP_003920466.1|/8.53601e-126/1
26298	5467	134	41	1.21714748247805	0.370155965141339	-1.71729880763229	Down	4.89686e-13	3.85727344665461e-12	EHF	ets homologous factor	K09429	GO:0043231//intracellular membrane-bounded organelle	GO:0001071//nucleic acid binding transcription factor activity;GO:0003677//DNA binding	GO:0006355//regulation of transcription, DNA-dependent;GO:0030154//cell differentiation;GO:0032501//multicellular organismal process	gi|331028760|ref|NP_001193545.1|/0/1
9214	3109	49	15	0.782641438310221	0.238133506353824	-1.71658087029929	Down	1.409552e-05	5.57675614168937e-05	FAIM3	Fas apoptotic inhibitory molecule 3	K13073	GO:0031224//intrinsic to membrane	-	GO:0006952//defense response;GO:0043066//negative regulation of apoptotic process	gi|4885641|ref|NP_005440.1|/8.84477e-164/1
170679	913	120	37	6.5267645976435	2.00023451160273	-1.70619885177217	Down	1.003072e-11	7.13368429714286e-11	PSORS1C1	psoriasis susceptibility 1 candidate 1	-	-	-	-	gi|296040509|ref|NP_054787.2|/4.78849e-77/1
402778	3721	228	71	3.04272468356145	0.941778232715877	-1.69190451645265	Down	9.30662e-21	1.13795471494737e-19	IFITM10	interferon induced transmembrane protein 10	K06566	GO:0031224//intrinsic to membrane	-	GO:0050896//response to stimulus	gi|334848153|ref|NP_001164291.2|/1.20731e-114/1
197342	1140	70	22	3.04916319762716	0.952506173543206	-1.67861302010027	Down	2.99228e-07	1.42374349317313e-06	EME2	essential meiotic endonuclease 1 homolog 2 (S. pombe)	K10883	GO:0043231//intracellular membrane-bounded organelle	GO:0003676//nucleic acid binding;GO:0004518//nuclease activity	GO:0006259//DNA metabolic process	gi|383387816|ref|NP_001244299.1|/2.12274e-179/1
25992	6834	70	22	0.50864004174641	0.158890406473406	-1.67861302010026	Down	2.99228e-07	1.42335481081081e-06	SNED1	sushi, nidogen and EGF-like domains 1	K02599	-	GO:0046872//metal ion binding	GO:0031589//cell-substrate adhesion	gi|122937283|ref|NP_001073906.1|/0/1
1291	4246	54	17	0.631540564046592	0.19761454249205	-1.67618628270572	Down	7.23296e-06	2.94869197566682e-05	COL6A1	collagen, type VI, alpha 1	K06238	GO:0005886//plasma membrane;GO:0030934	GO:0019838//growth factor binding	GO:0006935//chemotaxis;GO:0009987//cellular process	gi|87196339|ref|NP_001839.2|/0/1
352954	4074	806	255	9.82429732978379	3.08936431303845	-1.66904421346171	Down	5.3305e-68	2.44417452631579e-66	GATS	GATS, stromal antigen 3 opposite strand	K13055	-	-	-	gi|45708735|gb|AAH33723.1|/8.44321e-93/1
64393	9113	1617	512	8.81122173228506	2.77305549202288	-1.66786558526626	Down	1.945252e-134	2.14519435746835e-132	ZMAT3	zinc finger, matrin-type 3	K10137	GO:0031981//nuclear lumen	GO:0003676//nucleic acid binding;GO:0046914//transition metal ion binding	GO:0006810//transport;GO:0012501//programmed cell death;GO:0033554//cellular response to stress;GO:0050789//regulation of biological process	gi|23199978|ref|NP_689426.1|/2.79123e-147/1
364	1258	60	19	2.36841656504313	0.74545757042007	-1.66772470395753	Down	2.39794e-06	1.03292228825711e-05	AQP7	aquaporin 7	K08771	GO:0005903//brush border;GO:0016021//integral to membrane;GO:0030054//cell junction;GO:0032991//macromolecular complex;GO:0044424//intracellular part	GO:0005372//water transmembrane transporter activity;GO:0015168//glycerol transmembrane transporter activity;GO:0015204//urea transmembrane transporter activity	GO:0003097//renal water transport;GO:0008643//carbohydrate transport;GO:0042221//response to chemical stimulus;GO:0042886//amide transport;GO:0044237//cellular metabolic process;GO:0048232//male gamete generation	gi|4502187|ref|NP_001161.1|/0/1
80256	3045	374	119	6.09918471001791	1.92889964924424	-1.66083831837229	Down	3.08052e-32	6.04447978378378e-31	FAM214B	family with sequence similarity 214, member B	-	GO:0043231//intracellular membrane-bounded organelle	-	-	gi|7959345|dbj|BAA96063.1|/0/1
81794	4237	223	71	2.613568455109	0.827084447471272	-1.65991440220822	Down	7.83002e-20	9.26206846435845e-19	ADAMTS10	ADAM metallopeptidase with thrombospondin type 1 motif, 10	K08625	GO:0031012//extracellular matrix	GO:0004175//endopeptidase activity;GO:0046914//transition metal ion binding	GO:0019538//protein metabolic process	gi|56121815|ref|NP_112219.2|/0/1
83756	2559	72	23	1.39717141328218	0.443616325096857	-1.65512466717789	Down	2.66412e-07	1.27596555470038e-06	TAS1R3	taste receptor, type 1, member 3	K04626	GO:0031224//intrinsic to membrane	GO:0008527//taste receptor activity;GO:0046983//protein dimerization activity	GO:0007166//cell surface receptor signaling pathway;GO:0050912//detection of chemical stimulus involved in sensory perception of taste	gi|91206396|ref|NP_689414.1|/0/1
2	4678	613	196	6.50710384708305	2.06797756827407	-1.65379504136817	Down	1.773052e-51	5.63752884087591e-50	A2M	alpha-2-macroglobulin	K03910	GO:0031091//platelet alpha granule;GO:0044421//extracellular region part	GO:0004866//endopeptidase inhibitor activity;GO:0008047//enzyme activator activity;GO:0019838//growth factor binding;GO:0019958	GO:0001775//cell activation;GO:0001867//complement activation, lectin pathway;GO:0002526//acute inflammatory response;GO:0006887//exocytosis;GO:0007599//hemostasis;GO:0009966//regulation of signal transduction;GO:0010035//response to inorganic substance;GO:0010466//negative regulation of peptidase activity;GO:0031667//response to nutrient levels;GO:0031960//response to corticosteroid stimulus;GO:…	gi|46812315|gb|AAT02228.1|/0/1
55558	6763	616	197	4.52302309605141	1.43772825705599	-1.65349634303113	Down	1.042528e-51	3.33302896733945e-50	PLXNA3	plexin A3	K06820	GO:0031224//intrinsic to membrane	GO:0004872//receptor activity	GO:0006935//chemotaxis;GO:0021543//pallium development;GO:0021859;GO:0023052//signaling;GO:0030517//negative regulation of axon extension	gi|59710104|ref|NP_059984.2|/0/1
80725	7050	100	32	0.70436596662512	0.224032399812096	-1.65261781156733	Down	1.28696e-09	7.77530895977809e-09	SRCIN1	SRC kinase signaling inhibitor 1	-	GO:0005624//membrane fraction;GO:0005924//cell-substrate adherens junction;GO:0031252//cell leading edge;GO:0043005//neuron projection;GO:0044297//cell body;GO:0044430//cytoskeletal part	GO:0019900//kinase binding	GO:0006469//negative regulation of protein kinase activity;GO:0007155//cell adhesion;GO:0016192//vesicle-mediated transport;GO:0016477//cell migration;GO:0045860//positive regulation of protein kinase activity;GO:0048523//negative regulation of cellular process;GO:0048814//regulation of dendrite morphogenesis	gi|115334682|ref|NP_079524.2|/0/1
89796	13029	178	57	0.678416495139967	0.215930376142862	-1.65160503859425	Down	5.04316e-16	4.78345235928144e-15	NAV1	neuron navigator 1	K11447;K01875;K00939;K00591	GO:0015630//microtubule cytoskeleton	GO:0005488//binding;GO:0016462//pyrophosphatase activity	GO:0048731;GO:0048869//cellular developmental process	gi|267844813|ref|NP_001161210.1|/0/1
377007	3685	78	25	1.05110134341154	0.334851683063789	-1.65030765088012	Down	8.91864e-08	4.51345870926518e-07	KLHL30	kelch-like family member 30	K10466	-	-	-	gi|284413702|ref|NP_940984.3|/0/1
5742	5382	592	190	5.462173538288	1.74244820436352	-1.6483593790906	Down	1.512044e-49	4.67125082553191e-48	PTGS1	prostaglandin-endoperoxide synthase 1 (prostaglandin G/H synthase and cyclooxygenase)	K00509	GO:0012505//endomembrane system;GO:0031090//organelle membrane;GO:0031224//intrinsic to membrane;GO:0042598;GO:0043231//intracellular membrane-bounded organelle	GO:0005506//iron ion binding;GO:0016209//antioxidant activity;GO:0016701//oxidoreductase activity, acting on single donors with incorporation of molecular oxygen;GO:0016705//oxidoreductase activity, acting on paired donors, with incorporation or reduction of molecular oxygen	GO:0001516//prostaglandin biosynthetic process;GO:0006939//smooth muscle contraction;GO:0006950//response to stress;GO:0008283//cell proliferation;GO:0014060;GO:0014061//regulation of norepinephrine secretion;GO:0019229//regulation of vasoconstriction;GO:0032502//developmental process;GO:0051384//response to glucocorticoid stimulus	gi|76885914|gb|ABA60098.1|/0/1
5365	6377	193	62	1.50289407635012	0.479871814518324	-1.64702234867381	Down	3.44938e-17	3.54166158632882e-16	PLXNB3	plexin B3	K06821	GO:0031224//intrinsic to membrane	GO:0004871//signal transducer activity;GO:0005488//binding	GO:0006935//chemotaxis;GO:0023052//signaling;GO:0032501//multicellular organismal process	gi|6330487|dbj|BAA86520.1|/0/1
3268	4821	2332	751	24.020325888606	7.68869751105279	-1.64344459747882	Down	5.02294e-189	8.02933087706422e-187	AGFG2	ArfGAP with FG repeats 2	K15044	-	GO:0005083//small GTPase regulator activity;GO:0046914//transition metal ion binding	GO:0032012//regulation of ARF protein signal transduction	gi|91984781|ref|NP_006067.3|/0/1
1735	2120	71	23	1.66306785185945	0.535478384869272	-1.63494678524027	Down	4.08732e-07	1.91341922837184e-06	DIO3	deiodinase, iodothyronine, type III	K07754	GO:0031090//organelle membrane;GO:0031224//intrinsic to membrane;GO:0043231//intracellular membrane-bounded organelle	GO:0016491//oxidoreductase activity	GO:0006807//nitrogen compound metabolic process;GO:0009058//biosynthetic process	gi|255958313|ref|NP_001353.4|/9.99157e-169/1
55231	2915	37	12	0.630304845262993	0.203185474100593	-1.63325248670039	Down	0.000281904	0.00093720574241557	CCDC87	coiled-coil domain containing 87	-	-	-	-	gi|157388967|ref|NP_060689.2|/0/1
5625	2423	77	25	1.57806465118632	0.509256480433373	-1.63169197271277	Down	1.36636e-07	6.75580494892168e-07	PRODH	proline dehydrogenase (oxidase) 1	K00318	GO:0019866//organelle inner membrane;GO:0044429//mitochondrial part	GO:0016645//oxidoreductase activity, acting on the CH-NH group of donors	GO:0006536//glutamate metabolic process;GO:0006560//proline metabolic process;GO:0008629	gi|327478561|sp|O43272.3|PROD_HUMAN/0/1
84171	3657	46	15	0.624626423233597	0.202449294846606	-1.62543298224109	Down	5.22876e-05	0.000192612926511628	LOXL4	lysyl oxidase-like 4	K00280	GO:0044421//extracellular region part;GO:0044464//cell part	GO:0004888//transmembrane signaling receptor activity;GO:0016641//oxidoreductase activity, acting on the CH-NH2 group of donors, oxygen as acceptor;GO:0046914//transition metal ion binding	GO:0008152//metabolic process	gi|67782349|ref|NP_115587.6|/0/1
647024	6742	245	80	1.80453295142871	0.585667612976595	-1.6234714659078	Down	5.18274e-21	6.39547179603399e-20	C6orf132	chromosome 6 open reading frame 132	K11447;K00939;K00591	-	-	-	gi|426353171|ref|XP_004044071.1|/0/1
79098	5502	153	50	1.38088758615083	0.448538150523469	-1.62229327471053	Down	1.170496e-13	9.65202191386654e-13	C1orf116	chromosome 1 open reading frame 116	-	GO:0016020//membrane;GO:0044424//intracellular part	GO:0004871//signal transducer activity	-	gi|332811757|ref|XP_514154.3|/0/1
629	2646	1390	455	26.0862973920743	8.48733855934964	-1.61990805431741	Down	3.67874e-111	3.18897342089552e-109	CFB	complement factor B	K01335	GO:0016020//membrane	GO:0004175//endopeptidase activity;GO:0005515//protein binding	GO:0006952//defense response;GO:0006956//complement activation	gi|397523119|ref|XP_003831589.1|/0/1
4185	4402	58	19	0.654282698212202	0.213036261605735	-1.61881510347659	Down	5.66464e-06	2.34054274033673e-05	ADAM11	ADAM metallopeptidase domain 11	K16067	GO:0031224//intrinsic to membrane	GO:0004175//endopeptidase activity;GO:0005102//receptor binding;GO:0046914//transition metal ion binding	GO:0007166//cell surface receptor signaling pathway;GO:0019538//protein metabolic process	gi|4585710|ref|NP_002381.2|/0/1
57016	1610	340	112	10.4867405093193	3.43354004059844	-1.61079763587269	Down	2.9501e-28	4.88617323193916e-27	AKR1B10	aldo-keto reductase family 1, member B10 (aldose reductase)	K00011	GO:0044424//intracellular part	GO:0005488//binding;GO:0016616//oxidoreductase activity, acting on the CH-OH group of donors, NAD or NADP as acceptor	GO:0006629//lipid metabolic process;GO:0032501//multicellular organismal process;GO:0044237//cellular metabolic process	gi|119388973|pdb|1ZUA|X/0/1
1848	2842	42	14	0.733859122863117	0.243138611249273	-1.59372412251376	Down	0.0001405234	0.000487842144172146	DUSP6	dual specificity phosphatase 6	K04459	GO:0031981//nuclear lumen;GO:0044444//cytoplasmic part	GO:0008138//protein tyrosine/serine/threonine phosphatase activity	GO:0001714//endodermal cell fate specification;GO:0001932//regulation of protein phosphorylation;GO:0002224//toll-like receptor signaling pathway;GO:0003002//regionalization;GO:0006470//protein dephosphorylation;GO:0006915//apoptotic process;GO:0008543//fibroblast growth factor receptor signaling pathway;GO:0010033//response to organic substance;GO:0043409//negative regulation of MAPK cascade;GO:…	gi|42764687|ref|NP_073143.2|/3.53614e-125/1
2119	4102	66	22	0.798979727622302	0.264714051155352	-1.59372412251376	Down	1.652082e-06	7.25267744217687e-06	ETV5	ets variant 5	K15593	GO:0043231//intracellular membrane-bounded organelle	GO:0001071//nucleic acid binding transcription factor activity;GO:0030528//transcription regulator activity;GO:0043565//sequence-specific DNA binding	GO:0006351//transcription, DNA-dependent;GO:0006979//response to oxidative stress;GO:0060688//regulation of morphogenesis of a branching structure	gi|221043792|dbj|BAH13573.1|/0/1
595097	100	39	13	19.3665422523577	6.41642795086833	-1.59372412251375	Down	0.000246722	0.000827344905311778	SNORD16	small nucleolar RNA, C/D box 16	-	-	-	-	-
89801	3448	42	14	0.604880402313509	0.200406013100474	-1.59372412251375	Down	0.0001405234	0.000487939362614587	PPP1R3F	protein phosphatase 1, regulatory subunit 3F	K07189	GO:0016020//membrane;GO:0031224//intrinsic to membrane	-	-	gi|58761532|ref|NP_149992.3|/0/1
23025	9847	57	19	0.287447409046719	0.095235668080476	-1.59372412251375	Down	8.6574e-06	3.4974852214236e-05	UNC13A	unc-13 homolog A (C. elegans)	K15293	GO:0005624//membrane fraction;GO:0032991//macromolecular complex;GO:0044424//intracellular part;GO:0044459//plasma membrane part	GO:0008289//lipid binding;GO:0019905//syntaxin binding;GO:0042802//identical protein binding;GO:0043169//cation binding;GO:0046983//protein dimerization activity	GO:0001505//regulation of neurotransmitter levels;GO:0006904//vesicle docking involved in exocytosis;GO:0007165//signal transduction;GO:0007270//neuron-neuron synaptic transmission;GO:0009100//glycoprotein metabolic process;GO:0016050//vesicle organization;GO:0048168//regulation of neuronal synaptic plasticity	gi|283837842|ref|NP_001073890.2|/0/1
54328	4265	51	17	0.593797850644928	0.196734196347302	-1.59372412251375	Down	2.62728e-05	0.000100411771704321	GPR173	G protein-coupled receptor 173	K04300	GO:0031224//intrinsic to membrane;GO:0044424//intracellular part	GO:0004888//transmembrane signaling receptor activity	GO:0007166//cell surface receptor signaling pathway	gi|9507143|ref|NP_061842.1|/0/1
283673	2527	51	17	1.00219542263578	0.332042480182526	-1.59372412251375	Down	2.62728e-05	0.000100389751578947	LINC00277	long intergenic non-protein coding RNA 277	-	-	-	-	gi|119598239|gb|EAW77833.1|/2.72187e-67/1
285613	2599	39	13	0.745153607247313	0.246880644512056	-1.59372412251375	Down	0.000246722	0.000827185708678083	RELL2	RELT-like 2	K05156	GO:0005578//proteinaceous extracellular matrix;GO:0031224//intrinsic to membrane	GO:0005515//protein binding	GO:0010810//regulation of cell-substrate adhesion	gi|194097446|ref|NP_776189.3|/3.24925e-148/1
4084	5630	430	144	3.79269170128606	1.26242058331061	-1.58702946993975	Down	1.35556e-34	2.82527242105263e-33	MXD1	MAX dimerization protein 1	K09114	GO:0031981//nuclear lumen	GO:0001071//nucleic acid binding transcription factor activity;GO:0003712//transcription cofactor activity	GO:0010467//gene expression;GO:0032501//multicellular organismal process	gi|4505069|ref|NP_002348.1|/4.37829e-87/1
1907	1258	146	49	5.76314697493828	1.92249583950439	-1.58387633655741	Down	1.058208e-12	8.11898555350066e-12	EDN2	endothelin 2	K05227	GO:0044421//extracellular region part	GO:0031705//bombesin receptor binding	GO:0001542//ovulation from ovarian follicle;GO:0001990;GO:0002027//regulation of heart rate;GO:0002274;GO:0002687//positive regulation of leukocyte migration;GO:0003057//regulation of the force of heart contraction by chemical signal;GO:0006693//prostaglandin metabolic process;GO:0007186//G-protein coupled receptor signaling pathway;GO:0008283//cell proliferation;GO:0014820//tonic smooth muscle c…	gi|4503463|ref|NP_001947.1|/1.32832e-92/1
643338	2503	259	87	5.13838208853031	1.71556972164339	-1.58262641363043	Down	2.21022e-21	2.76658572413793e-20	C15orf62	chromosome 15 open reading frame 62	-	-	-	-	gi|403289205|ref|XP_003935755.1|/8.12394e-72/1
8506	5471	642	216	5.82714458333386	1.94866419778069	-1.58030360675143	Down	1.59127e-50	5.00474521299639e-49	CNTNAP1	contactin associated protein 1	K07379	GO:0005887//integral to plasma membrane;GO:0033267//axon part	GO:0004871//signal transducer activity;GO:0019904//protein domain specific binding;GO:0030674//protein binding, bridging	GO:0006935//chemotaxis;GO:0009987//cellular process;GO:0023052//signaling	gi|119581273|gb|EAW60869.1|/0/1
113791	2478	145	49	2.90572279815387	0.975988606172931	-1.57396086769232	Down	1.597264e-12	1.20479341714286e-11	PIK3IP1	phosphoinositide-3-kinase interacting protein 1	K01343	GO:0031224//intrinsic to membrane	-	-	gi|51317358|ref|NP_443112.2|/9.57261e-127/1
11173	5537	109	37	0.977551069266883	0.329820138900721	-1.56749258094057	Down	1.051848e-09	6.39923168715084e-09	ADAMTS7	ADAM metallopeptidase with thrombospondin type 1 motif, 7	K08622	GO:0031012//extracellular matrix;GO:0044464//cell part	GO:0004175//endopeptidase activity;GO:0046914//transition metal ion binding	GO:0019538//protein metabolic process	gi|38683827|ref|NP_055087.2|/0/1
23057	5579	53	18	0.471744655725893	0.159245113013953	-1.56675707491348	Down	2.29578e-05	8.82649398058253e-05	NMNAT2	nicotinamide nucleotide adenylyltransferase 2	K06210	GO:0012505//endomembrane system;GO:0043231//intracellular membrane-bounded organelle	GO:0032559;GO:0070566//adenylyltransferase activity	GO:0019359//nicotinamide nucleotide biosynthetic process	gi|3413920|dbj|BAA32324.1|/0/1
26232	1724	1163	395	33.4988527566958	11.3086250249553	-1.56668816020136	Down	5.54706e-89	3.6610596e-87	FBXO2	F-box protein 2	K10099	GO:0030425//dendrite;GO:0031461//cullin-RING ubiquitin ligase complex;GO:0042598;GO:0043231//intracellular membrane-bounded organelle;GO:0044444//cytoplasmic part	GO:0005515//protein binding;GO:0019787//small conjugating protein ligase activity;GO:0030246//carbohydrate binding	GO:0016567//protein ubiquitination;GO:0043161//proteasomal ubiquitin-dependent protein catabolic process	gi|15812198|ref|NP_036300.2|/1.74713e-128/1
256302	4787	364	124	3.77594306152785	1.27852206441753	-1.56235995160442	Down	6.66714e-29	1.13778890656219e-27	C17orf103	chromosome 17 open reading frame 103	K06975	-	-	-	gi|116325985|ref|NP_690878.2|/1.45819e-59/1
4647	7465	44	15	0.292691658201088	0.0991771026462207	-1.56130264482138	Down	0.0001224452	0.000430051434146342	MYO7A	myosin VIIA	K10359	GO:0005764//lysosome;GO:0005902//microvillus;GO:0015629//actin cytoskeleton;GO:0031513//nonmotile primary cilium;GO:0044459//plasma membrane part;GO:0048770	GO:0003774//motor activity;GO:0008092//cytoskeletal protein binding;GO:0032559	GO:0001754//eye photoreceptor cell differentiation;GO:0006897//endocytosis;GO:0006906//vesicle fusion;GO:0007033//vacuole organization;GO:0030029//actin filament-based process;GO:0042471//ear morphogenesis;GO:0050953//sensory perception of light stimulus;GO:0050954//sensory perception of mechanical stimulus;GO:0051648//vesicle localization;GO:0060122//inner ear receptor stereocilium organization	gi|256355179|ref|NP_001120651.2|/0/1
5669	2306	85	29	1.83040462055552	0.620709889169329	-1.56017156280273	Down	8.18028e-08	4.15064643913803e-07	PSG1	pregnancy specific beta-1-glycoprotein 1	K06500	-	-	GO:0022414//reproductive process	gi|296317348|ref|NP_001171755.1|/0/1
493861	1486	55	19	1.83794013162106	0.631080500395994	-1.54219382187367	Down	1.998382e-05	7.74117562650067e-05	EID3	EP300 interacting inhibitor of differentiation 3	K00685	GO:0043231//intracellular membrane-bounded organelle	-	-	gi|402887481|ref|XP_003907121.1|/0/1
7185	4450	49	17	0.54679375993404	0.188555358971066	-1.53600862465747	Down	6.07698e-05	0.000222401385255199	TRAF1	TNF receptor-associated factor 1	K03172	GO:0044424//intracellular part	GO:0046914//transition metal ion binding	GO:0006915//apoptotic process;GO:0007249//I-kappaB kinase/NF-kappaB cascade;GO:0051091//positive regulation of sequence-specific DNA binding transcription factor activity;GO:0065003	gi|5032193|ref|NP_005649.1|/0/1
53349	4501	366	127	4.03793713326549	1.39265863955066	-1.53577677330447	Down	2.26342e-28	3.77756993103448e-27	ZFYVE1	zinc finger, FYVE domain containing 1	K12482	GO:0044431//Golgi apparatus part	GO:0035091//phosphatidylinositol binding;GO:0046914//transition metal ion binding	-	gi|10047253|dbj|BAB13415.1|/0/1
55890	2389	268	93	5.57065323290708	1.92139549676644	-1.53569200114234	Down	3.44078e-21	4.27923988008565e-20	GPRC5C	G protein-coupled receptor, family C, group 5, member C	K04620	GO:0012506//vesicle membrane;GO:0016021//integral to membrane;GO:0043231//intracellular membrane-bounded organelle	GO:0004888//transmembrane signaling receptor activity;GO:0005488//binding	GO:0007166//cell surface receptor signaling pathway	gi|40217833|ref|NP_061123.3|/0/1
11155	5436	311	108	2.84098160434861	0.980605392389454	-1.53464488975973	Down	2.55048e-24	3.60418195620438e-23	LDB3	LIM domain binding 3	K01104;K05760;K08202	GO:0030016//myofibril;GO:0031674//I band;GO:0042995//cell projection;GO:0043232;GO:0044444//cytoplasmic part	GO:0019901//protein kinase binding;GO:0046872//metal ion binding;GO:0046914//transition metal ion binding	-	gi|45592959|ref|NP_009009.1|/3.52044e-171/1
6324	1463	86	30	2.91905048232953	1.01210809467401	-1.52813578088618	Down	1.075104e-07	5.38602992984474e-07	SCN1B	sodium channel, voltage-gated, type I, beta subunit	K04845	GO:0031224//intrinsic to membrane	GO:0005272//sodium channel activity;GO:0005488//binding;GO:0016247//channel regulator activity	GO:0006814//sodium ion transport;GO:0006935//chemotaxis;GO:0007267//cell-cell signaling;GO:0017085//response to insecticide;GO:0030001//metal ion transport;GO:0034220//ion transmembrane transport	gi|426388225|ref|XP_004060542.1|/1.62167e-100/1
221476	2205	60	21	1.3512326706686	0.470067981748595	-1.52333479462236	Down	9.97186e-06	3.99976262983425e-05	PI16	peptidase inhibitor 16	K00747;K02330	GO:0031224//intrinsic to membrane	GO:0004857//enzyme inhibitor activity	-	gi|397496223|ref|XP_003818941.1|/0/1
9034	1745	80	28	2.27657538783133	0.791977000768407	-1.52333479462235	Down	3.2054e-07	1.5185124959217e-06	CCRL2	chemokine (C-C motif) receptor-like 2	K08373	GO:0016021//integral to membrane	GO:0001637//G-protein coupled chemoattractant receptor activity	GO:0007166//cell surface receptor signaling pathway;GO:0042221//response to chemical stimulus	gi|195972795|ref|NP_001124382.1|/0/1
970	913	57	20	3.10021318388066	1.08120784410958	-1.51972354106998	Down	1.73364e-05	6.76678838709677e-05	CD70	CD70 molecule	K05470	GO:0005624//membrane fraction;GO:0016021//integral to membrane;GO:0044421//extracellular region part	GO:0019899//enzyme binding;GO:0032813//tumor necrosis factor receptor superfamily binding	GO:0002376//immune system process;GO:0007154//cell communication;GO:0012502//induction of programmed cell death;GO:0023052//signaling	gi|4507605|ref|NP_001243.1|/1.52618e-107/1
954	2156	57	20	1.31284537888824	0.457858423781099	-1.51972354106998	Down	1.73364e-05	6.76527286898096e-05	ENTPD2	ectonucleoside triphosphate diphosphohydrolase 2	K01509	GO:0005604//basement membrane;GO:0031224//intrinsic to membrane	GO:0016462//pyrophosphatase activity;GO:0032559	GO:0001775//cell activation;GO:0007166//cell surface receptor signaling pathway;GO:0009137	gi|45827718|ref|NP_982293.1|/0/1
22848	21283	1556	547	3.63048150198949	1.26854083220084	-1.51699094398624	Down	4.97584e-113	4.44610441846154e-111	AAK1	AP2 associated kinase 1	K08853	GO:0012505//endomembrane system;GO:0016020//membrane;GO:0043231//intracellular membrane-bounded organelle	GO:0004672//protein kinase activity;GO:0032559	GO:0006464//cellular protein modification process	gi|40789031|dbj|BAA83000.2|/0/1
624	4197	199	70	2.35451568471935	0.823206973040785	-1.51610322539128	Down	7.6128e-16	7.16228008639309e-15	BDKRB2	bradykinin receptor B2	K03916	GO:0016021//integral to membrane;GO:0043231//intracellular membrane-bounded organelle	GO:0004629//phospholipase C activity;GO:0008528//G-protein coupled peptide receptor activity;GO:0019899//enzyme binding;GO:0031701//angiotensin receptor binding;GO:0046983//protein dimerization activity	GO:0001933//negative regulation of protein phosphorylation;GO:0006915//apoptotic process;GO:0006936//muscle contraction;GO:0006952//defense response;GO:0006970//response to osmotic stress;GO:0007167//enzyme linked receptor protein signaling pathway;GO:0008217//regulation of blood pressure;GO:0008283//cell proliferation;GO:0015909//long-chain fatty acid transport;GO:0042221//response to chemical s…	gi|4557359|ref|NP_000614.1|/0/1
9028	1559	270	95	8.60013224804949	3.00765113402324	-1.51572161051248	Down	5.8514e-21	7.20019728813559e-20	RHBDL1	rhomboid, veinlet-like 1 (Drosophila)	K02857	GO:0005626//insoluble fraction;GO:0016021//integral to membrane	GO:0004175//endopeptidase activity;GO:0046872//metal ion binding	GO:0023052//signaling	gi|4506525|ref|NP_003952.1|/0/1
10411	6239	88	31	0.700414562741183	0.245243032632101	-1.51399693004302	Down	9.34796e-08	4.71020402082128e-07	RAPGEF3	Rap guanine nucleotide exchange factor (GEF) 3	K08014	GO:0005626//insoluble fraction;GO:0016020//membrane;GO:0043234//protein complex	GO:0016208//AMP binding;GO:0019887//protein kinase regulator activity;GO:0030695//GTPase regulator activity	GO:0006468//protein phosphorylation;GO:0007599//hemostasis;GO:0009966//regulation of signal transduction;GO:0015980//energy derivation by oxidation of organic compounds;GO:0030073//insulin secretion	gi|148747859|ref|NP_001092001.1|/0/1
55357	3363	1568	553	23.1529680091012	8.11611577764858	-1.5123357956731	Down	2.22564e-113	2.00930317927461e-111	TBC1D2	TBC1 domain family, member 2	K11837	GO:0031410//cytoplasmic vesicle;GO:0043231//intracellular membrane-bounded organelle;GO:0044459//plasma membrane part	GO:0005099//Ras GTPase activator activity	GO:0032318//regulation of Ras GTPase activity	gi|426362469|ref|XP_004048386.1|/0/1
27350	1127	408	144	17.9772694445474	6.30650211538488	-1.51126196232178	Down	9.57458e-31	1.77854458336887e-29	APOBEC3C	apolipoprotein B mRNA editing enzyme, catalytic polypeptide-like 3C	K01500	GO:0043234//protein complex	GO:0003676//nucleic acid binding;GO:0016814//hydrolase activity, acting on carbon-nitrogen (but not peptide) bonds, in cyclic amidines;GO:0046914//transition metal ion binding	GO:0006216//cytidine catabolic process;GO:0009451//RNA modification;GO:0045071//negative regulation of viral genome replication;GO:0050691//regulation of defense response to virus by host	gi|62087538|dbj|BAD92216.1|/2.4127e-127/1
9235	1157	554	196	23.7773738621239	8.36127836161287	-1.50779394372658	Down	5.01306e-41	1.24960740257511e-39	IL32	interleukin 32	K08003	GO:0044421//extracellular region part	GO:0005102//receptor binding	GO:0002376//immune system process;GO:0006950//response to stress;GO:0009987//cellular process	gi|61658640|ref|NP_001012654.1|/3.67673e-103/1
6947	1577	65	23	2.04677047689259	0.71985680147296	-1.50756747876404	Down	4.97714e-06	2.07071841833811e-05	TCN1	transcobalamin I (vitamin B12 binding protein, R binder family)	K14615	-	GO:0019842//vitamin binding	GO:0000041//transition metal ion transport;GO:0006767//water-soluble vitamin metabolic process;GO:0051180//vitamin transport	gi|21071008|ref|NP_001053.2|/0/1
648791	1745	76	27	2.16274661843977	0.763692107883821	-1.50180163307272	Down	8.30632e-07	3.76997446418338e-06	PPP1R3G	protein phosphatase 1, regulatory subunit 3G	K07189	-	-	-	gi|223278393|ref|NP_001138587.1|/4.67154e-129/1
11156	1396	211	75	7.50558448175642	2.65170870792993	-1.5010421200039	Down	1.72585e-16	1.69989883550028e-15	PTP4A3	protein tyrosine phosphatase type IVA, member 3	K01104	GO:0005768//endosome;GO:0016020//membrane	GO:0004725//protein tyrosine phosphatase activity;GO:0005515//protein binding	GO:0006470//protein dephosphorylation	gi|14589856|ref|NP_116000.1|/1.58309e-97/1
9249	1825	692	246	18.8291496152181	6.65307176359793	-1.50087534409008	Down	1.723902e-50	5.39268733357271e-49	DHRS3	dehydrogenase/reductase (SDR family) member 3	K11146	GO:0031224//intrinsic to membrane	GO:0005488//binding;GO:0008106//alcohol dehydrogenase (NADP+) activity	GO:0001523//retinoid metabolic process;GO:0050953//sensory perception of light stimulus	gi|31543615|ref|NP_004744.2|/1.97347e-170/1
140825	1440	59	21	2.0345904431786	0.719791597052536	-1.49908724837568	Down	1.499514e-05	5.90586164918626e-05	NEURL2	neuralized homolog 2 (Drosophila)	K01931	GO:0000153//cytoplasmic ubiquitin ligase complex;GO:0005924//cell-substrate adherens junction	-	GO:0007165//signal transduction;GO:0010927;GO:0031032//actomyosin structure organization	gi|33301415|sp|Q9BR09.1|NEUL2_HUMAN/4.3937e-151/1
80117	1335	73	26	2.71537037246156	0.961262614362296	-1.49814646253152	Down	1.436268e-06	6.34521643813387e-06	ARL14	ADP-ribosylation factor-like 14	K07977;K07959;K07939	GO:0044464//cell part	GO:0032561//guanyl ribonucleotide binding	GO:0035556//intracellular signal transduction	gi|13376574|ref|NP_079323.1|/7.84027e-107/1
23179	5113	98	35	0.951782605791698	0.337864234876997	-1.49418844896284	Down	2.37072e-08	1.26865556756757e-07	RGL1	ral guanine nucleotide dissociation stimulator-like 1	K08732	GO:0044464//cell part	GO:0005088//Ras guanyl-nucleotide exchange factor activity;GO:0005488//binding	GO:0006629//lipid metabolic process;GO:0009966//regulation of signal transduction;GO:0035556//intracellular signal transduction	gi|397489294|ref|XP_003815665.1|/0/1
9056	2566	70	25	1.35465551258572	0.480876247891685	-1.49418844896283	Down	2.48522e-06	1.06946093553964e-05	SLC7A7	solute carrier family 7 (amino acid transporter light chain, y+L system), member 7	K13867	GO:0016021//integral to membrane;GO:0044459//plasma membrane part	GO:0005275//amine transmembrane transporter activity	GO:0002376//immune system process;GO:0006807//nitrogen compound metabolic process;GO:0006865//amino acid transport;GO:0007599//hemostasis;GO:0019752//carboxylic acid metabolic process;GO:0065003	gi|28207931|emb|CAD62619.1|/0/1
1612	5942	853	305	7.12859373139541	2.53347814128219	-1.49249812066064	Down	2.46428e-61	9.93926266666667e-60	DAPK1	death-associated protein kinase 1	K08803	GO:0005856//cytoskeleton	GO:0004672//protein kinase activity;GO:0005515//protein binding;GO:0032559	GO:0006464//cellular protein modification process;GO:0006917//induction of apoptosis;GO:0035556//intracellular signal transduction;GO:0043066//negative regulation of apoptotic process	gi|62087322|dbj|BAD92108.1|/0/1
93429	1635	95	34	2.88531563392767	1.02638696932262	-1.49115438887321	Down	4.0808e-08	2.13268923815237e-07	DKFZp434J0226	uncharacterized LOC93429	-	-	-	-	gi|119577810|gb|EAW57406.1|/1.64972e-80/1
55753	3774	187	67	2.4605216536837	0.876239600318327	-1.48956689122246	Down	1.250288e-14	1.10415702544349e-13	OGDHL	oxoglutarate dehydrogenase-like	K00164	GO:0044429//mitochondrial part	GO:0016624//oxidoreductase activity, acting on the aldehyde or oxo group of donors, disulfide as acceptor;GO:0019842//vitamin binding	GO:0006007//glucose catabolic process	gi|29421218|dbj|BAA86604.2|/0/1
93129	2205	513	184	11.5530393342165	4.11869088770198	-1.48801468134264	Down	2.08624e-37	4.72086308571428e-36	ORAI3	ORAI calcium release-activated calcium modulator 3	K16058	GO:0031224//intrinsic to membrane	GO:0005488//binding	-	gi|22748651|ref|NP_689501.1|/2.78516e-137/1
126432	3062	184	66	2.98400892196638	1.06387038325205	-1.48792945849115	Down	2.13624e-14	1.85923305494506e-13	RINL	Ras and Rab interactor-like	K11447	-	-	-	gi|307938276|ref|NP_001182762.1|/0/1
30008	2096	78	28	1.84795250499596	0.659351081269499	-1.48680891859724	Down	7.18662e-07	3.27971888108958e-06	EFEMP2	EGF containing fibulin-like extracellular matrix protein 2	K08023	GO:0005578//proteinaceous extracellular matrix;GO:0044464//cell part	GO:0004872//receptor activity;GO:0005198//structural molecule activity;GO:0046872//metal ion binding	GO:0007599//hemostasis	gi|410045379|ref|XP_508563.3|/0/1
574407	2884	72	26	1.23972317842896	0.444967264276583	-1.47824690509382	Down	2.14622e-06	9.29317526838966e-06	C1orf145	chromosome 1 open reading frame 145	K00907;K12567;K00747	GO:0031672//A band;GO:0031674//I band	GO:0004672//protein kinase activity;GO:0005088//Ras guanyl-nucleotide exchange factor activity;GO:0005198//structural molecule activity;GO:0008092//cytoskeletal protein binding;GO:0032559;GO:0043169//cation binding	GO:0006464//cellular protein modification process;GO:0006917//induction of apoptosis;GO:0007169//transmembrane receptor protein tyrosine kinase signaling pathway;GO:0007266//Rho protein signal transduction;GO:0009966//regulation of signal transduction;GO:0032501//multicellular organismal process;GO:0048869//cellular developmental process	gi|441612996|ref|XP_004088116.1|/3.52924e-36/1
388403	5242	124	45	1.17465991610774	0.423706832079762	-1.47110483584979	Down	5.18802e-10	3.24465400143575e-09	YPEL2	yippee-like 2 (Drosophila)	-	GO:0031981//nuclear lumen	-	-	gi|410927191|ref|XP_003977048.1|/2.56051e-73/1
388341	2831	173	63	3.0345459243883	1.09837502623347	-1.46610992592941	Down	2.33712e-13	1.88702404448563e-12	FAM211A	family with sequence similarity 211, member A	-	-	-	-	gi|165932385|ref|NP_001107039.1|/6.83756e-135/1
8456	2697	188	69	3.46150037880954	1.26275214229461	-1.45482601669207	Down	3.0401e-14	2.61842325259516e-13	FOXN1	forkhead box N1	K09407	GO:0043231//intracellular membrane-bounded organelle;GO:0043234//protein complex	GO:0000981//sequence-specific DNA binding RNA polymerase II transcription factor activity;GO:0003702//RNA polymerase II transcription factor activity;GO:0005515//protein binding;GO:0016564//transcription repressor activity;GO:0043565//sequence-specific DNA binding;GO:0043566//structure-specific DNA binding	GO:0000122//negative regulation of transcription from RNA polymerase II promoter;GO:0006950//response to stress;GO:0008283//cell proliferation;GO:0009653//anatomical structure morphogenesis;GO:0009913//epidermal cell differentiation;GO:0048534	gi|18201913|ref|NP_003584.2|/0/1
200504	826	57	21	3.42674895506422	1.25484249365091	-1.44933421317858	Down	3.35034e-05	0.00012643778245614	GKN2	gastrokine 2	-	-	-	-	gi|59858535|ref|NP_872342.2|/2.19728e-91/1
23053	6077	1951	722	15.9424665233562	5.86405359492529	-1.44290465751446	Down	3.21434e-131	3.43599142085889e-129	ZSWIM8	zinc finger, SWIM-type containing 8	-	-	GO:0046914//transition metal ion binding	-	gi|335334964|ref|NP_001229417.1|/0/1
84446	3109	105	39	1.67708879637904	0.619147116519941	-1.43760492059647	Down	1.952922e-08	1.05414228401487e-07	BRSK1	BR serine/threonine kinase 1	K08796	GO:0031981//nuclear lumen;GO:0044459//plasma membrane part	GO:0004672//protein kinase activity;GO:0032559;GO:0046872//metal ion binding	GO:0006468//protein phosphorylation;GO:0007163//establishment or maintenance of cell polarity;GO:0009416//response to light stimulus;GO:0030154//cell differentiation;GO:0031572//G2 DNA damage checkpoint;GO:0048858//cell projection morphogenesis	gi|24308326|ref|NP_115806.1|/0/1
2902	4400	78	29	0.880297375107167	0.325308410096471	-1.43618284552727	Down	1.36694e-06	6.05121e-06	GRIN1	glutamate receptor, ionotropic, N-methyl D-aspartate 1	K05208	GO:0005624//membrane fraction;GO:0005901//caveola;GO:0008328//ionotropic glutamate receptor complex;GO:0030136//clathrin-coated vesicle;GO:0030313;GO:0030425//dendrite;GO:0030427//site of polarized growth;GO:0033267//axon part;GO:0044420//extracellular matrix part;GO:0044430//cytoskeletal part	GO:0004970//ionotropic glutamate receptor activity;GO:0005102//receptor binding;GO:0005231//excitatory extracellular ligand-gated ion channel activity;GO:0005244//voltage-gated ion channel activity;GO:0005261//cation channel activity;GO:0016597//amino acid binding;GO:0046872//metal ion binding	GO:0006357//regulation of transcription from RNA polymerase II promoter;GO:0006816//calcium ion transport;GO:0006875//cellular metal ion homeostasis;GO:0007215//glutamate receptor signaling pathway;GO:0007270//neuron-neuron synaptic transmission;GO:0007600//sensory perception;GO:0007613//memory;GO:0007626//locomotory behavior;GO:0007631//feeding behavior;GO:0007632//visual behavior;GO:0008306//as…	gi|297374811|ref|NP_001172020.1|/0/1
83959	3268	414	154	6.29079849078561	2.32588716795434	-1.43546203859702	Down	5.41686e-29	9.28056722123894e-28	SLC4A11	solute carrier family 4, sodium borate transporter, member 11	K13862	GO:0031224//intrinsic to membrane;GO:0044459//plasma membrane part	GO:0005261//cation channel activity;GO:0005402//cation:sugar symporter activity;GO:0015103//inorganic anion transmembrane transporter activity;GO:0015301//anion:anion antiporter activity	GO:0006818//hydrogen transport;GO:0006873//cellular ion homeostasis;GO:0008643//carbohydrate transport;GO:0015698//inorganic anion transport;GO:0030001//metal ion transport;GO:0034220//ion transmembrane transport	gi|332257823|ref|XP_003278004.1|/0/1
1953	7450	1736	646	11.5712673722571	4.27982700698083	-1.43492249954316	Down	5.14602e-116	4.8730572e-114	MEGF6	multiple EGF-like-domains 6	K02599	-	GO:0046872//metal ion binding	-	gi|72534475|dbj|BAE19678.1|/0/1
27134	3140	857	319	13.5531003676878	5.01430797728318	-1.43450040214023	Down	3.58994e-58	1.33656227692308e-56	TJP3	tight junction protein 3	K06097	GO:0043296//apical junction complex	GO:0005488//binding	-	gi|389565501|ref|NP_001254490.1|/0/1
5054	3207	462	172	7.1536962578568	2.64715551929518	-1.43424590850655	Down	3.96572e-32	7.72916166442953e-31	SERPINE1	serpin peptidase inhibitor, clade E (nexin, plasminogen activator inhibitor type 1), member 1	K03982	GO:0000267//cell fraction;GO:0016020//membrane;GO:0031091//platelet alpha granule;GO:0044421//extracellular region part	GO:0004866//endopeptidase inhibitor activity;GO:0019899//enzyme binding	GO:0001775//cell activation;GO:0001819//positive regulation of cytokine production;GO:0001953//negative regulation of cell-matrix adhesion;GO:0002540//leukotriene production involved in inflammatory response;GO:0002548//monocyte chemotaxis;GO:0006887//exocytosis;GO:0006915//apoptotic process;GO:0006979//response to oxidative stress;GO:0007569//cell aging;GO:0008283//cell proliferation;GO:0009629/…	gi|221041958|dbj|BAH12656.1|/0/1
8336	487	51	19	5.20030355852283	1.9256378307771	-1.43325945032051	Down	0.000101222	0.000359716934121966	HIST1H2AM	histone cluster 1, H2am	K11251	GO:0000785//chromatin;GO:0043231//intracellular membrane-bounded organelle	GO:0003676//nucleic acid binding;GO:0005515//protein binding	GO:0034728//nucleosome organization	gi|426251326|ref|XP_004019375.1|/1.16063e-53/1
149345	1653	118	44	3.54483997359611	1.31380161868028	-1.43197305251715	Down	2.86948e-09	1.68116407262946e-08	SHISA4	shisa homolog 4 (Xenopus laevis)	K10135	GO:0031224//intrinsic to membrane	-	-	gi|38541263|gb|AAH61908.1|/1.00897e-80/1
100505678	5525	59	22	0.530282396050169	0.196535210468643	-1.43197305251714	Down	2.8695e-05	0.000109190146320157	STARD4-AS1	STARD4 antisense RNA 1	-	-	-	-	gi|119599122|gb|EAW78716.1|/1.59539e-11/1
79955	4164	67	25	0.799008800036924	0.29633248128964	-1.43099462247565	Down	8.19854e-06	3.32367056677524e-05	PDZD7	PDZ domain containing 7	K12075;K08018	GO:0042995//cell projection;GO:0043231//intracellular membrane-bounded organelle	GO:0005488//binding	GO:0050953//sensory perception of light stimulus	gi|305632788|ref|NP_001182192.1|/0/1
55561	4945	434	162	4.35823771098661	1.6169578098167	-1.43046285135246	Down	3.6385e-30	6.61076371220021e-29	CDC42BPG	CDC42 binding protein kinase gamma (DMPK-like)	K08282	GO:0005815//microtubule organizing center	GO:0004672//protein kinase activity;GO:0030695//GTPase regulator activity;GO:0032559;GO:0046872//metal ion binding	GO:0006464//cellular protein modification process;GO:0007165//signal transduction;GO:0030036//actin cytoskeleton organization	gi|156766068|ref|NP_059995.2|/0/1
10560	3655	1223	457	16.6160027883359	6.17133026106877	-1.42891995526191	Down	8.88066e-82	5.04028077654723e-80	SLC19A2	solute carrier family 19 (thiamine transporter), member 2	K14610	GO:0031224//intrinsic to membrane	GO:0015234//thiamine transmembrane transporter activity;GO:0015291//secondary active transmembrane transporter activity;GO:0016597//amino acid binding	GO:0006766//vitamin metabolic process;GO:0006790//sulfur compound metabolic process;GO:0006865//amino acid transport;GO:0015888//thiamine transport	gi|332219498|ref|XP_003258891.1|/0/1
4854	8089	115	43	0.705976891384987	0.26237568767399	-1.42798691803488	Down	4.91414e-09	2.81750494768016e-08	NOTCH3	notch 3	K02599	GO:0016021//integral to membrane;GO:0031981//nuclear lumen;GO:0044431//Golgi apparatus part;GO:0044432//endoplasmic reticulum part	GO:0004871//signal transducer activity;GO:0046872//metal ion binding	GO:0006351//transcription, DNA-dependent;GO:0007166//cell surface receptor signaling pathway;GO:0007420//brain development;GO:0009888//tissue development;GO:0044267//cellular protein metabolic process;GO:0045165//cell fate commitment;GO:0045596//negative regulation of cell differentiation	gi|134244285|ref|NP_000426.2|/0/1
7145	10276	246	92	1.18877179439271	0.441889519627426	-1.42771417107483	Down	1.011188e-17	1.07498106845638e-16	TNS1	tensin 1	K00665;K01110;K08855	GO:0005924//cell-substrate adherens junction;GO:0043232	GO:0008092//cytoskeletal protein binding	-	gi|397495609|ref|XP_003818640.1|/0/1
5836	2859	4437	1662	77.0659886222643	28.6923971650743	-1.42542579284247	Down	1.63171e-290	4.90188190344827e-288	PYGL	phosphorylase, glycogen, liver	K00688	GO:0000267//cell fraction;GO:0044444//cytoplasmic part	GO:0002054;GO:0004645//phosphorylase activity;GO:0005496//steroid binding;GO:0032559;GO:0042802//identical protein binding;GO:0048029//monosaccharide binding;GO:0048037//cofactor binding	GO:0005977//glycogen metabolic process;GO:0019318//hexose metabolic process;GO:0033500//carbohydrate homeostasis;GO:0046390//ribose phosphate biosynthetic process	gi|71037379|ref|NP_002854.3|/0/1
6347	760	48	18	3.1362821461308	1.16898484934848	-1.42379912107144	Down	0.00017625	0.000605238470634608	CCL2	chemokine (C-C motif) ligand 2	K14624	GO:0044297//cell body;GO:0044421//extracellular region part;GO:0044424//intracellular part	GO:0005125//cytokine activity;GO:0005539//glycosaminoglycan binding;GO:0016301//kinase activity;GO:0048020//CCR chemokine receptor binding;GO:0060089	GO:0001101//response to acid;GO:0001935//endothelial cell proliferation;GO:0006464//cellular protein modification process;GO:0006875//cellular metal ion homeostasis;GO:0006909//phagocytosis;GO:0007169//transmembrane receptor protein tyrosine kinase signaling pathway;GO:0007178//transmembrane receptor protein serine/threonine kinase signaling pathway;GO:0007186//G-protein coupled receptor signalin…	gi|332258730|ref|XP_003278448.1|/1.89554e-42/1
7111	3352	813	306	12.0440906700682	4.50575305894462	-1.41848532117497	Down	2.2378e-54	7.64537788235294e-53	TMOD1	tropomodulin 1	K10370	GO:0005856//cytoskeleton;GO:0043231//intracellular membrane-bounded organelle;GO:0043292//contractile fiber	GO:0008092//cytoskeletal protein binding	GO:0006936//muscle contraction;GO:0010927	gi|4507553|ref|NP_003266.1|/0/1
283131	3756	29264	11029	386.897198651726	144.930744388725	-1.41658661436661	Down	0	0	NEAT1	nuclear paraspeckle assembly transcript 1 (non-protein coding)	-	-	-	-	gi|119594793|gb|EAW74387.1|/4.59126e-37/1
100507003	1557	135	51	4.30558965148014	1.6167077984995	-1.41315187687194	Down	3.12858e-10	1.98950284379562e-09	LOC100507003	uncharacterized LOC100507003	K09187;K04574	-	-	-	gi|305410848|ref|NP_001182185.1|/0/1
11182	2563	696	263	13.4849119197664	5.06473949121633	-1.41278612834902	Down	1.584976e-46	4.54969058056013e-45	SLC2A6	solute carrier family 2 (facilitated glucose transporter), member 6	K08144	GO:0031224//intrinsic to membrane	GO:0005355//glucose transmembrane transporter activity	GO:0008645//hexose transport	gi|223029432|ref|NP_060055.2|/0/1
55841	6463	1656	626	12.7237069273634	4.78068519887593	-1.41222973235931	Down	3.61018e-108	3.05358137475728e-106	WWC3	WWC family member 3	K05631;K07532;K06112	-	-	-	gi|402909469|ref|XP_003917440.1|/0/1
9755	4150	119	45	1.42392247638589	0.535197882834244	-1.41172628877087	Down	3.62358e-09	2.10597925016678e-08	TBKBP1	TBK1 binding protein 1	K12652	-	-	GO:0006952//defense response	gi|40788361|dbj|BAA34495.2|/3.32633e-153/1
576	5434	684	260	6.25063224928166	2.36158555423935	-1.40424632365004	Down	2.37078e-45	6.55690011428571e-44	BAI2	brain-specific angiogenesis inhibitor 2	K04597	GO:0031224//intrinsic to membrane	GO:0004888//transmembrane signaling receptor activity	GO:0007186//G-protein coupled receptor signaling pathway	gi|115387099|ref|NP_001694.2|/0/1
84984	2160	147	56	3.37948921070344	1.27962950587118	-1.40107904457135	Down	6.78904e-11	4.53226946206897e-10	CEP19	centrosomal protein 19kDa	K11447;K01539;K00939;K00591	-	-	-	gi|296224932|ref|XP_002758244.1|/8.57307e-92/1
25960	6050	563	215	4.62104822550429	1.75401399801232	-1.39755988428337	Down	2.28476e-37	5.15669148186528e-36	GPR124	G protein-coupled receptor 124	K08461	GO:0031224//intrinsic to membrane	GO:0004888//transmembrane signaling receptor activity	GO:0001525//angiogenesis;GO:0007186//G-protein coupled receptor signaling pathway;GO:0007399//nervous system development;GO:0016477//cell migration;GO:0022603//regulation of anatomical structure morphogenesis;GO:0032101	gi|300934750|ref|NP_116166.9|/0/1
1384	2865	542	207	9.39425059361691	3.56611783012416	-1.39742370564714	Down	4.9645e-36	1.07321895781638e-34	CRAT	carnitine O-acetyltransferase	K00624	GO:0019866//organelle inner membrane;GO:0044439	GO:0016406	GO:0006091//generation of precursor metabolites and energy;GO:0006635//fatty acid beta-oxidation;GO:0051234//establishment of localization	gi|21618331|ref|NP_000746.2|/0/1
84069	2404	136	52	2.80925993677273	1.06762528300638	-1.39578474490184	Down	3.92846e-10	2.48095277419355e-09	PLEKHN1	pleckstrin homology domain containing, family N member 1	K13710	-	-	-	gi|237820624|ref|NP_001153656.1|/0/1
2065	5765	465	178	4.00535599321561	1.52394979685711	-1.39411509682159	Down	4.8733e-31	9.18965142857143e-30	ERBB3	v-erb-b2 erythroblastic leukemia viral oncogene homolog 3 (avian)	K05084	GO:0016021//integral to membrane;GO:0043231//intracellular membrane-bounded organelle;GO:0043234//protein complex;GO:0044421//extracellular region part;GO:0044459//plasma membrane part	GO:0004713//protein tyrosine kinase activity;GO:0004872//receptor activity;GO:0030295//protein kinase activator activity;GO:0032559;GO:0042802//identical protein binding;GO:0046983//protein dimerization activity	GO:0007155//cell adhesion;GO:0007167//enzyme linked receptor protein signaling pathway;GO:0007422//peripheral nervous system development;GO:0007423//sensory organ development;GO:0008283//cell proliferation;GO:0009611//response to wounding;GO:0009887//organ morphogenesis;GO:0009967//positive regulation of signal transduction;GO:0010828//positive regulation of glucose transport;GO:0014706//striated…	gi|54792102|ref|NP_001005915.1|/1.01742e-92/1
84752	2722	465	178	8.48305558445554	3.22761593640016	-1.39411509682159	Down	4.8733e-31	9.17971667027027e-30	B3GNT9	UDP-GlcNAc:betaGal beta-1,3-N-acetylglucosaminyltransferase 9	K09664	GO:0012505//endomembrane system;GO:0031224//intrinsic to membrane;GO:0043231//intracellular membrane-bounded organelle	GO:0016758//transferase activity, transferring hexosyl groups	GO:0006464//cellular protein modification process	gi|111160385|ref|NP_171608.2|/0/1
595	4304	397	152	4.58042445559646	1.74309595462537	-1.39382930549197	Down	1.00001e-26	1.55851290161002e-25	CCND1	cyclin D1	K04503	GO:0031981//nuclear lumen;GO:0043234//protein complex;GO:0044444//cytoplasmic part	GO:0016301//kinase activity;GO:0019887//protein kinase regulator activity;GO:0019900//kinase binding	GO:0000077//DNA damage checkpoint;GO:0000079//regulation of cyclin-dependent protein serine/threonine kinase activity;GO:0003006//developmental process involved in reproduction;GO:0006984//ER-nucleus signaling pathway;GO:0007589//body fluid secretion;GO:0009411//response to UV;GO:0009887//organ morphogenesis;GO:0010038//response to metal ion;GO:0010212//response to ionizing radiation;GO:0016055//…	gi|410045519|ref|XP_003952008.1|/9.09471e-146/1
3726	1832	3250	1245	88.093805733068	33.5423782282124	-1.39305559764033	Down	3.99284e-206	7.2470046e-204	JUNB	jun B proto-oncogene	K09028	GO:0031981//nuclear lumen;GO:0044427//chromosomal part	GO:0001071//nucleic acid binding transcription factor activity;GO:0003712//transcription cofactor activity;GO:0030528//transcription regulator activity;GO:0043566//structure-specific DNA binding;GO:0046983//protein dimerization activity	GO:0001503//ossification;GO:0001825//blastocyst formation;GO:0002573//myeloid leukocyte differentiation;GO:0003006//developmental process involved in reproduction;GO:0007049//cell cycle;GO:0008283//cell proliferation;GO:0009314//response to radiation;GO:0009605//response to external stimulus;GO:0045595//regulation of cell differentiation;GO:0045897//positive regulation of transcription during mit…	gi|338726913|ref|XP_001915090.2|/9.31189e-136/1
6550	2777	112	43	2.00276329581273	0.764262491031656	-1.3898517891481	Down	1.551876e-08	8.46318855211268e-08	SLC9A3	solute carrier family 9, subfamily A (NHE3, cation proton antiporter 3), member 3	K12040	GO:0005903//brush border;GO:0031224//intrinsic to membrane;GO:0044459//plasma membrane part	GO:0005451//monovalent cation:hydrogen antiporter activity;GO:0005488//binding	GO:0006814//sodium ion transport;GO:0006818//hydrogen transport;GO:0006897//endocytosis;GO:0031960//response to corticosteroid stimulus;GO:0048511//rhythmic process;GO:0055067	gi|194239733|ref|NP_004165.2|/0/1
50614	2680	96	37	1.7787868888503	0.681423175034811	-1.3842707568848	Down	1.820574e-07	8.88562503529412e-07	GALNT9	UDP-N-acetyl-alpha-D-galactosamine:polypeptide N-acetylgalactosaminyltransferase 9 (GalNAc-T9)	K00710	GO:0012505//endomembrane system;GO:0031224//intrinsic to membrane;GO:0043231//intracellular membrane-bounded organelle	GO:0008376//acetylgalactosaminyltransferase activity;GO:0030246//carbohydrate binding	GO:0006486//protein glycosylation	gi|193786287|dbj|BAG51570.1|/1.8244e-141/1
2709	1376	272	105	9.81607687209542	3.76635137992606	-1.38197894537682	Down	1.414968e-18	1.5773769950096e-17	GJB5	gap junction protein, beta 5, 31.1kDa	K07624	GO:0005921//gap junction;GO:0031224//intrinsic to membrane	-	GO:0009888//tissue development;GO:0048598//embryonic morphogenesis;GO:0060706//cell differentiation involved in embryonic placenta development	gi|10835079|ref|NP_005259.1|/8.06465e-163/1
8743	1953	238	92	6.05148825089753	2.32506743660596	-1.38001742904352	Down	2.08116e-16	2.03719841797753e-15	TNFSF10	tumor necrosis factor (ligand) superfamily, member 10	K04721	GO:0000267//cell fraction;GO:0016021//integral to membrane;GO:0044421//extracellular region part	GO:0032813//tumor necrosis factor receptor superfamily binding;GO:0043169//cation binding	GO:0002376//immune system process;GO:0006917//induction of apoptosis;GO:0007154//cell communication;GO:0007249//I-kappaB kinase/NF-kappaB cascade	gi|4507593|ref|NP_003801.1|/7.86668e-149/1
11017	1452	844	327	28.8644516157905	11.115553824613	-1.37671398500169	Down	5.8201e-54	1.97294596108949e-52	SNRNP27	small nuclear ribonucleoprotein 27kDa (U4/U6.U5)	K12846	GO:0043231//intracellular membrane-bounded organelle	GO:0005488//binding	GO:0006396//RNA processing	gi|470622777|ref|XP_004319187.1|/2.29609e-22/1
9961	2943	2843	1104	47.9704815629027	18.5152159171924	-1.37343554869195	Down	9.49364e-177	1.43841029008696e-174	MVP	major vault protein	-	GO:0005635//nuclear envelope;GO:0032991//macromolecular complex	GO:0005488//binding	GO:0042221//response to chemical stimulus;GO:0050658//RNA transport	gi|19913410|ref|NP_059447.2|/0/1
8303	3307	458	178	6.87731257827593	2.65665877801066	-1.37223197892314	Down	6.59644e-30	1.17883456984615e-28	SNN	stannin	-	GO:0005739//mitochondrion;GO:0016020//membrane	-	GO:0050896//response to stimulus	gi|159163704|pdb|1ZZA|A/1.98375e-28/1
9185	7964	290	113	1.80823231889133	0.70032102002098	-1.36849174939234	Down	1.95358e-19	2.27079238959306e-18	REPS2	RALBP1 associated Eps domain containing 2	K14209;K11447;K00939;K00591	GO:0044424//intracellular part	GO:0046872//metal ion binding	GO:0007169//transmembrane receptor protein tyrosine kinase signaling pathway;GO:0065003	gi|125625326|ref|NP_004717.2|/0/1
1397	2000	1699	663	42.1843016496868	16.3618912747142	-1.36636669886423	Down	1.371124e-105	1.13764117028571e-103	CRIP2	cysteine-rich protein 2	K09377	GO:0044421//extracellular region part	GO:0046914//transition metal ion binding	GO:0008283//cell proliferation;GO:0048534	gi|62898063|dbj|BAD96971.1|/9.83455e-102/1
10861	3673	64	25	0.865259798914386	0.335945671682565	-1.36490543201787	Down	2.61726e-05	0.000100072719420672	SLC26A1	solute carrier family 26 (sulfate transporter), member 1	K14700	GO:0031224//intrinsic to membrane	GO:0005310//dicarboxylic acid transmembrane transporter activity;GO:0015103//inorganic anion transmembrane transporter activity;GO:0015291//secondary active transmembrane transporter activity	GO:0006835//dicarboxylic acid transport;GO:0015698//inorganic anion transport	gi|20336274|ref|NP_602297.1|/1.26555e-107/1
84808	3041	97	38	1.58395483813413	0.616761344023971	-1.36074695053614	Down	2.26574e-07	1.09327758958737e-06	C1orf170	chromosome 1 open reading frame 170	K04632;K14007;K04989;K14307	-	-	-	gi|158563938|sp|Q5SV97.3|CA170_HUMAN/0/1
9635	4043	125	49	1.5353017761276	0.598194352237577	-1.35983606233948	Down	4.13256e-09	2.38745774005305e-08	CLCA2	chloride channel accessory 2	K05028	GO:0016021//integral to membrane;GO:0016323//basolateral plasma membrane	GO:0005253//anion channel activity	GO:0009987//cellular process;GO:0015698//inorganic anion transport	gi|5729769|ref|NP_006527.1|/0/1
90	3062	250	98	4.05435994832388	1.57968632664698	-1.35983606233947	Down	8.189e-17	8.21918986175115e-16	ACVR1	activin A receptor, type I	K04675	GO:0016021//integral to membrane;GO:0043235//receptor complex	GO:0005024//transforming growth factor beta-activated receptor activity;GO:0017002//activin-activated receptor activity;GO:0019838//growth factor binding;GO:0032403//protein complex binding;GO:0032559;GO:0042802//identical protein binding;GO:0043169//cation binding	GO:0001525//angiogenesis;GO:0001667//ameboidal cell migration;GO:0001704//formation of primary germ layer;GO:0003006//developmental process involved in reproduction;GO:0006464//cellular protein modification process;GO:0006796//phosphate-containing compound metabolic process;GO:0006915//apoptotic process;GO:0006954//inflammatory response;GO:0009855//determination of bilateral symmetry;GO:0016202//…	gi|4501895|ref|NP_001096.1|/0/1
100820829	2408	51	20	1.05172252201022	0.409943007338891	-1.35925886887673	Down	0.0001878024	0.000641747208786037	MYZAP	myocardial zonula adherens protein	K10352;K10388;K11499	GO:0012505//endomembrane system;GO:0043231//intracellular membrane-bounded organelle;GO:0044297//cell body	GO:0034062//RNA polymerase activity	GO:0051657	gi|70166580|ref|NP_001018110.1|/0/1
5327	3173	392	154	6.13484331977681	2.39552450831225	-1.35668492521291	Down	2.07344e-25	3.04617357166948e-24	PLAT	plasminogen activator, tissue	K01343	GO:0016023//cytoplasmic membrane-bounded vesicle;GO:0044421//extracellular region part	GO:0004175//endopeptidase activity;GO:0005488//binding	GO:0007169//transmembrane receptor protein tyrosine kinase signaling pathway;GO:0014812//muscle cell migration;GO:0030162//regulation of proteolysis;GO:0030195//negative regulation of blood coagulation;GO:0043412//macromolecule modification	gi|4505861|ref|NP_000921.1|/0/1
9728	7190	1413	557	9.75889740115594	3.82363364569772	-1.3517738547865	Down	1.005692e-86	6.372064512e-85	SECISBP2L	SECIS binding protein 2-like	-	-	-	-	gi|58257723|dbj|BAA13386.3|/0/1
51029	4093	1375	543	16.6820121890356	6.54799071082242	-1.34916913728762	Down	3.38042e-84	2.0240700371134e-82	DESI2	desumoylating isopeptidase 2	-	-	-	-	gi|466081575|ref|XP_004284565.1|/4.65586e-91/1
57121	2855	276	109	4.8005439504699	1.88438810897116	-1.34910175379384	Down	3.33894e-18	3.64979238143036e-17	LPAR5	lysophosphatidic acid receptor 5	K08390	GO:0031224//intrinsic to membrane	GO:0001608	GO:0007165//signal transduction	gi|194380446|dbj|BAG63990.1|/0/1
8714	5183	5330	2107	51.066192832122	20.0647289103127	-1.34770684062183	Down	0	0	ABCC3	ATP-binding cassette, sub-family C (CFTR/MRP), member 3	K05667	GO:0005626//insoluble fraction;GO:0016021//integral to membrane	GO:0008509//anion transmembrane transporter activity;GO:0032559;GO:0042626//ATPase activity, coupled to transmembrane movement of substances	GO:0006820//anion transport;GO:0008202//steroid metabolic process;GO:0015718//monocarboxylic acid transport	gi|62087488|dbj|BAD92191.1|/0/1
255043	1751	96	38	2.72252933302045	1.0711429167201	-1.34579660907017	Down	3.2946e-07	1.558227752443e-06	TMEM86B	transmembrane protein 86B	K15499	GO:0031224//intrinsic to membrane	-	-	gi|281427107|ref|NP_776165.3|/2.85353e-118/1
221468	2009	63	25	1.55721326070954	0.614200324584401	-1.34218535551779	Down	3.82416e-05	0.000143171817447357	TMEM217	transmembrane protein 217	K11447	GO:0016020//membrane;GO:0031224//intrinsic to membrane	-	-	gi|31543076|ref|NP_660359.2|/9.83898e-131/1
1263	2369	249	99	5.21941425121176	2.06262417487406	-1.33940693378107	Down	2.10728e-16	2.06160846266143e-15	PLK3	polo-like kinase 3	K08862	GO:0043005//neuron projection;GO:0044297//cell body	GO:0004672//protein kinase activity;GO:0032559	GO:0006464//cellular protein modification process;GO:0048168//regulation of neuronal synaptic plasticity	gi|41872374|ref|NP_004064.2|/0/1
8349	2223	603	240	13.4699297301771	5.32870586597598	-1.33788521808416	Down	1.931908e-37	4.37731664395319e-36	HIST2H2BE	histone cluster 2, H2be	K11252	-	-	-	gi|74004213|ref|XP_545401.2|/1.06398e-43/1
219699	6907	685	273	4.9247999773047	1.95084677817048	-1.33596465872063	Down	3.25624e-42	8.38060941802068e-41	UNC5B	unc-5 homolog B (C. elegans)	K07521	GO:0031224//intrinsic to membrane	GO:0004888//transmembrane signaling receptor activity	GO:0006915//apoptotic process;GO:0006935//chemotaxis;GO:0023052//signaling;GO:0032501//multicellular organismal process	gi|349585210|ref|NP_001231818.1|/0/1
57530	5132	173	69	1.67396716912379	0.663609222090525	-1.33486539265116	Down	8.78946e-12	6.28684528078818e-11	CGN	cingulin	K06102	GO:0015629//actin cytoskeleton;GO:0043296//apical junction complex	GO:0008092//cytoskeletal protein binding;GO:0017111//nucleoside-triphosphatase activity	-	gi|7243019|dbj|BAA92557.1|/0/1
9764	7361	187	75	1.26151456609187	0.502891639216165	-1.32683739118435	Down	1.61437e-12	1.21559130855661e-11	KIAA0513	KIAA0513	K11447;K00939;K00591	GO:0044424//intracellular part	-	-	gi|40788279|dbj|BAA25439.2|/0/1
358	2807	77	31	1.36218405765033	0.545091300531413	-1.32135185210063	Down	6.67788e-06	2.73519936812412e-05	AQP1	aquaporin 1 (Colton blood group)	K09864	GO:0005624//membrane fraction;GO:0005635//nuclear envelope;GO:0005774//vacuolar membrane;GO:0005903//brush border;GO:0016021//integral to membrane;GO:0016323//basolateral plasma membrane;GO:0030667//secretory granule membrane;GO:0033267//axon part;GO:0033655;GO:0043025//neuronal cell body	GO:0005221//intracellular cyclic nucleotide activated cation channel activity;GO:0005372//water transmembrane transporter activity;GO:0005488//binding;GO:0015166//polyol transmembrane transporter activity;GO:0046873//metal ion transmembrane transporter activity	GO:0001666//response to hypoxia;GO:0001977;GO:0003097//renal water transport;GO:0006164//purine nucleotide biosynthetic process;GO:0006833//water transport;GO:0006915//apoptotic process;GO:0006972//hyperosmotic response;GO:0007600//sensory perception;GO:0008284//positive regulation of cell proliferation;GO:0008643//carbohydrate transport;GO:0009411//response to UV;GO:0009611//response to wounding…	gi|37694062|ref|NP_932766.1|/1.03549e-147/1
399512	2785	216	87	3.85137699812112	1.54185673726155	-1.32070562810734	Down	3.80146e-14	3.24848646591466e-13	SLC25A35	solute carrier family 25, member 35	K15117	GO:0019866//organelle inner membrane;GO:0031224//intrinsic to membrane;GO:0043231//intracellular membrane-bounded organelle	-	GO:0051234//establishment of localization	gi|41462412|ref|NP_958928.1|/2.60394e-159/1
6609	2482	1014	409	20.2872723030338	8.13338818541234	-1.31864652585419	Down	1.82983e-60	7.22969567346939e-59	SMPD1	sphingomyelin phosphodiesterase 1, acid lysosomal	K12350	GO:0000323//lytic vacuole	GO:0016787//hydrolase activity	GO:0006684//sphingomyelin metabolic process;GO:0023052//signaling;GO:0048731	gi|62089136|dbj|BAD93012.1|/0/1
100288332	1088	57	23	2.60155757066456	1.04339538228204	-1.31808967990032	Down	0.000113408	0.0004002473145635	LOC100288332	NPIP-like protein 1-like	-	GO:0005635//nuclear envelope	-	GO:0050658//RNA transport	gi|472339070|ref|NP_001264254.1|/0/1
4051	2988	136	55	2.26019440696173	0.908514924564303	-1.31486474951828	Down	2.26904e-09	1.34292639130435e-08	CYP4F3	cytochrome P450, family 4, subfamily F, polypeptide 3	K00490	GO:0031090//organelle membrane;GO:0031224//intrinsic to membrane;GO:0042598;GO:0043231//intracellular membrane-bounded organelle	GO:0005506//iron ion binding;GO:0016709//oxidoreductase activity, acting on paired donors, with incorporation or reduction of molecular oxygen, NAD(P)H as one donor, and incorporation of one atom of oxygen;GO:0016713	GO:0006690//icosanoid metabolic process	gi|312836833|ref|NP_001186137.1|/0/1
161753	1249	121	49	4.81072368158173	1.93634889199081	-1.31291501495198	Down	1.809e-08	9.79186579683131e-08	ODF3L1	outer dense fiber of sperm tails 3-like 1	-	-	-	-	gi|28557703|ref|NP_787077.1|/5.77771e-165/1
92558	3081	1058	429	17.0522405337881	6.8725128977168	-1.31105169640708	Down	1.819946e-62	7.53224206745843e-61	CCDC64	coiled-coil domain containing 64	-	GO:0005815//microtubule organizing center	GO:0005083//small GTPase regulator activity;GO:0008092//cytoskeletal protein binding	GO:0030030//cell projection organization;GO:0046907//intracellular transport;GO:0048731	gi|119120918|ref|NP_997194.2|/0/1
55577	1801	562	228	15.4956601686029	6.2484328056976	-1.31029792784878	Down	5.92568e-34	1.21184329014084e-32	NAGK	N-acetylglucosamine kinase	K00884	GO:0000267//cell fraction	GO:0016773//phosphotransferase activity, alcohol group as acceptor;GO:0019200//carbohydrate kinase activity;GO:0032559	GO:0006041//glucosamine metabolic process;GO:0006050	gi|332813620|ref|XP_515537.3|/0/1
5937	4305	737	299	8.50123091216987	3.42805674494707	-1.31028075668956	Down	5.27842e-44	1.42370263281734e-42	RBMS1	RNA binding motif, single stranded interacting protein 1	K13208	GO:0043231//intracellular membrane-bounded organelle	GO:0043566//structure-specific DNA binding	GO:0006259//DNA metabolic process;GO:0010467//gene expression	gi|8400718|ref|NP_058520.1|/0/1
92840	1393	981	398	34.9707842317133	14.1020394524579	-1.31024632746818	Down	5.37762e-58	1.98516209491525e-56	REEP6	receptor accessory protein 6	K15601	GO:0031224//intrinsic to membrane	GO:0005488//binding	-	gi|355702934|gb|EHH29425.1|/3.87843e-104/1
54507	4209	2179	887	25.7078516535917	10.4014686339167	-1.30542180860744	Down	7.31348e-126	7.28171860114286e-124	ADAMTSL4	ADAMTS-like 4	K08632	GO:0005578//proteinaceous extracellular matrix	GO:0004175//endopeptidase activity;GO:0019899//enzyme binding	GO:0006915//apoptotic process;GO:0043062//extracellular structure organization	gi|56788359|ref|NP_079284.2|/0/1
23321	6792	221	90	1.61577943801571	0.654025681319821	-1.30481108485436	Down	3.35764e-14	2.8805277872969e-13	TRIM2	tripartite motif containing 2	K11997	GO:0044424//intracellular part;GO:0044464//cell part	GO:0046914//transition metal ion binding	-	gi|395735425|ref|XP_002815267.2|/0/1
64005	3313	2423	987	36.3177938327356	14.7043450916135	-1.30443403678755	Down	1.412672e-139	1.66313492756757e-137	MYO1G	myosin IG	K10356	GO:0015629//actin cytoskeleton;GO:0016020//membrane	GO:0008092//cytoskeletal protein binding;GO:0017111//nucleoside-triphosphatase activity;GO:0032559	-	gi|239582755|ref|NP_149043.2|/0/1
728233	2360	135	55	2.84059452854007	1.15027228584667	-1.30421750531876	Down	3.26274e-09	1.90516024664879e-08	PI4KAP1	phosphatidylinositol 4-kinase, catalytic, alpha pseudogene 1	K00888	GO:0016023//cytoplasmic membrane-bounded vesicle	GO:0001727//lipid kinase activity;GO:0032559	GO:0007267//cell-cell signaling;GO:0046474//glycerophospholipid biosynthetic process;GO:0046488//phosphatidylinositol metabolic process;GO:0048017//inositol lipid-mediated signaling	gi|194389340|dbj|BAG61631.1|/0/1
81629	1330	105	43	3.92035268266349	1.59575709593602	-1.29674238475662	Down	2.09058e-07	1.01324800890125e-06	TSSK3	testis-specific serine kinase 3	K08811	-	GO:0004672//protein kinase activity;GO:0032559;GO:0046872//metal ion binding	GO:0003006//developmental process involved in reproduction;GO:0006464//cellular protein modification process;GO:0007165//signal transduction;GO:0048232//male gamete generation;GO:0048869//cellular developmental process	gi|16418343|ref|NP_443073.1|/1.31458e-154/1
200316	4706	83	34	0.875817563473627	0.356596407743834	-1.29633821188919	Down	4.04168e-06	1.70019875229358e-05	APOBEC3F	apolipoprotein B mRNA editing enzyme, catalytic polypeptide-like 3F	K01500	GO:0043231//intracellular membrane-bounded organelle;GO:0043234//protein complex;GO:0044444//cytoplasmic part	GO:0003676//nucleic acid binding;GO:0016814//hydrolase activity, acting on carbon-nitrogen (but not peptide) bonds, in cyclic amidines;GO:0042802//identical protein binding;GO:0046914//transition metal ion binding	GO:0006216//cytidine catabolic process;GO:0009451//RNA modification;GO:0045071//negative regulation of viral genome replication;GO:0050691//regulation of defense response to virus by host	gi|54873619|ref|NP_001006667.1|/1.93609e-55/1
1606	2801	144	59	2.55291799113824	1.03965410458142	-1.29604357387306	Down	1.17666e-09	7.13613777932475e-09	DGKA	diacylglycerol kinase, alpha 80kDa	K00901	GO:0016020//membrane;GO:0044444//cytoplasmic part	GO:0008289//lipid binding;GO:0016301//kinase activity;GO:0032559;GO:0046872//metal ion binding	GO:0001775//cell activation;GO:0006796//phosphate-containing compound metabolic process;GO:0007186//G-protein coupled receptor signaling pathway;GO:0007599//hemostasis	gi|441631956|ref|XP_004089659.1|/0/1
4017	3810	5115	2097	66.6665748844535	27.1658578901088	-1.29516900032869	Down	3.36766e-289	9.77968463999999e-287	LOXL2	lysyl oxidase-like 2	K00280	GO:0044421//extracellular region part;GO:0044464//cell part	GO:0004888//transmembrane signaling receptor activity;GO:0016638//oxidoreductase activity, acting on the CH-NH2 group of donors;GO:0046914//transition metal ion binding	GO:0009987//cellular process;GO:0032502//developmental process;GO:0043412//macromolecule modification	gi|119584030|gb|EAW63626.1|/0/1
148398	2575	917	376	17.6839624051899	7.20710055123671	-1.29495069371001	Down	2.22484e-53	7.42636248275862e-52	SAMD11	sterile alpha motif domain containing 11	K11456;K11457	-	-	-	gi|76881819|ref|NP_689699.2|/0/1
2217	1893	139	57	3.64629386684779	1.48618957779469	-1.29481268035136	Down	2.3465e-09	1.38688656716418e-08	FCGRT	Fc fragment of IgG, receptor, transporter, alpha	K06751	GO:0031224//intrinsic to membrane;GO:0042611	GO:0004871//signal transducer activity;GO:0019865//immunoglobulin binding	GO:0002376//immune system process;GO:0022414//reproductive process	gi|4758346|ref|NP_004098.1|/0/1
10290	10650	129	53	0.601488852908183	0.245627072153139	-1.29206842265265	Down	9.34878e-09	5.20758128900256e-08	SPEG	SPEG complex locus	K08809	GO:0043231//intracellular membrane-bounded organelle	GO:0004672//protein kinase activity;GO:0032559	GO:0006464//cellular protein modification process;GO:0008283//cell proliferation;GO:0030154//cell differentiation;GO:0048513//organ development	gi|157785645|ref|NP_005867.3|/0/1
272	4473	209	86	2.32025046618328	0.948963531229558	-1.28985599917138	Down	2.70158e-13	2.16823260801474e-12	AMPD3	adenosine monophosphate deaminase 3	K01490	GO:0044444//cytoplasmic part	GO:0016814//hydrolase activity, acting on carbon-nitrogen (but not peptide) bonds, in cyclic amidines;GO:0043169//cation binding	GO:0009112;GO:0009127//purine nucleoside monophosphate biosynthetic process;GO:0009169	gi|70906428|ref|NP_001020561.1|/0/1
57057	1824	102	42	2.77691648355331	1.13651304797769	-1.28886954098533	Down	3.54904e-07	1.67131008e-06	TBX20	T-box 20	K10185	GO:0043231//intracellular membrane-bounded organelle	GO:0001071//nucleic acid binding transcription factor activity;GO:0003676//nucleic acid binding;GO:0030528//transcription regulator activity	GO:0001525//angiogenesis;GO:0003002//regionalization;GO:0003012//muscle system process;GO:0003013;GO:0003143//embryonic heart tube morphogenesis;GO:0006351//transcription, DNA-dependent;GO:0006355//regulation of transcription, DNA-dependent	gi|297680671|ref|XP_002818105.1|/3.88568e-149/1
283981	2188	68	28	1.54329544972615	0.631626995585407	-1.28886954098533	Down	3.34474e-05	0.000126253790641248	LINC00685	long intergenic non-protein coding RNA 685	K11447	GO:0005815//microtubule organizing center	GO:0005488//binding	GO:0007405//neuroblast proliferation;GO:0016055//Wnt receptor signaling pathway;GO:0016477//cell migration	gi|355745152|gb|EHH49777.1|/8.90959e-11/1
7832	2718	485	200	8.86093940906159	3.63187182366464	-1.28674636909236	Down	9.42894e-29	1.59970643193768e-27	BTG2	BTG family, member 2	K14443	-	GO:0000982//RNA polymerase II core promoter proximal region sequence-specific DNA binding transcription factor activity;GO:0005488//binding	GO:0003002//regionalization;GO:0006259//DNA metabolic process;GO:0006357//regulation of transcription from RNA polymerase II promoter;GO:0007612//learning;GO:0008213;GO:0008285//negative regulation of cell proliferation;GO:0009605//response to external stimulus;GO:0009628//response to abiotic stimulus;GO:0009725//response to hormone stimulus;GO:0021766//hippocampus development;GO:0021953//central…	gi|5802988|ref|NP_006754.1|/2.50576e-74/1
6490	2195	58	24	1.31214234056042	0.53966802460431	-1.28178011619902	Down	0.0001384208	0.000480926025762712	PMEL	premelanosome protein	K10955	GO:0005771//multivesicular body;GO:0031090//organelle membrane;GO:0031224//intrinsic to membrane;GO:0048770	GO:0005488//binding	GO:0006582//melanin metabolic process;GO:0048753//pigment granule organization	gi|332839001|ref|XP_001169751.2|/0/1
8348	467	58	24	6.16734997329789	2.5365552762451	-1.28178011619901	Down	0.0001384208	0.000480830147368421	HIST1H2BO	histone cluster 1, H2bo	K11252	GO:0000785//chromatin;GO:0043231//intracellular membrane-bounded organelle	GO:0003676//nucleic acid binding	GO:0006952//defense response;GO:0034728//nucleosome organization	gi|344238174|gb|EGV94277.1|/1.74803e-45/1
51646	2639	406	168	7.63966163801091	3.14209897614446	-1.28178011619901	Down	3.424e-24	4.79966017699115e-23	YPEL5	yippee-like 5 (Drosophila)	-	-	GO:0016671//oxidoreductase activity, acting on a sulfur group of donors, disulfide as acceptor	GO:0008152//metabolic process	gi|350582577|ref|XP_003481305.1|/7.54144e-68/1
120224	2207	826	342	18.5851125212871	7.64845547104307	-1.28090707832615	Down	1.794026e-47	5.24481695033557e-46	TMEM45B	transmembrane protein 45B	K09228;K00939;K00797	GO:0031224//intrinsic to membrane	-	-	gi|20270331|ref|NP_620143.1|/2.50581e-162/1
10156	5606	152	63	1.34641200470117	0.554673510393678	-1.27940921173626	Down	6.06836e-10	3.76952244705882e-09	RASA4	RAS p21 protein activator 4	K12380;K08053	GO:0016020//membrane;GO:0044444//cytoplasmic part	GO:0008047//enzyme activator activity;GO:0043169//cation binding	GO:0009966//regulation of signal transduction	gi|6635197|dbj|BAA25464.2|/0/1
64900	4464	547	227	6.08486042875175	2.50987238910792	-1.27761015729424	Down	6.97702e-32	1.35375942628062e-30	LPIN3	lipin 3	K15728	GO:0043231//intracellular membrane-bounded organelle	GO:0016791//phosphatase activity	GO:0032787//monocarboxylic acid metabolic process;GO:0044238//primary metabolic process	gi|74271888|ref|NP_075047.1|/0/1
10114	4743	2080	865	21.7769819409461	9.00145992880375	-1.27457311229696	Down	6.49376e-116	6.11606887783784e-114	HIPK3	homeodomain interacting protein kinase 3	K08826	GO:0043231//intracellular membrane-bounded organelle	GO:0004672//protein kinase activity;GO:0032559	GO:0043066//negative regulation of apoptotic process;GO:0043407//negative regulation of MAP kinase activity	gi|332836390|ref|XP_001144535.2|/0/1
9052	2856	22852	9530	397.33195391697	164.696612722945	-1.27053393757925	Down	0	0	GPRC5A	G protein-coupled receptor, family C, group 5, member A	K08468	GO:0012506//vesicle membrane;GO:0016021//integral to membrane;GO:0043231//intracellular membrane-bounded organelle	GO:0004888//transmembrane signaling receptor activity	GO:0007166//cell surface receptor signaling pathway	gi|4506403|ref|NP_003970.1|/0/1
53938	1191	431	181	17.9702032568326	7.5009588523359	-1.26045979379849	Down	5.77086e-25	8.35145055149502e-24	PPIL3	peptidylprolyl isomerase (cyclophilin)-like 3	K12734	GO:0005681//spliceosomal complex	GO:0005488//binding;GO:0016859//cis-trans isomerase activity	GO:0000377;GO:0044267//cellular protein metabolic process	gi|395732642|ref|XP_002812773.2|/2.32582e-118/1
3570	5928	254	107	2.12771278076181	0.890893011967859	-1.25597932216362	Down	2.91924e-15	2.67147257142857e-14	IL6R	interleukin 6 receptor	K05055	GO:0005887//integral to plasma membrane;GO:0044421//extracellular region part	GO:0004896//cytokine receptor activity;GO:0005126//cytokine receptor binding;GO:0019838//growth factor binding;GO:0042802//identical protein binding	GO:0001818//negative regulation of cytokine production;GO:0001819//positive regulation of cytokine production;GO:0001934//positive regulation of protein phosphorylation;GO:0002237//response to molecule of bacterial origin;GO:0002251;GO:0002444;GO:0002526//acute inflammatory response;GO:0002687//positive regulation of leukocyte migration;GO:0008284//positive regulation of cell proliferation;GO:001…	gi|4504673|ref|NP_000556.1|/0/1
3169	3396	702	296	10.2649517238645	4.30203559268149	-1.25463547646821	Down	2.30514e-39	5.50202183013699e-38	FOXA1	forkhead box A1	K09387	GO:0043231//intracellular membrane-bounded organelle;GO:0043234//protein complex	GO:0000982//RNA polymerase II core promoter proximal region sequence-specific DNA binding transcription factor activity;GO:0003702//RNA polymerase II transcription factor activity;GO:0005515//protein binding;GO:0016564//transcription repressor activity;GO:0043565//sequence-specific DNA binding;GO:0043566//structure-specific DNA binding	GO:0000122//negative regulation of transcription from RNA polymerase II promoter;GO:0001708//cell fate specification;GO:0002009//morphogenesis of an epithelium;GO:0002067;GO:0002070//epithelial cell maturation;GO:0003006//developmental process involved in reproduction;GO:0007346//regulation of mitotic cell cycle;GO:0010551;GO:0016568//chromatin modification;GO:0030323//respiratory tube developmen…	gi|410048403|ref|XP_001144389.3|/0/1
3172	4828	173	73	1.77937023859637	0.746286470609566	-1.2535652905493	Down	8.0221e-11	5.31876219178082e-10	HNF4A	hepatocyte nuclear factor 4, alpha	K07292	GO:0031981//nuclear lumen	GO:0000982//RNA polymerase II core promoter proximal region sequence-specific DNA binding transcription factor activity;GO:0004879//ligand-activated sequence-specific DNA binding RNA polymerase II transcription factor activity;GO:0008134//transcription factor binding;GO:0008289//lipid binding;GO:0030528//transcription regulator activity;GO:0042802//identical protein binding;GO:0043565//sequence-s…	GO:0003006//developmental process involved in reproduction;GO:0006520//cellular amino acid metabolic process;GO:0006629//lipid metabolic process;GO:0007369//gastrulation;GO:0007599//hemostasis;GO:0008283//cell proliferation;GO:0009746;GO:0009755//hormone-mediated signaling pathway;GO:0009966//regulation of signal transduction;GO:0010551;GO:0016049//cell growth;GO:0030073//insulin secretion;GO:003…	gi|71725341|ref|NP_001025174.1|/0/1
84561	3510	180	76	2.54655387933697	1.06870156534296	-1.25268720467869	Down	3.41688e-11	2.34208171203777e-10	SLC12A8	solute carrier family 12 (potassium/chloride transporters), member 8	K14428	GO:0031224//intrinsic to membrane	GO:0015291//secondary active transmembrane transporter activity	GO:0030001//metal ion transport	gi|410037409|ref|XP_516709.4|/0/1
2081	4005	142	60	1.76065110908466	0.739432780278689	-1.25161814568876	Down	4.13358e-09	2.38725548293006e-08	ERN1	endoplasmic reticulum to nucleus signaling 1	K08852	GO:0019866//organelle inner membrane;GO:0031227//intrinsic to endoplasmic reticulum membrane	GO:0004521//endoribonuclease activity;GO:0004672//protein kinase activity;GO:0032559;GO:0046872//metal ion binding	GO:0006396//RNA processing;GO:0006468//protein phosphorylation;GO:0012502//induction of programmed cell death;GO:0022402//cell cycle process;GO:0030968//endoplasmic reticulum unfolded protein response	gi|62089324|dbj|BAD93106.1|/0/1
3425	2203	210	89	4.73360786921693	1.99400149316415	-1.24727370849232	Down	9.57074e-13	7.36900458506407e-12	IDUA	iduronidase, alpha-L-	K01217	GO:0000323//lytic vacuole	GO:0004553//hydrolase activity, hydrolyzing O-glycosyl compounds;GO:0043167//ion binding	GO:0007033//vacuole organization;GO:0009311//oligosaccharide metabolic process;GO:0009887//organ morphogenesis;GO:0032989;GO:0035107//appendage morphogenesis;GO:0042592//homeostatic process	gi|110611239|ref|NP_000194.2|/0/1
94015	3468	66	28	0.945044648992699	0.398500538160574	-1.24580081909345	Down	6.90316e-05	0.000251055436944271	TTYH2	tweety homolog 2 (Drosophila)	-	GO:0034702//ion channel complex	GO:0005253//anion channel activity;GO:0005488//binding	GO:0006810//transport	gi|402913084|ref|XP_003919056.1|/7.22123e-140/1
84812	3237	212	90	3.25222543626167	1.37230226367755	-1.24482898002612	Down	8.0939e-13	6.28467529411765e-12	PLCD4	phospholipase C, delta 4	K05857	GO:0043231//intracellular membrane-bounded organelle	GO:0004629//phospholipase C activity;GO:0046872//metal ion binding;GO:0060089	GO:0006629//lipid metabolic process;GO:0007165//signal transduction;GO:0007338//single fertilization	gi|14249340|ref|NP_116115.1|/0/1
10257	5843	1121	477	9.52702285219348	4.02932652162903	-1.24148672859251	Down	7.6688e-61	3.06470576146789e-59	ABCC4	ATP-binding cassette, sub-family C (CFTR/MRP), member 4	K05673	GO:0005626//insoluble fraction;GO:0030667//secretory granule membrane;GO:0031224//intrinsic to membrane	GO:0005253//anion channel activity;GO:0016616//oxidoreductase activity, acting on the CH-OH group of donors, NAD or NADP as acceptor;GO:0032559;GO:0042625//ATPase activity, coupled to transmembrane movement of ions	GO:0001775//cell activation;GO:0006887//exocytosis;GO:0007599//hemostasis	gi|157502203|ref|NP_001098985.1|/0/1
6337	3497	700	298	9.94008019815546	4.20601291075595	-1.24080421316276	Down	1.310004e-38	3.05562378795181e-37	SCNN1A	sodium channel, non-voltage-gated 1 alpha subunit	K04824	GO:0005626//insoluble fraction;GO:0009986//cell surface;GO:0015629//actin cytoskeleton;GO:0034703//cation channel complex;GO:0044459//plasma membrane part	GO:0005272//sodium channel activity;GO:0008092//cytoskeletal protein binding;GO:0019904//protein domain specific binding	GO:0006814//sodium ion transport;GO:0007606//sensory perception of chemical stimulus;GO:0008015//blood circulation	gi|38197485|gb|AAH06526.2|/0/1
57719	4162	1170	499	13.9595451122232	5.91763861213783	-1.2381584309261	Down	3.65396e-63	1.53413491662651e-61	ANO8	anoctamin 8	K03018;K13982	GO:0016021//integral to membrane	GO:0005216//ion channel activity	-	gi|20521954|dbj|BAB13449.2|/0/1
27254	2545	466	199	9.09254817349118	3.85935971655674	-1.23632314590323	Down	4.13684e-26	6.30072553846154e-25	CSDC2	cold shock domain containing C2, RNA binding	-	GO:0043231//intracellular membrane-bounded organelle	GO:0003676//nucleic acid binding	GO:0006351//transcription, DNA-dependent;GO:0006396//RNA processing;GO:0008334//histone mRNA metabolic process	gi|119580846|gb|EAW60442.1|/3.93731e-70/1
153163	1452	276	118	9.43908607341018	4.01111728227624	-1.23464302920892	Down	4.65136e-16	4.42386990393013e-15	MGC32805	uncharacterized LOC153163	K04558	GO:0016020//membrane;GO:0031981//nuclear lumen;GO:0044297//cell body	GO:0005488//binding	GO:0006584//catecholamine metabolic process;GO:0044087;GO:0050804//regulation of synaptic transmission	gi|119569271|gb|EAW48886.1|/1.52591e-50/1
1646	3621	843	361	11.5607638623255	4.92071992493248	-1.2322954158475	Down	1.135738e-45	3.16625582592e-44	AKR1C2	aldo-keto reductase family 1, member C2	K00100;K05295;K00092;K00037;K00089;K00212	GO:0044424//intracellular part;GO:0044444//cytoplasmic part	GO:0005496//steroid binding;GO:0016628//oxidoreductase activity, acting on the CH-CH group of donors, NAD or NADP as acceptor;GO:0047023//androsterone dehydrogenase activity	GO:0006692;GO:0008202//steroid metabolic process;GO:0015718//monocarboxylic acid transport;GO:0017085//response to insecticide;GO:0030301//cholesterol transport;GO:0032501//multicellular organismal process;GO:0051259//protein oligomerization;GO:0055092//sterol homeostasis	gi|4503285|ref|NP_001345.1|/0/1
152519	2204	105	45	2.36573006712452	1.00774555978317	-1.23115404312905	Down	6.19714e-07	2.8543211038858e-06	NIPAL1	NIPA-like domain containing 1	K11447;K01539;K08857;K00939	GO:0016020//membrane	-	GO:0006811//ion transport	gi|46409302|ref|NP_997213.1|/8.30844e-166/1
284656	5526	77	33	0.691938228343189	0.294749467383077	-1.23115404312904	Down	2.0201e-05	7.81835237672146e-05	EPHA10	EPH receptor A10	K08897	GO:0016021//integral to membrane	GO:0005003//ephrin receptor activity;GO:0032559	GO:0006464//cellular protein modification process;GO:0007167//enzyme linked receptor protein signaling pathway	gi|150456469|ref|NP_775912.2|/2.26099e-149/1
9170	1803	163	70	4.48930754601917	1.91625050796016	-1.22820675907871	Down	5.36082e-10	3.35032021807747e-09	LPAR2	lysophosphatidic acid receptor 2	K04291	GO:0016021//integral to membrane;GO:0016023//cytoplasmic membrane-bounded vesicle	GO:0019904//protein domain specific binding;GO:0045125	GO:0000165//MAPK cascade;GO:0007166//cell surface receptor signaling pathway;GO:0007266//Rho protein signal transduction;GO:0010740//positive regulation of intracellular protein kinase cascade;GO:0010863//positive regulation of phospholipase C activity;GO:0051480//cytosolic calcium ion homeostasis	gi|2735849|gb|AAC27728.1|/0/1
4326	2429	121	52	2.47369035747039	1.05663696185563	-1.2271851409261	Down	9.26538e-08	4.67535421720243e-07	MMP17	matrix metallopeptidase 17 (membrane-inserted)	K07997	GO:0016021//integral to membrane;GO:0031012//extracellular matrix	GO:0004175//endopeptidase activity;GO:0030234//enzyme regulator activity;GO:0046914//transition metal ion binding	GO:0019538//protein metabolic process	gi|112382270|ref|NP_057239.4|/0/1
727800	1095	221	95	10.0222593086782	4.28212613510707	-1.22680857285307	Down	4.93018e-13	3.87825987900677e-12	RNF208	ring finger protein 208	K14683;K10607;K11983	-	GO:0046914//transition metal ion binding	-	gi|119220603|ref|NP_112587.2|/6.94688e-132/1
7128	4753	351	151	3.66713402632483	1.56804709670187	-1.22568410277208	Down	8.39414e-20	9.90917990243902e-19	TNFAIP3	tumor necrosis factor, alpha-induced protein 3	K11859	GO:0005815//microtubule organizing center;GO:0043231//intracellular membrane-bounded organelle	GO:0003676//nucleic acid binding;GO:0004869//cysteine-type endopeptidase inhibitor activity;GO:0016790//thiolester hydrolase activity;GO:0019783//small conjugating protein-specific protease activity;GO:0019787//small conjugating protein ligase activity;GO:0019899//enzyme binding;GO:0032182//small conjugating protein binding;GO:0046914//transition metal ion binding	GO:0000209//protein polyubiquitination;GO:0001782//B cell homeostasis;GO:0001818//negative regulation of cytokine production;GO:0002158//osteoclast proliferation;GO:0002467//germinal center formation;GO:0002507//tolerance induction;GO:0006461//protein complex assembly;GO:0007249//I-kappaB kinase/NF-kappaB cascade;GO:0008285//negative regulation of cell proliferation;GO:0009896;GO:0010466//negativ…	gi|397515090|ref|XP_003827793.1|/0/1
126375	3898	79	34	1.00640488740857	0.430513774972418	-1.22507952871936	Down	1.696476e-05	6.6321287466906e-05	ZNF792	zinc finger protein 792	K09228	GO:0043231//intracellular membrane-bounded organelle	GO:0003676//nucleic acid binding;GO:0046914//transition metal ion binding	GO:0006351//transcription, DNA-dependent	gi|145309330|ref|NP_787068.3|/0/1
2348	1213	9457	4075	387.150717823042	165.812314666678	-1.22334415917008	Down	0	0	FOLR1	folate receptor 1 (adult)	K13649	GO:0005626//insoluble fraction;GO:0016021//integral to membrane;GO:0031225//anchored to membrane;GO:0042995//cell projection	GO:0004871//signal transducer activity;GO:0016597//amino acid binding;GO:0051183//vitamin transporter activity	GO:0006575//cellular modified amino acid metabolic process;GO:0006865//amino acid transport;GO:0006897//endocytosis	gi|4758400|ref|NP_000793.1|/3.37895e-138/1
389813	2931	125	54	2.11778406034932	0.909343383321233	-1.21965840429121	Down	6.5724e-08	3.36618158730159e-07	C9orf172	chromosome 9 open reading frame 172	-	-	-	-	gi|148762978|ref|NP_001073951.2|/0/1
57159	2073	74	32	1.772637360291	0.761904688217694	-1.21821498742155	Down	3.42362e-05	0.000129035593510707	TRIM54	tripartite motif containing 54	K10653	GO:0015630//microtubule cytoskeleton;GO:0031674//I band	GO:0015631//tubulin binding;GO:0046914//transition metal ion binding;GO:0060089	GO:0007019//microtubule depolymerization;GO:0023052//signaling;GO:0032501//multicellular organismal process;GO:0048869//cellular developmental process	gi|78482627|ref|NP_115935.3|/0/1
9536	1787	10072	4356	279.884369399719	120.313202849565	-1.2180359507947	Down	0	0	PTGES	prostaglandin E synthase	K15729	GO:0005626//insoluble fraction;GO:0031224//intrinsic to membrane	GO:0016860//intramolecular oxidoreductase activity;GO:0042277//peptide binding	GO:0006693//prostaglandin metabolic process;GO:0023052//signaling	gi|119608308|gb|EAW87902.1|/1.45611e-93/1
6768	3319	319	138	4.77277445206858	2.05221001974605	-1.2176497787793	Down	5.7761e-18	6.23175024148607e-17	ST14	suppression of tumorigenicity 14 (colon carcinoma)	K08117;K08670	GO:0016021//integral to membrane;GO:0019898//extrinsic to membrane;GO:0044421//extracellular region part;GO:0044459//plasma membrane part	GO:0004175//endopeptidase activity	GO:0019538//protein metabolic process;GO:0048870//cell motility	gi|11415040|ref|NP_068813.1|/0/1
5176	1552	67	29	2.14373237329494	0.922266111098243	-1.21686981712279	Down	8.26106e-05	0.000297336726791985	SERPINF1	serpin peptidase inhibitor, clade F (alpha-2 antiplasmin, pigment epithelium derived factor), member 1	K03983	GO:0044421//extracellular region part;GO:0048770	GO:0004866//endopeptidase inhibitor activity	GO:0001525//angiogenesis;GO:0006508//proteolysis;GO:0007613//memory;GO:0010466//negative regulation of peptidase activity;GO:0010720//positive regulation of cell development;GO:0031348//negative regulation of defense response;GO:0031960//response to corticosteroid stimulus;GO:0033189//response to vitamin A;GO:0048513//organ development;GO:0050680//negative regulation of epithelial cell proliferat…	gi|39725934|ref|NP_002606.3|/0/1
54751	3363	715	310	10.5576352847623	4.54972132200915	-1.21443664818411	Down	3.8032e-38	8.73082434782609e-37	FBLIM1	filamin binding LIM protein 1	K06273	GO:0005924//cell-substrate adherens junction;GO:0030054//cell junction;GO:0043227//membrane-bounded organelle;GO:0043229//intracellular organelle;GO:0043232;GO:0044444//cytoplasmic part	GO:0046872//metal ion binding;GO:0046914//transition metal ion binding	GO:0034330;GO:0065008	gi|66932988|ref|NP_001019387.1|/6.19918e-169/1
51129	1967	159	69	4.01402659018011	1.73138918544411	-1.21312012029879	Down	1.266004e-09	7.65666563554321e-09	ANGPTL4	angiopoietin-like 4	K08767	GO:0031012//extracellular matrix	GO:0005515//protein binding;GO:0030234//enzyme regulator activity	GO:0006629//lipid metabolic process;GO:0006915//apoptotic process;GO:0006950//response to stress;GO:0023052//signaling;GO:0045765//regulation of angiogenesis;GO:0048869//cellular developmental process;GO:0051004;GO:0051259//protein oligomerization;GO:0055088//lipid homeostasis	gi|37181670|gb|AAQ88642.1|/0/1
221883	1628	159	69	4.84987119341786	2.09191801459986	-1.21312012029878	Down	1.266004e-09	7.65400891603054e-09	HOXA11-AS	HOXA11 antisense RNA	-	-	-	-	gi|51094975|gb|EAL24219.1|/1.80659e-95/1
64115	4774	1401	609	14.5728065996117	6.29629180831879	-1.21070444431708	Down	1.001024e-72	4.89939386966292e-71	C10orf54	chromosome 10 open reading frame 54	-	GO:0031224//intrinsic to membrane	GO:0004871//signal transducer activity	-	gi|10440412|dbj|BAB15739.1|/6.53903e-169/1
6452	9211	786	342	4.2374369024642	1.83260679889177	-1.2092946091653	Down	1.689508e-41	4.28500544279476e-40	SH3BP2	SH3-domain binding protein 2	K07984	-	GO:0019904//protein domain specific binding;GO:0030674//protein binding, bridging	GO:0023052//signaling	gi|426343629|ref|XP_004038395.1|/0/1
6843	3151	489	213	7.70633593031345	3.33642348835523	-1.20774265651899	Down	2.17368e-26	3.35466787599646e-25	VAMP1	vesicle-associated membrane protein 1 (synaptobrevin 1)	K08510	GO:0005624//membrane fraction;GO:0008021//synaptic vesicle;GO:0012506//vesicle membrane;GO:0016021//integral to membrane;GO:0030139//endocytic vesicle;GO:0031966//mitochondrial membrane;GO:0044459//plasma membrane part	GO:0005488//binding	GO:0001505//regulation of neurotransmitter levels;GO:0006810//transport	gi|466054603|ref|XP_004279080.1|/2.71883e-59/1
4240	2005	110	48	2.72436811530065	1.18161727082939	-1.2051588345961	Down	5.21976e-07	2.42014630761043e-06	MFGE8	milk fat globule-EGF factor 8 protein	K03902	GO:0009986//cell surface;GO:0019898//extrinsic to membrane;GO:0044421//extracellular region part	GO:0005102//receptor binding;GO:0005543//phospholipid binding	GO:0006909//phagocytosis;GO:0008283//cell proliferation;GO:0009566//fertilization;GO:0045807//positive regulation of endocytosis;GO:0048545//response to steroid hormone stimulus;GO:0048646//anatomical structure formation involved in morphogenesis;GO:0051704	gi|167830477|ref|NP_001108086.1|/0/1
3691	5925	5032	2203	42.1735110305588	18.3516920165698	-1.20042404897101	Down	8.57214e-253	2.13372810514286e-250	ITGB4	integrin, beta 4	K06525	GO:0005887//integral to plasma membrane	GO:0004871//signal transducer activity;GO:0005488//binding	GO:0007044//cell-substrate junction assembly;GO:0007166//cell surface receptor signaling pathway;GO:0031589//cell-substrate adhesion;GO:0032501//multicellular organismal process	gi|54607035|ref|NP_000204.3|/0/1
9127	2754	153	67	2.75876670261505	1.20077278562141	-1.20006027402748	Down	3.5348e-09	2.05987810033445e-08	P2RX6	purinergic receptor P2X, ligand-gated ion channel, 6	K05221	GO:0005626//insoluble fraction;GO:0016021//integral to membrane;GO:0030425//dendrite;GO:0044297//cell body;GO:0044430//cytoskeletal part;GO:0044459//plasma membrane part	GO:0005231//excitatory extracellular ligand-gated ion channel activity;GO:0005515//protein binding;GO:0016502;GO:0032559	GO:0003012//muscle system process;GO:0006811//ion transport;GO:0035587;GO:0051259//protein oligomerization	gi|227116341|ref|NP_001153026.1|/0/1
23550	5039	130	57	1.28111015759461	0.558316505410864	-1.19823942065631	Down	5.5238e-08	2.85090909952607e-07	PSD4	pleckstrin and Sec7 domain containing 4	K12494	GO:0016020//membrane;GO:0044424//intracellular part	GO:0005083//small GTPase regulator activity	GO:0032011//ARF protein signal transduction	gi|56788370|ref|NP_036587.2|/0/1
3566	3821	933	411	12.1252886688608	5.30902479779132	-1.19150030896267	Down	7.64506e-48	2.25012711891892e-46	IL4R	interleukin 4 receptor	K05071	GO:0016021//integral to membrane;GO:0044421//extracellular region part	GO:0004896//cytokine receptor activity	GO:0007166//cell surface receptor signaling pathway;GO:0008283//cell proliferation;GO:0045623//negative regulation of T-helper cell differentiation;GO:0045624//positive regulation of T-helper cell differentiation	gi|4557669|ref|NP_000409.1|/0/1
5138	4329	14027	6184	160.903203898467	70.5069396879182	-1.19035588549686	Down	0	0	PDE2A	phosphodiesterase 2A, cGMP-stimulated	K01120	GO:0044444//cytoplasmic part	GO:0004114//3',5'-cyclic-nucleotide phosphodiesterase activity;GO:0019002//GMP binding;GO:0043169//cation binding	GO:0001775//cell activation;GO:0007599//hemostasis;GO:0009169;GO:0023052//signaling;GO:0046058//cAMP metabolic process	gi|4505657|ref|NP_002590.1|/0/1
2886	2285	474	209	10.3010054733968	4.51450409604942	-1.19014573860998	Down	4.46484e-25	6.49919566917293e-24	GRB7	growth factor receptor-bound protein 7	K08888;K05855;K07360	GO:0044444//cytoplasmic part	GO:0030674//protein binding, bridging	GO:0002376//immune system process;GO:0007169//transmembrane receptor protein tyrosine kinase signaling pathway;GO:0007599//hemostasis	gi|334883159|ref|NP_001229371.1|/0/1
79661	2019	127	56	3.12359617740367	1.36899441935698	-1.19009138650716	Down	9.23696e-08	4.66371460562156e-07	NEIL1	nei endonuclease VIII-like 1 (E. coli)	K10567	GO:0043231//intracellular membrane-bounded organelle	GO:0003677//DNA binding;GO:0005515//protein binding;GO:0016799//hydrolase activity, hydrolyzing N-glycosyl compounds;GO:0016835//carbon-oxygen lyase activity;GO:0046914//transition metal ion binding	GO:0006281//DNA repair;GO:0032069	gi|426379850|ref|XP_004056600.1|/0/1
727	5480	138	61	1.25050665863062	0.549413398375867	-1.18654874100788	Down	2.76146e-08	1.46738880878317e-07	C5	complement component 5	K03994	GO:0005887//integral to plasma membrane;GO:0044421//extracellular region part	GO:0005125//cytokine activity;GO:0061135	GO:0000165//MAPK cascade;GO:0002455//humoral immune response mediated by circulating immunoglobulin;GO:0002689//negative regulation of leukocyte chemotaxis;GO:0006952//defense response;GO:0006956//complement activation;GO:0007166//cell surface receptor signaling pathway;GO:0008219//cell death;GO:0032722//positive regulation of chemokine production;GO:0043009//chordate embryonic development;GO:004…	gi|38016947|ref|NP_001726.2|/0/1
202299	1931	88	39	2.26301732622592	0.996855714790522	-1.18279102156765	Down	9.96388e-06	3.99748204282754e-05	C5orf27	chromosome 5 open reading frame 27	K07838	-	-	-	gi|27948768|gb|AAO25675.1|/4.43389e-51/1
7481	1927	88	39	2.26771481937843	0.998924953430461	-1.18279102156764	Down	9.96388e-06	3.99840269737448e-05	WNT11	wingless-type MMTV integration site family, member 11	K01384	GO:0016020//membrane;GO:0031012//extracellular matrix;GO:0044424//intracellular part	GO:0005083//small GTPase regulator activity;GO:0005102//receptor binding;GO:0019887//protein kinase regulator activity;GO:0030528//transcription regulator activity;GO:0043565//sequence-specific DNA binding	GO:0000122//negative regulation of transcription from RNA polymerase II promoter;GO:0001501//skeletal system development;GO:0001503//ossification;GO:0001818//negative regulation of cytokine production;GO:0001932//regulation of protein phosphorylation;GO:0003002//regionalization;GO:0006915//apoptotic process;GO:0007043//cell-cell junction assembly;GO:0008285//negative regulation of cell proliferat…	gi|17017974|ref|NP_004617.2|/0/1
538	8499	3353	1486	19.5908466372078	8.62980435253951	-1.18277998904779	Down	3.03444e-165	4.19619702857143e-163	ATP7A	ATPase, Cu++ transporting, alpha polypeptide	K01533	GO:0005768//endosome;GO:0005798//Golgi-associated vesicle;GO:0031224//intrinsic to membrane;GO:0042995//cell projection;GO:0044297//cell body;GO:0044459//plasma membrane part	GO:0005515//protein binding;GO:0016531//copper chaperone activity;GO:0032559;GO:0043682//copper-transporting ATPase activity	GO:0001942//hair follicle development;GO:0001944//vasculature development;GO:0002294;GO:0006119//oxidative phosphorylation;GO:0006584//catecholamine metabolic process;GO:0006586;GO:0006801//superoxide metabolic process;GO:0006996//organelle organization;GO:0007610//behavior;GO:0009101//glycoprotein biosynthetic process;GO:0009206;GO:0009636//response to toxic substance;GO:0018193//peptidyl-amino …	gi|115529486|ref|NP_000043.3|/0/1
2057	2709	358	159	6.5623819238285	2.89693058519483	-1.1796944437725	Down	4.49512e-19	5.10579992698827e-18	EPOR	erythropoietin receptor	K05079	GO:0016021//integral to membrane	GO:0004896//cytokine receptor activity	GO:0003006//developmental process involved in reproduction;GO:0007165//signal transduction;GO:0007417//central nervous system development;GO:0048513//organ development;GO:0051480//cytosolic calcium ion homeostasis	gi|4503591|ref|NP_000112.1|/0/1
100381270	2940	414	185	6.99262907070999	3.10580630798179	-1.17086711877561	Down	1.415812e-21	1.78245002080925e-20	ZBED6	zinc finger, BED-type containing 6	-	GO:0031981//nuclear lumen	GO:0003676//nucleic acid binding;GO:0005515//protein binding;GO:0030528//transcription regulator activity;GO:0043169//cation binding	-	gi|291621630|ref|NP_001167579.1|/0/1
8556	4287	85	38	0.984584337532314	0.437502040395823	-1.17022504448672	Down	1.673216e-05	6.54854348247978e-05	CDC14A	cell division cycle 14A	K06639	GO:0015630//microtubule cytoskeleton;GO:0031981//nuclear lumen	GO:0004721//phosphoprotein phosphatase activity;GO:0005488//binding	GO:0006464//cellular protein modification process	gi|15451933|ref|NP_201570.1|/0/1
5673	1669	107	48	3.18357379822444	1.41949827921685	-1.16526610747259	Down	1.449414e-06	6.39842653559666e-06	PSG5	pregnancy specific beta-1-glycoprotein 5	K06500	-	-	GO:0022414//reproductive process	gi|194097367|ref|NP_002772.3|/0/1
80757	1538	78	35	2.51840601461088	1.12321185495844	-1.16488082370989	Down	4.01348e-05	0.000149905413762058	TMEM121	transmembrane protein 121	-	GO:0031224//intrinsic to membrane	-	-	gi|13376888|ref|NP_079544.1|/8.23675e-143/1
162394	4660	1551	696	16.5277357947655	7.37179573094149	-1.16480109697996	Down	1.21856e-75	6.33796699701492e-74	SLFN5	schlafen family member 5	K08857;K11504	GO:0043231//intracellular membrane-bounded organelle	GO:0032559	GO:0048869//cellular developmental process	gi|119600565|gb|EAW80159.1|/0/1
639	5165	475	214	4.56678708758155	2.04500049368653	-1.15907833860976	Down	3.72014e-24	5.20640316144578e-23	PRDM1	PR domain containing 1, with ZNF domain	K09228	GO:0043231//intracellular membrane-bounded organelle	GO:0001071//nucleic acid binding transcription factor activity;GO:0003676//nucleic acid binding;GO:0046914//transition metal ion binding	GO:0001701//in utero embryonic development;GO:0001890//placenta development;GO:0006357//regulation of transcription from RNA polymerase II promoter;GO:0048869//cellular developmental process	gi|33946274|ref|NP_878911.1|/0/1
1382	1088	182	82	8.30672768177106	3.71993136291857	-1.15900425737321	Down	3.6872e-10	2.33112383164006e-09	CRABP2	cellular retinoic acid binding protein 2	K08754;K08756;K08752	GO:0031981//nuclear lumen	GO:0005501//retinoid binding	GO:0001523//retinoid metabolic process;GO:0006351//transcription, DNA-dependent;GO:0009888//tissue development;GO:0023052//signaling;GO:0030326//embryonic limb morphogenesis;GO:0051234//establishment of localization	gi|440903652|gb|ELR54289.1|/2.9279e-74/1
60598	2550	1994	900	38.8304527412782	17.4201663824479	-1.15643012497376	Down	1.258788e-95	8.98898447213115e-94	KCNK15	potassium channel, subfamily K, member 15	K04923	GO:0031224//intrinsic to membrane	GO:0005261//cation channel activity	GO:0030001//metal ion transport	gi|333440483|ref|NP_071753.2|/1.04894e-167/1
80162	3270	351	159	5.33024098688743	2.3999342370926	-1.1512058868128	Down	4.50072e-18	4.87993436714375e-17	ATHL1	ATH1, acid trehalase-like 1 (yeast)	K06566	-	GO:0016787//hydrolase activity	GO:0044238//primary metabolic process	gi|187829418|ref|NP_079368.3|/0/1
8991	1977	1024	464	25.7205806082957	11.5840728734403	-1.15078062666503	Down	1.304552e-49	4.03739148277087e-48	SELENBP1	selenium binding protein 1	K01090	GO:0031981//nuclear lumen;GO:0044444//cytoplasmic part	GO:0005488//binding	GO:0006810//transport	gi|385137130|ref|NP_001245218.1|/0/1
1028	1943	1996	906	51.0123366400173	23.014702575267	-1.14829038708363	Down	1.151982e-94	7.99686628207171e-93	CDKN1C	cyclin-dependent kinase inhibitor 1C (p57, Kip2)	K09993	GO:0031981//nuclear lumen	GO:0005488//binding;GO:0016538//cyclin-dependent protein kinase regulator activity;GO:0019887//protein kinase regulator activity;GO:0030528//transcription regulator activity	GO:0006357//regulation of transcription from RNA polymerase II promoter;GO:0007179//transforming growth factor beta receptor signaling pathway;GO:0008285//negative regulation of cell proliferation;GO:0032583;GO:0033673//negative regulation of kinase activity;GO:0045859//regulation of protein kinase activity;GO:0048469//cell maturation;GO:0051318//G1 phase;GO:0051726//regulation of cell cycle	gi|426366934|ref|XP_004050497.1|/2.53182e-54/1
283130	2286	1043	475	22.6566430773819	10.2557482894625	-1.14350136109405	Down	5.25528e-50	1.63222814117647e-48	SLC25A45	solute carrier family 25, member 45	K15123	GO:0016020//membrane;GO:0019866//organelle inner membrane;GO:0031224//intrinsic to membrane;GO:0043231//intracellular membrane-bounded organelle	-	GO:0006810//transport	gi|116235462|ref|NP_872362.2|/4.4591e-159/1
441155	3826	90	41	1.16811344961746	0.528918625569185	-1.14306271350419	Down	1.372564e-05	5.4378251787176e-05	LOC441155	zinc finger CCCH-type domain-containing-like	K04157	-	GO:0046914//transition metal ion binding	-	gi|410812199|ref|NP_001258604.1|/0/1
10344	562	68	31	6.00841716014381	2.72254676261864	-1.14202815265606	Down	0.0001624084	0.00056013538432304	CCL26	chemokine (C-C motif) ligand 26	K05514	GO:0044421//extracellular region part	GO:0005125//cytokine activity	GO:0001935//endothelial cell proliferation;GO:0002376//immune system process;GO:0006952//defense response;GO:0007154//cell communication;GO:0016477//cell migration;GO:0030041//actin filament polymerization;GO:0032321//positive regulation of Rho GTPase activity;GO:0042221//response to chemical stimulus	gi|5174671|ref|NP_006063.1|/7.26325e-39/1
8835	2888	138	63	2.37284504477001	1.07669657176834	-1.14000615507085	Down	7.39664e-08	3.77059845991808e-07	SOCS2	suppressor of cytokine signaling 2	K04695	GO:0044424//intracellular part	GO:0005126//cytokine receptor binding;GO:0030674//protein binding, bridging	GO:0007169//transmembrane receptor protein tyrosine kinase signaling pathway;GO:0007243//intracellular protein kinase cascade;GO:0016049//cell growth;GO:0032502//developmental process;GO:0043066//negative regulation of apoptotic process;GO:0043627//response to estrogen stimulus	gi|431892119|gb|ELK02566.1|/8.8168e-133/1
81704	7470	70	32	0.465334142609768	0.211436200625874	-1.13804463873757	Down	0.0001354666	0.000471414028040743	DOCK8	dedicator of cytokinesis 8	K13708;K05727	GO:0044444//cytoplasmic part	GO:0019899//enzyme binding;GO:0030695//GTPase regulator activity;GO:0032561//guanyl ribonucleotide binding	GO:0007599//hemostasis	gi|238231392|ref|NP_982272.2|/0/1
718	5101	13568	6212	132.083324677408	60.1071440453516	-1.1358399619685	Down	0	0	C3	complement component 3	K03990	GO:0044421//extracellular region part	GO:0004942//anaphylatoxin receptor activity;GO:0005515//protein binding;GO:0061135	GO:0001794;GO:0001819//positive regulation of cytokine production;GO:0001905;GO:0002455//humoral immune response mediated by circulating immunoglobulin;GO:0007166//cell surface receptor signaling pathway;GO:0007599//hemostasis;GO:0010466//negative regulation of peptidase activity;GO:0042221//response to chemical stimulus;GO:0045765//regulation of angiogenesis;GO:0045807//positive regulation of en…	gi|115298678|ref|NP_000055.2|/0/1
9990	7754	2104	965	13.4743374466646	6.14258940555538	-1.13329547892946	Down	1.212676e-97	8.76749652448133e-96	SLC12A6	solute carrier family 12 (potassium/chloride transporters), member 6	K14427	GO:0031224//intrinsic to membrane;GO:0043005//neuron projection;GO:0044459//plasma membrane part	GO:0005488//binding;GO:0015377//cation:chloride symporter activity	GO:0015698//inorganic anion transport;GO:0030001//metal ion transport;GO:0048646//anatomical structure formation involved in morphogenesis	gi|4826780|ref|NP_005126.1|/0/1
1759	3253	98	45	1.495992764652	0.682776272290843	-1.13161836957813	Down	6.71472e-06	2.74964233325499e-05	DNM1	dynamin 1	K01528	GO:0015630//microtubule cytoskeleton;GO:0043234//protein complex	GO:0005515//protein binding;GO:0017111//nucleoside-triphosphatase activity;GO:0032561//guanyl ribonucleotide binding	GO:0006898//receptor-mediated endocytosis;GO:0009207	gi|59853099|ref|NP_004399.2|/0/1
9050	3054	135	62	2.195089419566	1.00201131669396	-1.13138090845655	Down	1.224914e-07	6.08927290613409e-07	PSTPIP2	proline-serine-threonine phosphatase interacting protein 2	K12804	GO:0005626//insoluble fraction;GO:0043232;GO:0044444//cytoplasmic part	GO:0008092//cytoskeletal protein binding	GO:0006996//organelle organization	gi|165905601|ref|NP_077748.3|/0/1
57537	6061	642	295	5.25990892846387	2.40230254655383	-1.13061996466569	Down	6.81444e-31	1.27261310353698e-29	SORCS2	sortilin-related VPS10 domain containing receptor 2	K12388	GO:0031224//intrinsic to membrane	GO:0008528//G-protein coupled peptide receptor activity	GO:0007186//G-protein coupled receptor signaling pathway	gi|170014689|ref|NP_065828.2|/0/1
83595	3219	631	290	9.73410133839756	4.44658901654077	-1.13034872676021	Down	2.21708e-30	4.04930837735849e-29	SOX7	SRY (sex determining region Y)-box 7	K09270	GO:0043231//intracellular membrane-bounded organelle	GO:0000981//sequence-specific DNA binding RNA polymerase II transcription factor activity;GO:0030528//transcription regulator activity;GO:0043565//sequence-specific DNA binding	GO:0001704//formation of primary germ layer;GO:0006355//regulation of transcription, DNA-dependent;GO:0008283//cell proliferation;GO:0010952//positive regulation of peptidase activity;GO:0030111//regulation of Wnt receptor signaling pathway	gi|13899269|ref|NP_113627.1|/0/1
81537	3323	1561	718	23.3270619350219	10.6645877652803	-1.12917640994746	Down	1.654056e-72	8.07290525042017e-71	SGPP1	sphingosine-1-phosphate phosphatase 1	K04716	GO:0005626//insoluble fraction;GO:0031090//organelle membrane;GO:0031224//intrinsic to membrane;GO:0043231//intracellular membrane-bounded organelle	GO:0016791//phosphatase activity	GO:0006066//alcohol metabolic process;GO:0006643//membrane lipid metabolic process;GO:0006644//phospholipid metabolic process;GO:0012501//programmed cell death	gi|13540569|ref|NP_110418.1|/0/1
148046	1373	113	52	4.08691294473344	1.86931622749259	-1.12850086606669	Down	1.387326e-06	6.13522036142132e-06	CIRBP-AS1	CIRBP antisense RNA 1	-	-	-	-	gi|119589932|gb|EAW69526.1|/2.6716e-49/1
716	2850	608	280	10.5936641380418	4.84912233803814	-1.12740611829122	Down	3.23262e-29	5.59892354671968e-28	C1S	complement component 1, s subcomponent	K01331	-	GO:0004175//endopeptidase activity;GO:0046872//metal ion binding	GO:0002455//humoral immune response mediated by circulating immunoglobulin;GO:0006952//defense response;GO:0010033//response to organic substance;GO:0019538//protein metabolic process;GO:0030154//cell differentiation	gi|4502495|ref|NP_001725.1|/0/1
90990	3309	697	321	10.4598026748288	4.78804512687712	-1.12734698053872	Down	2.9897e-33	6.02225812716763e-32	KIFC2	kinesin family member C2	K10406	GO:0005856//cytoskeleton	GO:0000166//nucleotide binding;GO:0003774//motor activity	-	gi|21955174|ref|NP_665697.1|/0/1
3299	2622	575	265	10.8898685629542	4.98842165986066	-1.12633121817378	Down	1.115256e-27	1.80261786122449e-26	HSF4	heat shock transcription factor 4	K09417	GO:0043231//intracellular membrane-bounded organelle	GO:0001071//nucleic acid binding transcription factor activity;GO:0003677//DNA binding;GO:0003712//transcription cofactor activity	GO:0001654//eye development;GO:0006357//regulation of transcription from RNA polymerase II promoter;GO:0008283//cell proliferation;GO:0045595//regulation of cell differentiation;GO:0050896//response to stimulus;GO:0051260//protein homooligomerization;GO:0070076//histone lysine demethylation	gi|100913211|ref|NP_001529.2|/0/1
23467	5831	473	218	4.0281494951234	1.84528487433122	-1.12627367035507	Down	4.7474e-23	6.38754421621622e-22	NPTXR	neuronal pentraxin receptor	K11453	GO:0031224//intrinsic to membrane;GO:0044421//extracellular region part	GO:0001847//opsonin receptor activity;GO:0043169//cation binding	GO:0000302//response to reactive oxygen species	gi|402884286|ref|XP_003905618.1|/0/1
50484	4932	871	402	8.76965619699894	4.02302707007466	-1.12423883921253	Down	5.87112e-41	1.46140564114286e-39	RRM2B	ribonucleotide reductase M2 B (TP53 inducible)	K10808	GO:0031981//nuclear lumen	GO:0016728;GO:0046872//metal ion binding	GO:0003008;GO:0006261//DNA-dependent DNA replication;GO:0009132//nucleoside diphosphate metabolic process;GO:0009141//nucleoside triphosphate metabolic process;GO:0009165//nucleotide biosynthetic process;GO:0012502//induction of programmed cell death;GO:0033554//cellular response to stress;GO:0048513//organ development	gi|42544136|ref|NP_056528.2|/0/1
8266	2318	2019	934	43.2524156628284	19.887647528078	-1.12090807741441	Down	3.66436e-92	2.494055025e-90	UBL4A	ubiquitin-like 4A	K02977;K15902;K02927	GO:0072379	GO:0016881//acid-amino acid ligase activity	GO:0043412//macromolecule modification;GO:0045048//protein insertion into ER membrane;GO:0051234//establishment of localization	gi|7657667|ref|NP_055050.1|/1.18097e-69/1
64285	3091	518	240	8.32181841966443	3.83232388873006	-1.11867931387063	Down	7.73884e-25	1.11623798145695e-23	RHBDF1	rhomboid 5 homolog 1 (Drosophila)	K02857	GO:0012505//endomembrane system;GO:0031090//organelle membrane;GO:0031224//intrinsic to membrane;GO:0043231//intracellular membrane-bounded organelle	GO:0004175//endopeptidase activity	GO:0019538//protein metabolic process	gi|426380485|ref|XP_004056893.1|/0/1
3321	7253	829	385	5.6757640612742	2.61995011197945	-1.11527527770608	Down	1.383332e-38	3.22234983529412e-37	IGSF3	immunoglobulin superfamily, member 3	K06522	GO:0031224//intrinsic to membrane	-	-	gi|55953133|ref|NP_001533.2|/0/1
27113	1853	170	79	4.55576152725421	2.1042708627116	-1.1143718097532	Down	4.42006e-09	2.54595456e-08	BBC3	BCL2 binding component 3	K10132	GO:0031966//mitochondrial membrane	GO:0005488//binding;GO:0019904//protein domain specific binding	GO:0001836//release of cytochrome c from mitochondria;GO:0007417//central nervous system development;GO:0008630//intrinsic apoptotic signaling pathway in response to DNA damage;GO:0010259//multicellular organismal aging;GO:0030154//cell differentiation;GO:0032461//positive regulation of protein oligomerization;GO:0040008//regulation of growth;GO:0070234//positive regulation of T cell apoptotic pr…	gi|395854225|ref|XP_003799598.1|/3.17806e-67/1
3200	3396	101	47	1.47686627366141	0.68309348937848	-1.11238425286675	Down	6.51804e-06	2.67161441919548e-05	HOXA3	homeobox A3	K09303	GO:0031981//nuclear lumen	GO:0001071//nucleic acid binding transcription factor activity;GO:0003677//DNA binding	GO:0001501//skeletal system development;GO:0003002//regionalization;GO:0006351//transcription, DNA-dependent;GO:0008283//cell proliferation;GO:0009888//tissue development;GO:0021563//glossopharyngeal nerve development;GO:0035270//endocrine system development;GO:0048534;GO:0048562//embryonic organ morphogenesis;GO:0048646//anatomical structure formation involved in morphogenesis;GO:0048732//gland …	gi|193786467|dbj|BAG51750.1|/1.55476e-169/1
135112	6558	5123	2389	38.7918439638525	17.9802078197204	-1.10934365979083	Down	4.96916e-227	1.03074576e-224	NCOA7	nuclear receptor coactivator 7	K11447;K00939;K00591;K12587	GO:0043231//intracellular membrane-bounded organelle	GO:0004871//signal transducer activity;GO:0005488//binding	GO:0009056//catabolic process;GO:0010467//gene expression;GO:0023052//signaling	gi|313850981|ref|NP_001186551.1|/2.67947e-115/1
79778	3144	750	351	11.8458493909997	5.51029117918081	-1.10418118687128	Down	1.558996e-34	3.24539382365591e-33	MICALL2	MICAL-like 2	K05699	GO:0015629//actin cytoskeleton;GO:0043296//apical junction complex	GO:0046914//transition metal ion binding	GO:0016192//vesicle-mediated transport	gi|33667117|ref|NP_891554.1|/0/1
8398	3239	220	103	3.37286697818944	1.569553943381	-1.10362080813404	Down	3.4367e-11	2.35474088871412e-10	PLA2G6	phospholipase A2, group VI (cytosolic, calcium-independent)	K01047	GO:0005815//microtubule organizing center	GO:0004091//carboxylesterase activity	GO:0006655//phosphatidylglycerol biosynthetic process	gi|7512514|pir||T12503/0/1
56241	3201	417	196	6.46901058101486	3.02218027628431	-1.09795535112205	Down	9.62534e-20	1.13242352572586e-18	SUSD2	sushi domain containing 2	-	GO:0031224//intrinsic to membrane	GO:0001871;GO:0004888//transmembrane signaling receptor activity	GO:0002376//immune system process;GO:0023052//signaling	gi|10092665|ref|NP_062547.1|/0/1
2550	4547	399	188	4.35748019753273	2.04071738722614	-1.09441770633731	Down	7.24528e-19	8.16570237516171e-18	GABBR1	gamma-aminobutyric acid (GABA) B receptor, 1	K04615	GO:0005740//mitochondrial envelope;GO:0016021//integral to membrane;GO:0030136//clathrin-coated vesicle;GO:0030425//dendrite;GO:0031090//organelle membrane;GO:0032589//neuron projection membrane;GO:0042598;GO:0044297//cell body	GO:0005515//protein binding;GO:0008066//glutamate receptor activity	GO:0001503//ossification;GO:0006171//cAMP biosynthetic process;GO:0007186//G-protein coupled receptor signaling pathway;GO:0008283//cell proliferation;GO:0014046;GO:0014051//gamma-aminobutyric acid secretion;GO:0014060;GO:0014070//response to organic cyclic compound;GO:0031280;GO:0050804//regulation of synaptic transmission;GO:0060123//regulation of growth hormone secretion	gi|403309208|ref|XP_003945015.1|/0/1
3202	1657	87	41	2.60725929770378	1.2212689568061	-1.09415311302324	Down	3.68274e-05	0.000138352871410091	HOXA5	homeobox A5	K09305	GO:0043231//intracellular membrane-bounded organelle	GO:0001071//nucleic acid binding transcription factor activity;GO:0003677//DNA binding	GO:0001525//angiogenesis;GO:0002069;GO:0003002//regionalization;GO:0003008;GO:0006357//regulation of transcription from RNA polymerase II promoter;GO:0006915//apoptotic process;GO:0007267//cell-cell signaling;GO:0010557//positive regulation of macromolecule biosynthetic process;GO:0033598//mammary gland epithelial cell proliferation;GO:0035270//endocrine system development;GO:0045597//positive re…	gi|465984986|ref|XP_004265710.1|/9.12424e-119/1
57088	3438	401	189	5.79196569501904	2.71335052292056	-1.09397762402644	Down	6.08832e-19	6.87956470038911e-18	PLSCR4	phospholipid scramblase 4	-	GO:0031224//intrinsic to membrane	GO:0005548//phospholipid transporter activity;GO:0019904//protein domain specific binding;GO:0046872//metal ion binding	GO:0007009//plasma membrane organization;GO:0007599//hemostasis	gi|190194381|ref|NP_001121778.1|/5.23986e-121/1
4054	4721	1364	643	14.3472230634621	6.72244011602551	-1.09371462348882	Down	1.754746e-60	6.94879416e-59	LTBP3	latent transforming growth factor beta binding protein 3	K08023	-	GO:0005515//protein binding;GO:0046872//metal ion binding	GO:0007178//transmembrane receptor protein serine/threonine kinase signaling pathway;GO:0048731	gi|397516930|ref|XP_003828674.1|/0/1
94025	43816	7363	3473	8.34467742752381	3.91220879506006	-1.0928729125831	Down	0	0	MUC16	mucin 16, cell surface associated	K10955	GO:0044425//membrane part	GO:0005488//binding	GO:0009987//cellular process	gi|83367077|ref|NP_078966.2|/0/1
378938	8708	143441	67725	817.979396258211	383.866809452455	-1.09145867936588	Down	0	0	MALAT1	metastasis associated lung adenocarcinoma transcript 1 (non-protein coding)	-	-	-	-	gi|9910794|sp|Q9UHZ2.1|MALAT_HUMAN/7.76355e-22/1
5212	2832	165	78	2.89319813092045	1.35941270145515	-1.08968161717617	Down	1.374948e-08	7.5384184870988e-08	VIT	vitrin	K06560;K06238	GO:0031012//extracellular matrix	-	-	gi|295789113|ref|NP_001171443.1|/1.28572e-110/1
5923	6414	74	35	0.572915068269917	0.269332683649219	-1.08893197047658	Down	0.0001518864	0.000525405724359738	RASGRF1	Ras protein-specific guanine nucleotide-releasing factor 1	K04349	GO:0005624//membrane fraction;GO:0016020//membrane;GO:0030427//site of polarized growth;GO:0044444//cytoplasmic part	GO:0005088//Ras guanyl-nucleotide exchange factor activity	GO:0006917//induction of apoptosis;GO:0007169//transmembrane receptor protein tyrosine kinase signaling pathway;GO:0007267//cell-cell signaling;GO:0007613//memory;GO:0016601//Rac protein signal transduction;GO:0030030//cell projection organization;GO:0032855//positive regulation of Rac GTPase activity	gi|24797099|ref|NP_002882.3|/0/1
197257	2096	226	107	5.35432392473189	2.51966306056559	-1.08747359780664	Down	3.20404e-11	2.20138773501577e-10	LDHD	lactate dehydrogenase D	K00102	GO:0043231//intracellular membrane-bounded organelle	GO:0004457//lactate dehydrogenase activity;GO:0050662//coenzyme binding	GO:0008152//metabolic process	gi|37595756|ref|NP_919417.1|/0/1
1954	11167	551	261	2.45020579891968	1.15359658277248	-1.08676413379387	Down	3.45118e-25	5.04474499328859e-24	MEGF8	multiple EGF-like-domains 8	K05636;K09434	GO:0031224//intrinsic to membrane	GO:0046872//metal ion binding	-	gi|58801254|dbj|BAA32469.2|/0/1
83882	1613	156	74	4.8026143217254	2.2643696330977	-1.08471047502589	Down	3.83516e-08	2.00973918315789e-07	TSPAN10	tetraspanin 10	K10303	GO:0016020//membrane	-	-	gi|326205285|dbj|BAJ84021.1|/9.63275e-150/1
4763	12444	3063	1453	12.2229060898407	5.76309238472151	-1.08467228575871	Down	9.82926e-132	1.05719152e-129	NF1	neurofibromin 1	K08052	GO:0043005//neuron projection;GO:0043231//intracellular membrane-bounded organelle	GO:0005083//small GTPase regulator activity;GO:0005488//binding	GO:0001503//ossification;GO:0001822//kidney development;GO:0001935//endothelial cell proliferation;GO:0007010//cytoskeleton organization;GO:0007160//cell-matrix adhesion;GO:0007405//neuroblast proliferation;GO:0007632//visual behavior;GO:0009611//response to wounding;GO:0010594//regulation of endothelial cell migration;GO:0010741//negative regulation of intracellular protein kinase cascade;GO:001…	gi|4557793|ref|NP_000258.1|/0/1
222171	1717	177	84	5.11906273414767	2.41467652826011	-1.08404974909683	Down	4.75366e-09	2.7272891616727e-08	PRR15	proline rich 15	-	-	-	GO:0032501//multicellular organismal process	gi|28557711|ref|NP_787083.1|/2.65359e-52/1
5583	3522	107	51	1.50862710654077	0.714711539541092	-1.07780326622225	Down	6.04814e-06	2.48779016430595e-05	PRKCH	protein kinase C, eta	K06068	GO:0016020//membrane;GO:0044444//cytoplasmic part	GO:0004674//protein serine/threonine kinase activity;GO:0005515//protein binding;GO:0032559;GO:0043169//cation binding	GO:0001775//cell activation;GO:0006464//cellular protein modification process;GO:0006796//phosphate-containing compound metabolic process;GO:0007165//signal transduction;GO:0007599//hemostasis	gi|28557781|ref|NP_006246.2|/0/1
257000	3693	1072	511	14.4146120481072	6.82954171695664	-1.07767133131274	Down	8.1122e-47	2.3363136e-45	TINCR	tissue differentiation-inducing non-protein coding RNA	K09228;K00797	-	-	-	gi|119589574|gb|EAW69168.1|/2.35314e-86/1
220	3510	1374	655	19.4386946122722	9.21052006973209	-1.07757681418588	Down	1.67536e-59	6.41570827252747e-58	ALDH1A3	aldehyde dehydrogenase 1 family, member A3	K00129	GO:0044444//cytoplasmic part	GO:0004030//aldehyde dehydrogenase [NAD(P)+] activity;GO:0042562//hormone binding;GO:0042802//identical protein binding;GO:0051287//NAD binding	GO:0006915//apoptotic process;GO:0016331//morphogenesis of embryonic epithelium;GO:0021536//diencephalon development;GO:0021756//striatum development;GO:0042221//response to chemical stimulus;GO:0042573//retinoic acid metabolic process;GO:0043010//camera-type eye development;GO:0048562//embryonic organ morphogenesis	gi|153266822|ref|NP_000684.2|/0/1
23096	6021	965	461	7.95877389543655	3.77904677903019	-1.0745238135187	Down	4.00722e-42	1.02982007787611e-40	IQSEC2	IQ motif and Sec7 domain 2	K12495	GO:0044424//intracellular part	GO:0005083//small GTPase regulator activity	GO:0032011//ARF protein signal transduction	gi|350595687|ref|XP_003135163.3|/0/1
22861	5623	98	47	0.865456955968869	0.41255299483004	-1.06888261423017	Down	1.711258e-05	6.68541690403587e-05	NLRP1	NLR family, pyrin domain containing 1	K12798	GO:0043231//intracellular membrane-bounded organelle;GO:0043234//protein complex	GO:0005515//protein binding;GO:0016505//apoptotic protease activator activity;GO:0032559	GO:0006915//apoptotic process;GO:0012502//induction of programmed cell death;GO:0031347//regulation of defense response;GO:0032494//response to peptidoglycan;GO:0032731//positive regulation of interleukin-1 beta production	gi|74271814|ref|NP_001028225.1|/0/1
218	1944	1844	885	47.1033870335385	22.4696847757141	-1.06785091725158	Down	4.23224e-78	2.31167867586207e-76	ALDH3A1	aldehyde dehydrogenase 3 family, member A1	K00129	GO:0043231//intracellular membrane-bounded organelle;GO:0044444//cytoplasmic part	GO:0004030//aldehyde dehydrogenase [NAD(P)+] activity;GO:0004033//aldo-keto reductase (NADP) activity	GO:0006950//response to stress;GO:0008283//cell proliferation;GO:0031667//response to nutrient levels;GO:0031960//response to corticosteroid stimulus;GO:0032502//developmental process;GO:0044237//cellular metabolic process	gi|355333088|pdb|3SZA|A/0/1
7538	1752	442	214	12.5278241358478	6.02878284811126	-1.05519719478288	Down	1.252862e-19	1.46804757821116e-18	ZFP36	ZFP36 ring finger protein	K15308	GO:0043231//intracellular membrane-bounded organelle;GO:0044444//cytoplasmic part	GO:0003723//RNA binding	GO:0006401//RNA catabolic process;GO:0031442//positive regulation of mRNA 3'-end processing	gi|393539038|ref|NP_003398.2|/1.36852e-120/1
283624	5439	99	48	0.903865097271562	0.435584230191749	-1.05315574115105	Down	1.957246e-05	7.59026358869352e-05	LINC00641	long intergenic non-protein coding RNA 641	K11447;K00939;K00797;K00591	-	-	-	gi|390467633|ref|XP_003733794.1|/2.36617e-18/1
91107	2268	1610	781	35.2509078667479	16.9964395252617	-1.0524278566526	Down	7.38312e-67	3.2901146516624e-65	TRIM47	tripartite motif containing 47	K12023	GO:0043231//intracellular membrane-bounded organelle	GO:0046914//transition metal ion binding	-	gi|54792146|ref|NP_258411.2|/0/1
388115	5344	538	261	4.99923217592144	2.41059375745139	-1.05231798777934	Down	1.86962e-23	2.55700619152276e-22	C15orf52	chromosome 15 open reading frame 52	-	-	-	-	gi|155029552|ref|NP_997263.2|/0/1
57447	2142	171	83	3.96427820291743	1.91253149436928	-1.05157470533157	Down	1.975514e-08	1.06567665436533e-07	NDRG2	NDRG family member 2	-	GO:0005815//microtubule organizing center;GO:0030427//site of polarized growth;GO:0031981//nuclear lumen	-	GO:0001817//regulation of cytokine production;GO:0008285//negative regulation of cell proliferation;GO:0023052//signaling;GO:0043409//negative regulation of MAPK cascade;GO:0048731;GO:0048869//cellular developmental process	gi|6330847|dbj|BAA86562.1|/1.06351e-180/1
84226	6218	105	51	0.838544398189522	0.4048269608015	-1.05058179748722	Down	1.136526e-05	4.53569148511223e-05	C2orf16	chromosome 2 open reading frame 16	K11471	-	-	-	gi|153251865|ref|NP_115642.3|/0/1
3352	2857	605	294	10.5155650652705	5.0791034639759	-1.04988060911818	Down	4.38864e-26	6.66675356233653e-25	HTR1D	5-hydroxytryptamine (serotonin) receptor 1D, G protein-coupled	K04153	GO:0016021//integral to membrane	GO:0008227//G-protein coupled amine receptor activity;GO:0043176//amine binding	GO:0007186//G-protein coupled receptor signaling pathway;GO:0007267//cell-cell signaling;GO:0014821;GO:0042221//response to chemical stimulus	gi|4504535|ref|NP_000855.1|/0/1
8416	1843	189	92	5.09241688675877	2.46383977411364	-1.04744208995666	Down	3.99146e-09	2.30747176642336e-08	ANXA9	annexin A9	-	GO:0044444//cytoplasmic part	GO:0004888//transmembrane signaling receptor activity;GO:0005543//phospholipid binding;GO:0042802//identical protein binding;GO:0046872//metal ion binding	GO:0007155//cell adhesion	gi|145864465|ref|NP_003559.2|/0/1
57834	3395	189	92	2.76445488138333	1.33751302023312	-1.04744208995665	Down	3.99146e-09	2.30823760504481e-08	CYP4F11	cytochrome P450, family 4, subfamily F, polypeptide 11	K00490	GO:0031090//organelle membrane;GO:0031224//intrinsic to membrane;GO:0042598;GO:0043231//intracellular membrane-bounded organelle	GO:0005506//iron ion binding;GO:0016709//oxidoreductase activity, acting on paired donors, with incorporation or reduction of molecular oxygen, NAD(P)H as one donor, and incorporation of one atom of oxygen;GO:0016712//oxidoreductase activity, acting on paired donors, with incorporation or reduction of molecular oxygen, reduced flavin or flavoprotein as one donor, and incorporation of one atom of …	GO:0006690//icosanoid metabolic process;GO:0006952//defense response	gi|193083178|ref|NP_067010.3|/0/1
25837	1641	345	168	10.439939806971	5.05301596468325	-1.04689675067936	Down	1.79637e-15	1.66047484774536e-14	RAB26	RAB26, member RAS oncogene family	K07913	GO:0031224//intrinsic to membrane	GO:0017111//nucleoside-triphosphatase activity;GO:0032561//guanyl ribonucleotide binding	GO:0006887//exocytosis;GO:0009207;GO:0035556//intracellular signal transduction;GO:0048731	gi|46361978|ref|NP_055168.2|/9.58488e-129/1
80727	4838	3215	1566	32.9991378834917	15.9762873581896	-1.04649614671687	Down	1.937558e-130	2.03373557783132e-128	TTYH3	tweety homolog 3 (Drosophila)	K11661	GO:0034702//ion channel complex	GO:0005253//anion channel activity	GO:0015698//inorganic anion transport	gi|20521968|dbj|BAB21782.2|/0/1
90246	2761	135	66	2.428034439462	1.17985190638094	-1.04118309948497	Down	7.62086e-07	3.47061852169367e-06	LOC90246	uncharacterized LOC90246	-	-	-	-	gi|119599717|gb|EAW79311.1|/3.63201e-12/1
259173	5224	949	464	9.02091363209616	4.38394182059563	-1.04104490368613	Down	1.885508e-39	4.50659689876543e-38	ALS2CL	ALS2 C-terminal like	K04575	GO:0031410//cytoplasmic vesicle;GO:0044424//intracellular part	GO:0005088//Ras guanyl-nucleotide exchange factor activity;GO:0005515//protein binding;GO:0008047//enzyme activator activity	GO:0006996//organelle organization;GO:0007266//Rho protein signal transduction;GO:0033036	gi|33359215|ref|NP_667340.2|/0/1
79789	12750	290	142	1.12947154412946	0.549703028068357	-1.03892359230285	Down	4.29462e-13	3.39516601088929e-12	CLMN	calmin (calponin-like, transmembrane)	K06115	GO:0031224//intrinsic to membrane;GO:0044424//intracellular part	GO:0008092//cytoskeletal protein binding	-	gi|19923599|ref|NP_079010.2|/0/1
10903	2879	210	103	3.62213898432959	1.76581633296668	-1.0365066122755	Down	7.69768e-10	4.74272900707214e-09	MTMR11	myotubularin related protein 11	K01112;K11860	-	GO:0042578//phosphoric ester hydrolase activity	-	gi|89111941|ref|NP_870988.2|/0/1
6875	4777	424	208	4.40755860882522	2.14910712191529	-1.0362423582147	Down	2.1961e-18	2.42951405714286e-17	TAF4B	TAF4b RNA polymerase II, TATA box binding protein (TBP)-associated factor, 105kDa	K03129	GO:0005667//transcription factor complex	GO:0001071//nucleic acid binding transcription factor activity;GO:0003676//nucleic acid binding;GO:0008134//transcription factor binding;GO:0030528//transcription regulator activity	GO:0006352//DNA-dependent transcription, initiation;GO:0006354//DNA-dependent transcription, elongation	gi|148792970|ref|NP_005631.1|/0/1
4851	9309	1936	950	10.3273715815586	5.03698369098962	-1.03584115584888	Down	5.13492e-78	2.79596394e-76	NOTCH1	notch 1	K02599	GO:0016021//integral to membrane;GO:0030141//secretory granule;GO:0031981//nuclear lumen;GO:0044431//Golgi apparatus part;GO:0044432//endoplasmic reticulum part	GO:0001071//nucleic acid binding transcription factor activity;GO:0003677//DNA binding;GO:0003682//chromatin binding;GO:0030528//transcription regulator activity;GO:0046872//metal ion binding	GO:0001525//angiogenesis;GO:0001649//osteoblast differentiation;GO:0001756//somitogenesis;GO:0001763//morphogenesis of a branching structure;GO:0001942//hair follicle development;GO:0002009//morphogenesis of an epithelium;GO:0002067;GO:0002237//response to molecule of bacterial origin;GO:0002376//immune system process;GO:0003156//regulation of organ formation;GO:0003176//aortic valve development;…	gi|148833508|ref|NP_060087.3|/0/1
200058	2717	163	80	2.97910250477459	1.45328341799345	-1.03556168113631	Down	6.22684e-08	3.19671361697113e-07	FLJ23867	uncharacterized protein FLJ23867	-	-	-	-	gi|18677057|dbj|BAB85088.1|/1.20452e-68/1
55731	4197	1705	837	20.1731117710879	9.84320337764482	-1.03523383315379	Down	7.3233e-69	3.43938488409704e-67	FAM222B	family with sequence similarity 222, member B	-	-	-	-	gi|117306174|ref|NP_001070966.1|/0/1
283229	1838	224	110	6.05187559572573	2.95390924330592	-1.03475683032554	Down	2.22838e-10	1.4332703255814e-09	EFCAB4A	EF-hand calcium binding domain 4A	-	-	GO:0046872//metal ion binding	GO:0006816//calcium ion transport	gi|119622802|gb|EAX02397.1|/5.16713e-110/1
388591	3987	708	348	8.81808950542418	4.30807224807968	-1.03342367602686	Down	1.617118e-29	2.84038951935484e-28	RNF207	ring finger protein 207	K11447;K00939	GO:0044464//cell part	GO:0046914//transition metal ion binding	-	gi|124487387|ref|NP_997279.2|/0/1
3162	1606	679	334	20.9947986546458	10.2648095391801	-1.03232509356328	Down	2.49836e-28	4.16170407648184e-27	HMOX1	heme oxygenase (decycling) 1	K00510	GO:0031090//organelle membrane;GO:0031981//nuclear lumen;GO:0042598;GO:0044421//extracellular region part;GO:0044444//cytoplasmic part;GO:0044459//plasma membrane part	GO:0004620//phospholipase activity;GO:0005506//iron ion binding;GO:0016705//oxidoreductase activity, acting on paired donors, with incorporation or reduction of molecular oxygen;GO:0042802//identical protein binding;GO:0060089	GO:0000302//response to reactive oxygen species;GO:0002719;GO:0006355//regulation of transcription, DNA-dependent;GO:0006787;GO:0006810//transport;GO:0006875//cellular metal ion homeostasis;GO:0006954//inflammatory response;GO:0007249//I-kappaB kinase/NF-kappaB cascade;GO:0007584//response to nutrient;GO:0008284//positive regulation of cell proliferation;GO:0008285//negative regulation of cell pr…	gi|4504437|ref|NP_002124.1|/1.85718e-161/1
7781	2108	187	92	4.40512747675629	2.15410659567905	-1.03209412562322	Down	7.34682e-09	4.13739468907563e-08	SLC30A3	solute carrier family 30 (zinc transporter), member 3	K14690	GO:0005626//insoluble fraction;GO:0005768//endosome;GO:0008021//synaptic vesicle;GO:0016021//integral to membrane;GO:0044459//plasma membrane part	GO:0005385//zinc ion transmembrane transporter activity	GO:0000041//transition metal ion transport;GO:0032879//regulation of localization	gi|426335027|ref|XP_004029036.1|/0/1
117166	1948	589	290	15.0146019410291	7.34782856480735	-1.03097635560812	Down	9.74528e-25	1.39869652981878e-23	WFIKKN1	WAP, follistatin/kazal, immunoglobulin, kunitz and netrin domain containing 1	K06238;K03909	GO:0044421//extracellular region part	GO:0004866//endopeptidase inhibitor activity;GO:0005488//binding	GO:0030162//regulation of proteolysis;GO:0051346//negative regulation of hydrolase activity	gi|16751923|ref|NP_444514.1|/0/1
6776	4314	1588	784	18.2792274982727	8.96986468649614	-1.02704697482034	Down	1.883252e-63	7.98388877080292e-62	STAT5A	signal transducer and activator of transcription 5A	K11223	GO:0031981//nuclear lumen;GO:0044444//cytoplasmic part	GO:0001071//nucleic acid binding transcription factor activity;GO:0003676//nucleic acid binding;GO:0046872//metal ion binding;GO:0060089	GO:0001779//natural killer cell differentiation;GO:0001912//positive regulation of leukocyte mediated cytotoxicity;GO:0002009//morphogenesis of an epithelium;GO:0002260//lymphocyte homeostasis;GO:0002763//positive regulation of myeloid leukocyte differentiation;GO:0006357//regulation of transcription from RNA polymerase II promoter;GO:0006468//protein phosphorylation;GO:0006599;GO:0006790//sulfur…	gi|21618342|ref|NP_003143.2|/0/1
84985	2946	2674	1321	45.0729663714419	22.1319685704138	-1.02613062063912	Down	2.01072e-105	1.66041636398104e-103	FAM83A	family with sequence similarity 83, member A	K11447	-	-	-	gi|46255017|ref|NP_996889.1|/0/1
1366	2029	172	85	4.20953263247718	2.06769676545402	-1.025635440357	Down	3.45876e-08	1.81960852173913e-07	CLDN7	claudin 7	K06087	GO:0031224//intrinsic to membrane;GO:0043296//apical junction complex	GO:0005515//protein binding	GO:0016337//cell-cell adhesion	gi|153792186|ref|NP_001298.3|/4.44853e-118/1
91179	3523	87	43	1.22629255075083	0.602428878113797	-1.02544036293923	Down	9.08042e-05	0.000324348581549816	SCARF2	scavenger receptor class F, member 2	K06252	GO:0016020//membrane	GO:0004888//transmembrane signaling receptor activity;GO:0005488//binding	GO:0016337//cell-cell adhesion	gi|33598937|ref|NP_878315.1|/0/1
283120	2322	2549	1261	54.5123746121377	26.8041994502251	-1.02412471948658	Down	2.87944e-100	2.18136358956522e-98	H19	H19, imprinted maternally expressed transcript (non-protein coding)	-	-	-	-	gi|119622882|gb|EAX02477.1|/2.80676e-87/1
722	2256	378	187	8.32032298075923	4.09121667625606	-1.02410958612603	Down	2.88178e-16	2.77721984070796e-15	C4BPA	complement component 4 binding protein, alpha	K04002	-	GO:0005488//binding	GO:0002455//humoral immune response mediated by circulating immunoglobulin;GO:0006952//defense response	gi|4502503|ref|NP_000706.1|/0/1
255394	2243	95	47	2.10320600154781	1.0342333882877	-1.02402837844591	Down	4.37246e-05	0.000162720510551047	TCP11L2	t-complex 11, testis-specific-like 2	K13999	-	-	-	gi|22749517|ref|NP_689985.1|/0/1
256329	2098	99	49	2.34324226122975	1.15276442616612	-1.023408397757	Down	3.03746e-05	0.000115254144250871	C11orf35	chromosome 11 open reading frame 35	-	-	-	-	gi|283046799|ref|NP_775844.2|/0/1
89849	2160	214	106	4.91980061966351	2.42215585039901	-1.02230815363055	Down	8.27342e-10	5.08128551568558e-09	ATG16L2	autophagy related 16-like 2 (S. cerevisiae)	K12857	GO:0044424//intracellular part	GO:0005488//binding	GO:0006810//transport;GO:0044248//cellular catabolic process	gi|55743108|ref|NP_203746.1|/0/1
84674	4097	2101	1042	25.4652280106166	12.5531212797446	-1.02048250618714	Down	1.678222e-82	9.68256295629139e-81	CARD6	caspase recruitment domain family, member 6	K12797	GO:0044464//cell part	-	GO:0006915//apoptotic process	gi|16554564|ref|NP_115976.2|/0/1
9963	2378	141	70	2.9443859929508	1.45290145746517	-1.01902995724642	Down	6.84602e-07	3.13577950788644e-06	SLC23A1	solute carrier family 23 (nucleobase transporters), member 1	K14611	GO:0005626//insoluble fraction;GO:0016021//integral to membrane;GO:0043226//organelle;GO:0044459//plasma membrane part	GO:0005488//binding;GO:0015229//L-ascorbic acid transporter activity;GO:0015370//solute:sodium symporter activity;GO:0015932//nucleobase-containing compound transmembrane transporter activity	GO:0006766//vitamin metabolic process;GO:0015882//L-ascorbic acid transport;GO:0015931//nucleobase-containing compound transport;GO:0034641//cellular nitrogen compound metabolic process;GO:0042221//response to chemical stimulus	gi|44680143|ref|NP_689898.2|/0/1
83715	3531	435	216	6.11757102279124	3.01929816654153	-1.01874571036522	Down	2.4046e-18	2.65511726235741e-17	ESPN	espin	K15503	GO:0005884//actin filament;GO:0005902//microvillus	GO:0003779//actin binding;GO:0019904//protein domain specific binding	GO:0051017//actin filament bundle assembly	gi|110431370|ref|NP_113663.2|/0/1
94121	3936	598	297	7.5445540617247	3.72435721819866	-1.01844417518994	Down	1.266808e-24	1.80039662251223e-23	SYTL4	synaptotagmin-like 4	K01104;K15290	GO:0030133//transport vesicle;GO:0030136//clathrin-coated vesicle;GO:0044425//membrane part	GO:0005083//small GTPase regulator activity;GO:0005515//protein binding;GO:0008289//lipid binding;GO:0046914//transition metal ion binding	GO:0015031//protein transport;GO:0016192//vesicle-mediated transport;GO:0050796//regulation of insulin secretion	gi|193804860|ref|NP_542775.2|/0/1
861	7274	797	396	5.44092206704915	2.68702593911281	-1.01784091570346	Down	3.012e-32	5.91669537767756e-31	RUNX1	runt-related transcription factor 1	K08367	GO:0031981//nuclear lumen	GO:0001071//nucleic acid binding transcription factor activity;GO:0003676//nucleic acid binding;GO:0008134//transcription factor binding;GO:0030528//transcription regulator activity;GO:0032559;GO:0042802//identical protein binding;GO:0046872//metal ion binding;GO:0046983//protein dimerization activity	GO:0002762//negative regulation of myeloid leukocyte differentiation;GO:0002763//positive regulation of myeloid leukocyte differentiation;GO:0006357//regulation of transcription from RNA polymerase II promoter;GO:0007399//nervous system development;GO:0007610//behavior;GO:0033189//response to vitamin A;GO:0043009//chordate embryonic development;GO:0045765//regulation of angiogenesis;GO:0048468//c…	gi|557639|emb|CAA56092.1|/0/1
57178	7555	2568	1276	16.8790512325186	8.33616256713128	-1.01777849515003	Down	5.43622e-100	4.10046308571429e-98	ZMIZ1	zinc finger, MIZ-type containing 1	K16065;K04706;K16063	GO:0016604//nuclear body	GO:0046914//transition metal ion binding	GO:0006357//regulation of transcription from RNA polymerase II promoter;GO:0007028//cytoplasm organization;GO:0007568//aging;GO:0008284//positive regulation of cell proliferation;GO:0009887//organ morphogenesis;GO:0030154//cell differentiation;GO:0040007//growth;GO:0043009//chordate embryonic development;GO:0048514//blood vessel morphogenesis	gi|432115679|gb|ELK36914.1|/0/1
8061	1668	811	403	24.1441704584979	11.9250159758344	-1.0176836974819	Down	8.90084e-33	1.77649755051546e-31	FOSL1	FOS-like antigen 1	K04502	GO:0016020//membrane;GO:0042598;GO:0043231//intracellular membrane-bounded organelle;GO:0044444//cytoplasmic part	GO:0005488//binding;GO:0030528//transcription regulator activity	GO:0000302//response to reactive oxygen species;GO:0006915//apoptotic process;GO:0006952//defense response;GO:0007611//learning or memory;GO:0008283//cell proliferation;GO:0009605//response to external stimulus;GO:0009628//response to abiotic stimulus;GO:0022414//reproductive process;GO:0045897//positive regulation of transcription during mitosis;GO:0051384//response to glucocorticoid stimulus;GO…	gi|4885243|ref|NP_005429.1|/1.63737e-83/1
6339	3063	163	81	2.64257966225027	1.30523283864571	-1.01763977313905	Down	9.55138e-08	4.80853063045363e-07	SCNN1D	sodium channel, non-voltage-gated 1, delta subunit	K04826	GO:0031224//intrinsic to membrane	GO:0005272//sodium channel activity;GO:0005488//binding	GO:0007606//sensory perception of chemical stimulus;GO:0030001//metal ion transport	gi|315259090|ref|NP_001123885.2|/0/1
5526	2766	307	153	5.51154909567996	2.73016707403875	-1.01346862447012	Down	2.76642e-13	2.21822835158767e-12	PPP2R5B	protein phosphatase 2, regulatory subunit B', beta	K11584	GO:0008287//protein serine/threonine phosphatase complex;GO:0044424//intracellular part	GO:0005488//binding;GO:0019888//protein phosphatase regulator activity	GO:0001932//regulation of protein phosphorylation;GO:0006461//protein complex assembly;GO:0007050//cell cycle arrest;GO:0009967//positive regulation of signal transduction;GO:0010551;GO:0010948;GO:0010975//regulation of neuron projection development;GO:0043388//positive regulation of DNA binding;GO:0070848//response to growth factor stimulus	gi|5453952|ref|NP_006235.1|/0/1
57657	3891	309	154	3.9435261886263	1.9534822063415	-1.01343810900207	Down	2.31982e-13	1.87479330612245e-12	HCN3	hyperpolarization activated cyclic nucleotide-gated potassium channel 3	K04956	GO:0031224//intrinsic to membrane	GO:0005267//potassium channel activity;GO:0016208//AMP binding	GO:0006814//sodium ion transport;GO:0034220//ion transmembrane transport	gi|38327037|ref|NP_065948.1|/0/1
1748	2012	391	195	9.65019883350136	4.78361924766525	-1.01245610535034	Down	1.72422e-16	1.69925391855204e-15	DLX4	distal-less homeobox 4	K09314	GO:0043231//intracellular membrane-bounded organelle	GO:0001071//nucleic acid binding transcription factor activity;GO:0003677//DNA binding	GO:0006351//transcription, DNA-dependent;GO:0032501//multicellular organismal process	gi|20143962|ref|NP_612138.1|/1.85583e-108/1
91373	3401	441	220	6.43901502068753	3.19275812360851	-1.01203675382546	Down	2.15508e-18	2.38564891486658e-17	UAP1L1	UDP-N-acteylglucosamine pyrophosphorylase 1-like 1	K00972	-	GO:0016772//transferase activity, transferring phosphorus-containing groups	-	gi|187936958|ref|NP_997192.2|/0/1
8301	4169	9909	4952	118.028099451146	58.6271402710481	-1.00948977758502	Down	0	0	PICALM	phosphatidylinositol binding clathrin assembly protein	-	GO:0005905//coated pit;GO:0030128//clathrin coat of endocytic vesicle	GO:0030276//clathrin binding;GO:0035091//phosphatidylinositol binding	GO:0006898//receptor-mediated endocytosis;GO:0006901//vesicle coating;GO:0008104//protein localization;GO:0045806//negative regulation of endocytosis;GO:0048534;GO:0048667//cell morphogenesis involved in neuron differentiation;GO:0048812//neuron projection morphogenesis;GO:0065003	gi|68533089|dbj|BAE06099.1|/0/1
1244	5051	6005	3001	59.0368427807684	29.3250388811901	-1.00948254878731	Down	4.32374e-228	9.07672840481927e-226	ABCC2	ATP-binding cassette, sub-family C (CFTR/MRP), member 2	K05666	GO:0005626//insoluble fraction;GO:0005911//cell-cell junction;GO:0016021//integral to membrane	GO:0008509//anion transmembrane transporter activity;GO:0015405;GO:0017111//nucleoside-triphosphatase activity;GO:0032559	GO:0006820//anion transport;GO:0009207	gi|4557481|ref|NP_000383.1|/0/1
50861	2538	144	72	2.81746386650048	1.4002024988256	-1.0087616217926	Down	6.46384e-07	2.97087702875231e-06	STMN3	stathmin-like 3	K04381	GO:0000267//cell fraction;GO:0042995//cell projection;GO:0044424//intracellular part;GO:0044444//cytoplasmic part	GO:0005515//protein binding;GO:0008092//cytoskeletal protein binding	GO:0000226//microtubule cytoskeleton organization;GO:0016601//Rac protein signal transduction;GO:0030030//cell projection organization;GO:0032319//regulation of Rho GTPase activity;GO:0033043//regulation of organelle organization;GO:0048731	gi|397477196|ref|XP_003809964.1|/2.21039e-109/1
114881	3674	562	281	7.59599454644907	3.77500157906704	-1.0087616217926	Down	6.72206e-23	8.97510907586207e-22	OSBPL7	oxysterol binding protein-like 7	K08283	-	GO:0005488//binding	GO:0010876//lipid localization;GO:0051234//establishment of localization	gi|22035616|ref|NP_665741.1|/0/1
23541	4303	166	83	1.91568554669156	0.952043332776902	-1.0087616217926	Down	9.02078e-08	4.56382319163763e-07	SEC14L2	SEC14-like 2 (S. cerevisiae)	-	GO:0031224//intrinsic to membrane;GO:0043231//intracellular membrane-bounded organelle;GO:0044444//cytoplasmic part	GO:0008289//lipid binding;GO:0016740//transferase activity;GO:0019842//vitamin binding;GO:0030234//enzyme regulator activity;GO:0030528//transcription regulator activity	GO:0006355//regulation of transcription, DNA-dependent;GO:0010893//positive regulation of steroid biosynthetic process	gi|58257684|dbj|BAA86500.2|/0/1
5175	6831	84	42	0.610636108088707	0.30346944803269	-1.0087616217926	Down	0.0001484172	0.00051391520127186	PECAM1	platelet/endothelial cell adhesion molecule 1	K06471	GO:0030667//secretory granule membrane;GO:0031224//intrinsic to membrane;GO:0044421//extracellular region part;GO:0044459//plasma membrane part	GO:0005488//binding	GO:0001775//cell activation;GO:0006887//exocytosis;GO:0006897//endocytosis;GO:0007599//hemostasis;GO:0023052//signaling;GO:0050900//leukocyte migration	gi|313760624|ref|NP_000433.4|/0/1
84969	2558	152	76	2.95073717683924	1.46643568973956	-1.00876162179259	Down	3.15526e-07	1.4955726398259e-06	TOX2	TOX high mobility group box family member 2	-	-	-	-	gi|390462616|ref|XP_003732880.1|/0/1
440288	1690	114	57	3.34969779512786	1.66470820755346	-1.00876162179259	Down	9.64544e-06	3.87418502904564e-05	LOC440288	uncharacterized LOC440288	-	-	-	-	gi|395746962|ref|XP_003778539.1|/5.51328e-44/1
5155	3393	358	179	5.2394614299002	2.60386905893453	-1.00876162179259	Down	3.84152e-15	3.4861794e-14	PDGFB	platelet-derived growth factor beta polypeptide	K04359	GO:0012505//endomembrane system;GO:0031091//platelet alpha granule;GO:0044432//endoplasmic reticulum part	GO:0019838//growth factor binding;GO:0042802//identical protein binding;GO:0043498//cell surface binding;GO:0046983//protein dimerization activity;GO:0070851//growth factor receptor binding	GO:0001701//in utero embryonic development;GO:0001934//positive regulation of protein phosphorylation;GO:0001935//endothelial cell proliferation;GO:0003093//regulation of glomerular filtration;GO:0006275//regulation of DNA replication;GO:0006661//phosphatidylinositol biosynthetic process;GO:0006887//exocytosis;GO:0007010//cytoskeleton organization;GO:0007169//transmembrane receptor protein tyrosi…	gi|4505681|ref|NP_002599.1|/1.56971e-129/1
11015	1705	626	314	18.2321309120624	9.08981897844644	-1.00415971983359	Down	3.79518e-25	5.53365826945607e-24	KDELR3	KDEL (Lys-Asp-Glu-Leu) endoplasmic reticulum protein retention receptor 3	K10949	GO:0031090//organelle membrane;GO:0031224//intrinsic to membrane;GO:0043231//intracellular membrane-bounded organelle	GO:0004871//signal transducer activity;GO:0005048//signal sequence binding	GO:0006810//transport;GO:0035437//maintenance of protein localization in endoplasmic reticulum	gi|8051611|ref|NP_057839.1|/5.94045e-123/1
10818	6882	788	396	5.68589754575587	2.8400794363712	-1.00145682116936	Down	4.1997e-31	7.92801438786566e-30	FRS2	fibroblast growth factor receptor substrate 2	K12461	GO:0005626//insoluble fraction;GO:0016021//integral to membrane;GO:0043231//intracellular membrane-bounded organelle	GO:0008047//enzyme activator activity;GO:0030674//protein binding, bridging;GO:0070851//growth factor receptor binding	GO:0000165//MAPK cascade;GO:0000578//embryonic axis specification;GO:0001743//optic placode formation;GO:0003156//regulation of organ formation;GO:0003231//cardiac ventricle development;GO:0007169//transmembrane receptor protein tyrosine kinase signaling pathway;GO:0007369//gastrulation;GO:0007420//brain development;GO:0010863//positive regulation of phospholipase C activity;GO:0042127//regulatio…	gi|18204301|gb|AAH21562.1|/0/1
54677	3342	362	182	5.37885213472163	2.68791117032186	-1.00081286867711	Down	4.08168e-15	3.70027015192508e-14	CROT	carnitine O-octanoyltransferase	K05940	GO:0044439	GO:0016406	GO:0006635//fatty acid beta-oxidation;GO:0006869//lipid transport;GO:0051234//establishment of localization	gi|344217750|ref|NP_001230674.1|/1.39877e-41/1
