# Supplementary material for: Transcriptome analysis of human OXR1 depleted cells reveals its role in regulating the p53 signaling pathway
Source: Sci Rep. 2015 Nov 30;5:17409. doi: 10.1038/srep17409 (PMC4663793; doi:10.1038/srep17409)
Supplement: Dataset 2 (Supplementary table S3) [file srep17409-s3.xls]

## Sheet: DEGs for siCon_R0h vs siOXR1_R0
Additional file 3; Table S3: DEGs for siCon_R0h vs siOXR1_R0h. R0h: the HeLa cells were exposed in 0.5 uM H2O2 1h and harvested immediately without recovery.
GeneID	Gene_length	siCon_R0h-Expression	siOXR1_R0h-Expression	siCon_R0h-RPKM	siOXR1_R0h-RPKM	log2 Ratio(siOXR1_R0h/siCon_R0h)	Up-Down-Regulation(siOXR1_R0h/siCon_R0h)	P-value	FDR	Symbol	Description	KEGG Orthology	GO Component	GO Function	GO Process	Blast nr
10395	7479	1	21	0.00641771258155001	0.131820082736105	4.36036719116799	Up	7.2166e-06	3.29435751412429e-05	DLC1	deleted in liver cancer 1	K10360;K08773;K07526;K12490	GO:0005924//cell-substrate adherens junction;GO:0032432//actin filament bundle;GO:0043231//intracellular membrane-bounded organelle;GO:0044444//cytoplasmic part	GO:0005100//Rho GTPase activator activity;GO:0008092//cytoskeletal protein binding;GO:0019899//enzyme binding;GO:0019904//protein domain specific binding	GO:0006470//protein dephosphorylation;GO:0006915//apoptotic process;GO:0007044//cell-substrate junction assembly;GO:0007266//Rho protein signal transduction;GO:0007420//brain development;GO:0008283//cell proliferation;GO:0009887//organ morphogenesis;GO:0009966//regulation of signal transduction;GO:0010863//positive regulation of phospholipase C activity;GO:0012502//induction of programmed cell de…	gi|33188437|ref|NP_006085.2|/0/1
55214	3715	3	36	0.0387602199709926	0.454935158061908	3.55301226911038	Up	2.83452e-08	1.71091434702886e-07	LEPREL1	leprecan-like 1	K08134	GO:0043231//intracellular membrane-bounded organelle	GO:0016701//oxidoreductase activity, acting on single donors with incorporation of molecular oxygen;GO:0019798;GO:0019842//vitamin binding;GO:0046914//transition metal ion binding	GO:0008152//metabolic process;GO:0008283//cell proliferation	gi|27764882|ref|NP_060662.2|/0/1
94122	4821	3	28	0.0298681222136979	0.272663319859871	3.19044218972567	Up	3.4099e-06	1.62330965184788e-05	SYTL5	synaptotagmin-like 5	K01104;K15290	GO:0044464//cell part	GO:0005083//small GTPase regulator activity;GO:0046914//transition metal ion binding	GO:0015031//protein transport;GO:0016192//vesicle-mediated transport	gi|254039648|ref|NP_001156806.1|/0/1
10321	2231	8	63	0.172113213437607	1.32570470477364	2.94532969188914	Up	1.070372e-11	8.62899440907029e-11	CRISP3	cysteine-rich secretory protein 3	K06580	GO:0030141//secretory granule;GO:0031012//extracellular matrix	-	GO:0006952//defense response	gi|300244562|ref|NP_001177915.1|/2.14349e-153/1
23767	4024	16	121	0.190847206351541	1.41167010144825	2.88691300566382	Up	7.09674e-21	9.5787130022779e-20	FLRT3	fibronectin leucine rich transmembrane protein 3	K07523	GO:0016021//integral to membrane;GO:0031012//extracellular matrix	GO:0004871//signal transducer activity;GO:0005515//protein binding	GO:0009987//cellular process	gi|7959199|dbj|BAA95993.1|/0/1
374462	8066	8	51	0.0476053284378007	0.296836824400775	2.64047511036072	Up	8.4745e-09	5.359043472074e-08	PTPRQ	protein tyrosine phosphatase, receptor type, Q	K06252	-	-	-	gi|222537743|ref|NP_001138498.1|/0/1
23213	5716	4	25	0.033588574105957	0.20533056724302	2.61190595816395	Up	7.60104e-05	0.000302002876709879	SULF1	sulfatase 1	K14607	GO:0044421//extracellular region part;GO:0044431//Golgi apparatus part	GO:0008484//sulfuric ester hydrolase activity;GO:0046872//metal ion binding	GO:0006029//proteoglycan metabolic process;GO:0008543//fibroblast growth factor receptor signaling pathway;GO:0012501//programmed cell death;GO:0048513//organ development	gi|189571636|ref|NP_055985.2|/0/1
23418	5266	61	376	0.555997420478953	3.35206791042746	2.59190128250397	Up	3.5968e-55	1.40520256703297e-53	CRB1	crumbs homolog 1 (Drosophila)	K02599	GO:0031224//intrinsic to membrane;GO:0044459//plasma membrane part	GO:0005488//binding;GO:0046872//metal ion binding	GO:0001754//eye photoreceptor cell differentiation;GO:0007154//cell communication;GO:0009987//cellular process;GO:0050953//sensory perception of light stimulus	gi|6014482|gb|AAF01361.1|AF154671_1/0/1
5218	4953	184	987	1.78309011127073	9.35523374577355	2.39139408678861	Up	1.454714e-129	1.616187254e-127	CDK14	cyclin-dependent kinase 14	K08821	GO:0000307//cyclin-dependent protein kinase holoenzyme complex;GO:0016020//membrane;GO:0043231//intracellular membrane-bounded organelle;GO:0044444//cytoplasmic part	GO:0004674//protein serine/threonine kinase activity;GO:0005515//protein binding;GO:0032559	GO:0006464//cellular protein modification process;GO:0022402//cell cycle process;GO:0030111//regulation of Wnt receptor signaling pathway	gi|281183147|ref|NP_001162462.1|/0/1
90317	3070	32	171	0.500305640624495	2.61495098793158	2.38590228327512	Up	1.051992e-23	1.59558104027304e-22	ZNF616	zinc finger protein 616	K09228	GO:0043231//intracellular membrane-bounded organelle	GO:0003676//nucleic acid binding;GO:0046914//transition metal ion binding	GO:0006351//transcription, DNA-dependent	gi|49574543|ref|NP_848618.2|/0/1
1909	4168	15	73	0.172737784539632	0.82224448303609	2.25098373166073	Up	2.9483e-10	2.11839049312854e-09	EDNRA	endothelin receptor type A	K04197	GO:0005635//nuclear envelope;GO:0016021//integral to membrane;GO:0042383//sarcolemma	GO:0004629//phospholipase C activity;GO:0004962//endothelin receptor activity	GO:0001525//angiogenesis;GO:0001932//regulation of protein phosphorylation;GO:0007186//G-protein coupled receptor signaling pathway;GO:0008645//hexose transport;GO:0010524//positive regulation of calcium ion transport into cytosol;GO:0010863//positive regulation of phospholipase C activity;GO:0014031//mesenchymal cell development;GO:0014072;GO:0014820//tonic smooth muscle contraction;GO:0031349//…	gi|4503465|ref|NP_001948.1|/0/1
6515	3938	705	3420	8.59284942614927	40.7714552206701	2.24635093087633	Up	0	0	SLC2A3	solute carrier family 2 (facilitated glucose transporter), member 3	K08142	GO:0031224//intrinsic to membrane	GO:0005355//glucose transmembrane transporter activity;GO:0051183//vitamin transporter activity	GO:0006766//vitamin metabolic process;GO:0008645//hexose transport;GO:0044238//primary metabolic process;GO:0048232//male gamete generation;GO:0048869//cellular developmental process;GO:0051180//vitamin transport	gi|5902090|ref|NP_008862.1|/0/1
55853	1324	6	29	0.217513923251114	1.02829051808073	2.24106826279565	Up	9.10312e-05	0.00035713321809755	IDI2-AS1	IDI2 antisense RNA 1	K01823	GO:0042579//microbody	GO:0016863//intramolecular oxidoreductase activity, transposing C=C bonds;GO:0043169//cation binding	GO:0008203//cholesterol metabolic process;GO:0016109	gi|71152996|sp|Q9NZ38.1|IDAS1_HUMAN/8.664e-74/1
57393	1588	6	28	0.181352918378133	0.82777699310103	2.19044218972567	Up	0.0001511694	0.00057381747905189	TMEM27	transmembrane protein 27	K09708	GO:0031224//intrinsic to membrane	GO:0008238//exopeptidase activity	GO:0019538//protein metabolic process	gi|297709483|ref|XP_002831461.1|/1.10133e-119/1
100130992	6477	6	27	0.0444632444626332	0.19570218992589	2.13797476983153	Up	0.000249736	0.000916265662745098	LOC100130992	uncharacterized LOC100130992	-	-	-	-	gi|119606564|gb|EAW86158.1|/3.44138e-43/1
8626	4927	14	61	0.136385835917145	0.581236783958006	2.09143218389451	Up	3.9592e-08	2.35380398662207e-07	TP63	tumor protein p63	K10149	GO:0005792//microsome;GO:0031981//nuclear lumen;GO:0043005//neuron projection;GO:0043234//protein complex;GO:0044427//chromosomal part;GO:0044444//cytoplasmic part	GO:0001071//nucleic acid binding transcription factor activity;GO:0005515//protein binding;GO:0030528//transcription regulator activity;GO:0043169//cation binding;GO:0043565//sequence-specific DNA binding;GO:0043566//structure-specific DNA binding	GO:0000077//DNA damage checkpoint;GO:0001655//urogenital system development;GO:0001738//morphogenesis of a polarized epithelium;GO:0001942//hair follicle development;GO:0002067;GO:0003002//regionalization;GO:0007267//cell-cell signaling;GO:0007569//cell aging;GO:0008284//positive regulation of cell proliferation;GO:0008593//regulation of Notch signaling pathway;GO:0008630//intrinsic apoptotic sig…	gi|7248450|gb|AAF43491.1|/0/1
4036	15735	8	34	0.0244032144378329	0.101442043241888	2.05551260963957	Up	5.67276e-05	0.000229649241084036	LRP2	low density lipoprotein receptor-related protein 2	K06233	GO:0000323//lytic vacuole;GO:0005626//insoluble fraction;GO:0005903//brush border;GO:0012505//endomembrane system;GO:0016023//cytoplasmic membrane-bounded vesicle;GO:0031224//intrinsic to membrane;GO:0044421//extracellular region part;GO:0044459//plasma membrane part	GO:0004871//signal transducer activity;GO:0008565//protein transporter activity;GO:0019904//protein domain specific binding;GO:0046872//metal ion binding	GO:0006464//cellular protein modification process;GO:0006629//lipid metabolic process;GO:0006775;GO:0006897//endocytosis;GO:0007420//brain development;GO:0009058//biosynthetic process;GO:0009887//organ morphogenesis;GO:0009914//hormone transport;GO:0010212//response to ionizing radiation;GO:0017038//protein import;GO:0033189//response to vitamin A	gi|126012573|ref|NP_004516.2|/0/1
4883	7450	125	496	0.805336785191485	3.1255843387442	1.95646179411401	Up	1.249244e-51	4.42361779760956e-50	NPR3	natriuretic peptide receptor C/guanylate cyclase C (atrionatriuretic peptide receptor C)	K12325	GO:0005626//insoluble fraction;GO:0031224//intrinsic to membrane	GO:0001653//peptide receptor activity;GO:0042802//identical protein binding	GO:0003014//renal system process;GO:0007188//adenylate cyclase-modulating G-protein coupled receptor signaling pathway;GO:0008015//blood circulation;GO:0033687//osteoblast proliferation;GO:0048731;GO:0070661//leukocyte proliferation	gi|324120923|ref|NP_001191305.1|/1.08379e-174/1
79669	2296	51	199	1.06615927363591	4.06899364024146	1.93224904696137	Up	2.5307e-21	3.49811222395023e-20	C3orf52	chromosome 3 open reading frame 52	K14726	GO:0031090//organelle membrane;GO:0031224//intrinsic to membrane;GO:0043231//intracellular membrane-bounded organelle	-	-	gi|284519718|ref|NP_001165218.1|/1.95755e-129/1
7057	5820	271	1048	2.23496179032625	8.45364714387929	1.9193237285728	Up	1.754218e-104	1.52857741019608e-102	THBS1	thrombospondin 1	K04659	GO:0005615//extracellular space;GO:0009986//cell surface;GO:0031091//platelet alpha granule	GO:0001948//glycoprotein binding;GO:0005102//receptor binding;GO:0005518//collagen binding;GO:0005539//glycosaminoglycan binding;GO:0005543//phospholipid binding;GO:0017134//fibroblast growth factor binding;GO:0032403//protein complex binding;GO:0043498//cell surface binding;GO:0046872//metal ion binding;GO:0071813//lipoprotein particle binding	GO:0000165//MAPK cascade;GO:0001818//negative regulation of cytokine production;GO:0001935//endothelial cell proliferation;GO:0001953//negative regulation of cell-matrix adhesion;GO:0002468;GO:0002504//antigen processing and presentation of peptide or polysaccharide antigen via MHC class II;GO:0002690//positive regulation of leukocyte chemotaxis;GO:0002696//positive regulation of leukocyte activa…	gi|62089410|dbj|BAD93149.1|/0/1
56062	5880	30	116	0.244888124476594	0.926160983631891	1.91914016790828	Up	6.42102e-13	5.65609769672944e-12	KLHL4	kelch-like family member 4	K10442	GO:0005856//cytoskeleton;GO:0031981//nuclear lumen	GO:0008092//cytoskeletal protein binding	-	gi|17017980|ref|NP_476503.1|/0/1
7171	2645	3343	12830	60.6644824289414	227.722948535243	1.90835567874886	Up	0	0	TPM4	tropomyosin 4	K10375	GO:0005865//striated muscle thin filament;GO:0005884//actin filament;GO:0032432//actin filament bundle	GO:0005198//structural molecule activity;GO:0046872//metal ion binding	GO:0003015//heart process;GO:0006936//muscle contraction;GO:0006950//response to stress;GO:0009987//cellular process;GO:0030239//myofibril assembly	gi|471405033|ref|XP_004384492.1|/3.28011e-71/1
5243	4718	17	64	0.172947696217892	0.63683636652065	1.88058692713888	Up	1.526998e-07	8.53850784775086e-07	ABCB1	ATP-binding cassette, sub-family B (MDR/TAP), member 1	K05658	GO:0005626//insoluble fraction;GO:0005911//cell-cell junction;GO:0012505//endomembrane system;GO:0031224//intrinsic to membrane	GO:0032559;GO:0042626//ATPase activity, coupled to transmembrane movement of substances	GO:0006810//transport;GO:0009207;GO:0042221//response to chemical stimulus	gi|158261341|dbj|BAF82848.1|/0/1
9510	4670	822	3070	8.44848297873085	30.8622306950629	1.86907812496509	Up	8.97217999999999e-292	2.899808576e-289	ADAMTS1	ADAM metallopeptidase with thrombospondin type 1 motif, 1	K08617	GO:0005578//proteinaceous extracellular matrix;GO:0031982//vesicle	GO:0004175//endopeptidase activity;GO:0005539//glycosaminoglycan binding;GO:0046914//transition metal ion binding	GO:0007166//cell surface receptor signaling pathway;GO:0008283//cell proliferation;GO:0019538//protein metabolic process;GO:0022602//ovulation cycle process;GO:0060343	gi|7243073|dbj|BAA92584.1|/0/1
23228	4170	106	389	1.22009488588147	4.37944790598052	1.84375565881222	Up	7.6614e-38	1.92902332011331e-36	PLCL2	phospholipase C-like 2	K15370	GO:0044424//intracellular part	GO:0004629//phospholipase C activity;GO:0046872//metal ion binding;GO:0060089	GO:0007165//signal transduction;GO:0044238//primary metabolic process	gi|5689521|dbj|BAA83044.1|/0/1
286333	5802	9	33	0.0744540936878167	0.267018919254853	1.84251888630537	Up	0.000225398	0.000833161748388438	FAM225A	family with sequence similarity 225, member A (non-protein coding)	-	-	-	-	gi|205831174|sp|A8K8Q9.1|CI109_HUMAN/4.34015e-114/1
1490	2358	98	352	1.99483082906973	7.00817085447173	1.81277154291131	Up	1.206492e-33	2.66748778507463e-32	CTGF	connective tissue growth factor	K06827	GO:0016020//membrane;GO:0031012//extracellular matrix;GO:0044431//Golgi apparatus part	GO:0005102//receptor binding;GO:0005539//glycosaminoglycan binding;GO:0019838//growth factor binding	GO:0001101//response to acid;GO:0001932//regulation of protein phosphorylation;GO:0006259//DNA metabolic process;GO:0006629//lipid metabolic process;GO:0006816//calcium ion transport;GO:0006950//response to stress;GO:0007169//transmembrane receptor protein tyrosine kinase signaling pathway;GO:0007568//aging;GO:0008219//cell death;GO:0008283//cell proliferation;GO:0009746;GO:0009888//tissue develo…	gi|4503123|ref|NP_001892.1|/0/1
23193	3921	4445	15792	54.4125049238711	189.080225423377	1.79698833912849	Up	0	0	GANAB	glucosidase, alpha; neutral AB	K05546	GO:0044432//endoplasmic reticulum part;GO:0048770	GO:0004558//alpha-glucosidase activity;GO:0005488//binding	GO:0006487//protein N-linked glycosylation	gi|88900491|ref|NP_938149.2|/0/1
11096	9663	144	508	0.715277080122881	2.46807044337966	1.78680945371908	Up	6.36736e-47	2.01757916862745e-45	ADAMTS5	ADAM metallopeptidase with thrombospondin type 1 motif, 5	K08620	GO:0031012//extracellular matrix	GO:0004175//endopeptidase activity;GO:0005102//receptor binding;GO:0046914//transition metal ion binding	GO:0019538//protein metabolic process	gi|195539372|ref|NP_008969.2|/0/1
2354	3776	97	333	1.23300133012421	4.14016897188822	1.74751529327336	Up	2.04562e-30	4.05836396428571e-29	FOSB	FBJ murine osteosarcoma viral oncogene homolog B	K09029	GO:0043231//intracellular membrane-bounded organelle	GO:0001071//nucleic acid binding transcription factor activity;GO:0003677//DNA binding;GO:0005515//protein binding;GO:0043566//structure-specific DNA binding;GO:0046983//protein dimerization activity	GO:0006357//regulation of transcription from RNA polymerase II promoter;GO:0009605//response to external stimulus;GO:0014072;GO:0022414//reproductive process;GO:0032501//multicellular organismal process;GO:0050896//response to stimulus;GO:0051384//response to glucocorticoid stimulus;GO:0051592//response to calcium ion	gi|166999783|ref|NP_001107643.1|/8.23096e-116/1
8364	390	35	119	4.30751931771651	14.3247869908689	1.7335845147522	Up	1.087054e-11	8.75553779066606e-11	HIST1H4C	histone cluster 1, H4c	K11254	-	-	-	gi|194223075|ref|XP_001498098.2|/2.83559e-40/1
7697	2757	63	213	1.0968003485807	3.62700918771005	1.72547946511515	Up	1.106944e-19	1.41663330050396e-18	ZNF138	zinc finger protein 138	K09228;K01008	GO:0005622//intracellular	GO:0001071//nucleic acid binding transcription factor activity;GO:0003712//transcription cofactor activity;GO:0005488//binding;GO:0016301//kinase activity;GO:0032559;GO:0032561//guanyl ribonucleotide binding;GO:0046872//metal ion binding	GO:0006351//transcription, DNA-dependent;GO:0006796//phosphate-containing compound metabolic process;GO:0043412//macromolecule modification	gi|426356361|ref|XP_004045548.1|/0/1
2353	2158	629	2119	13.990170314167	46.098345095147	1.72030143388211	Up	2.4509e-180	4.11011305660377e-178	FOS	FBJ murine osteosarcoma viral oncogene homolog	K04379	GO:0005624//membrane fraction;GO:0031981//nuclear lumen;GO:0043234//protein complex	GO:0001071//nucleic acid binding transcription factor activity;GO:0003702//RNA polymerase II transcription factor activity;GO:0043565//sequence-specific DNA binding;GO:0043566//structure-specific DNA binding;GO:0046332//SMAD binding;GO:0046983//protein dimerization activity	GO:0000165//MAPK cascade;GO:0000302//response to reactive oxygen species;GO:0002224//toll-like receptor signaling pathway;GO:0002237//response to molecule of bacterial origin;GO:0006305;GO:0006357//regulation of transcription from RNA polymerase II promoter;GO:0007154//cell communication;GO:0007178//transmembrane receptor protein serine/threonine kinase signaling pathway;GO:0007631//feeding behav…	gi|4885241|ref|NP_005243.1|/2.5992e-172/1
56475	1496	71	238	2.27798338249752	7.46880605138884	1.71312041219248	Up	1.298002e-21	1.81822565421592e-20	RPRM	reprimo, TP53 dependent G2 arrest mediator candidate	K10128	GO:0031224//intrinsic to membrane;GO:0044424//intracellular part	GO:0005488//binding	GO:0000278//mitotic cell cycle;GO:0022402//cell cycle process	gi|9790193|ref|NP_062819.1|/2.36667e-54/1
3486	2638	2504	8331	45.559959546293	148.261422149968	1.70230488399661	Up	0	0	IGFBP3	insulin-like growth factor binding protein 3	K10138	GO:0000267//cell fraction;GO:0016942//insulin-like growth factor binding protein complex;GO:0043231//intracellular membrane-bounded organelle	GO:0005520//insulin-like growth factor binding;GO:0043169//cation binding	GO:0001503//ossification;GO:0001932//regulation of protein phosphorylation;GO:0006915//apoptotic process;GO:0007165//signal transduction;GO:0008285//negative regulation of cell proliferation;GO:0014909//smooth muscle cell migration;GO:0016049//cell growth;GO:0045661//regulation of myoblast differentiation	gi|34534492|dbj|BAC87023.1|/7.43455e-148/1
171024	9950	50	166	0.241196343705591	0.783232726480174	1.69923300996142	Up	2.32828e-15	2.3992756684058e-14	SYNPO2	synaptopodin 2	K11447;K00939;K05629;K00591	GO:0031674//I band;GO:0043231//intracellular membrane-bounded organelle	GO:0051393//alpha-actinin binding	-	gi|193083191|ref|NP_001122406.1|/0/1
144348	4341	1748	5803	19.3274891846757	62.7579289404422	1.69914351244198	Up	0	0	ZNF664	zinc finger protein 664	K09228	GO:0043231//intracellular membrane-bounded organelle	GO:0003676//nucleic acid binding;GO:0046914//transition metal ion binding	GO:0006351//transcription, DNA-dependent	gi|426247182|ref|XP_004017365.1|/2.03235e-169/1
619279	14403	42	139	0.139965218405285	0.453072453261663	1.69467341833397	Up	4.77778e-13	4.25074160560561e-12	ZNF704	zinc finger protein 704	K11447;K00939	GO:0044464//cell part	GO:0046914//transition metal ion binding	-	gi|76253910|ref|NP_001028895.1|/0/1
3725	3338	559	1834	8.03802350813469	25.79400723799	1.68212321914109	Up	1.592952e-151	2.05190686608696e-149	JUN	jun proto-oncogene	K04448	GO:0000785//chromatin;GO:0031981//nuclear lumen;GO:0043234//protein complex;GO:0044444//cytoplasmic part	GO:0000981//sequence-specific DNA binding RNA polymerase II transcription factor activity;GO:0003712//transcription cofactor activity;GO:0005099//Ras GTPase activator activity;GO:0030528//transcription regulator activity;GO:0042802//identical protein binding;GO:0043565//sequence-specific DNA binding;GO:0043566//structure-specific DNA binding;GO:0046332//SMAD binding;GO:0046983//protein dimerizati…	GO:0000165//MAPK cascade;GO:0000302//response to reactive oxygen species;GO:0001933//negative regulation of protein phosphorylation;GO:0001935//endothelial cell proliferation;GO:0002224//toll-like receptor signaling pathway;GO:0002237//response to molecule of bacterial origin;GO:0002763//positive regulation of myeloid leukocyte differentiation;GO:0003007//heart morphogenesis;GO:0006275//regulatio…	gi|49456409|emb|CAG46525.1|/3.31753e-132/1
79627	1755	283	913	7.73986010738903	24.4230261861125	1.65786257554156	Up	7.7117e-75	4.50931510526316e-73	OGFRL1	opioid growth factor receptor-like 1	-	GO:0044464//cell part	-	-	gi|55770902|ref|NP_078852.3|/0/1
10308	3419	78	251	1.0950130584961	3.44651711158394	1.65419110347775	Up	1.09209e-21	1.53341167772512e-20	ZNF267	zinc finger protein 267	K09228	GO:0005622//intracellular	GO:0046872//metal ion binding	GO:0032501//multicellular organismal process	gi|395756330|ref|XP_003780110.1|/0/1
285313	8571	982	3159	5.49925412370308	17.3031012537101	1.65372277582141	Up	2.22566e-253	6.08666648615384e-251	IGSF10	immunoglobulin superfamily, member 10	K06255	-	-	GO:0009888//tissue development;GO:0032501//multicellular organismal process;GO:0048869//cellular developmental process	gi|38490688|ref|NP_849144.2|/0/1
22807	9512	14	45	0.0706447659339545	0.222098942414843	1.65254794266129	Up	6.04986e-05	0.000243970760798548	IKZF2	IKAROS family zinc finger 2 (Helios)	K09220	GO:0043231//intracellular membrane-bounded organelle	GO:0003676//nucleic acid binding;GO:0030528//transcription regulator activity;GO:0042802//identical protein binding;GO:0046914//transition metal ion binding;GO:0046983//protein dimerization activity	GO:0010551	gi|119590911|gb|EAW70505.1|/0/1
650	3150	857	2732	13.0585231887564	40.7170175884512	1.64064014256681	Up	6.01272e-217	1.27240608e-214	BMP2	bone morphogenetic protein 2	K04662	GO:0031982//vesicle;GO:0032991//macromolecular complex;GO:0044421//extracellular region part;GO:0044424//intracellular part	GO:0005126//cytokine receptor binding;GO:0008047//enzyme activator activity;GO:0016564//transcription repressor activity;GO:0016616//oxidoreductase activity, acting on the CH-OH group of donors, NAD or NADP as acceptor;GO:0017002//activin-activated receptor activity;GO:0042802//identical protein binding;GO:0046983//protein dimerization activity;GO:0070696//transmembrane receptor protein serine/th…	GO:0000122//negative regulation of transcription from RNA polymerase II promoter;GO:0001837//epithelial to mesenchymal transition;GO:0001934//positive regulation of protein phosphorylation;GO:0001935//endothelial cell proliferation;GO:0003007//heart morphogenesis;GO:0003134;GO:0003171//atrioventricular valve development;GO:0006915//apoptotic process;GO:0006952//defense response;GO:0007178//transm…	gi|4557369|ref|NP_001191.1|/0/1
90333	4308	70	222	0.779912968388783	2.41926308230423	1.63318261779437	Up	4.93294e-19	6.14061214565826e-18	ZNF468	zinc finger protein 468	K09228	-	-	-	gi|57165432|ref|NP_001008801.1|/0/1
170958	6105	38	119	0.298759500589955	0.915096957647642	1.61494001825358	Up	1.04106e-10	7.74304709623431e-10	ZNF525	zinc finger protein 525	K09228	-	-	-	gi|402906634|ref|XP_003916101.1|/0/1
6005	1953	22	68	0.540684891317499	1.63460373826022	1.59608099100227	Up	1.383258e-06	6.89727747769986e-06	RHAG	Rh-associated glycoprotein	K06580	GO:0016021//integral to membrane	GO:0008092//cytoskeletal protein binding;GO:0015101//organic cation transmembrane transporter activity	GO:0015669//gas transport;GO:0015696//ammonium transport;GO:0050801//ion homeostasis	gi|156627565|ref|NP_000315.2|/0/1
1021	11733	1367	4211	5.59220702013662	16.849304896148	1.59119940095226	Up	0	0	CDK6	cyclin-dependent kinase 6	K02091	GO:0031252//cell leading edge;GO:0043231//intracellular membrane-bounded organelle;GO:0043234//protein complex;GO:0044444//cytoplasmic part	GO:0004674//protein serine/threonine kinase activity;GO:0005515//protein binding;GO:0032559	GO:0001952//regulation of cell-matrix adhesion;GO:0006464//cellular protein modification process;GO:0006796//phosphate-containing compound metabolic process;GO:0008284//positive regulation of cell proliferation;GO:0008285//negative regulation of cell proliferation;GO:0010467//gene expression;GO:0022008//neurogenesis;GO:0032844//regulation of homeostatic process;GO:0043696;GO:0045596//negative reg…	gi|4502741|ref|NP_001250.1|/0/1
7770	3075	70	214	1.09263904644516	3.26719060533693	1.58023373784541	Up	1.284408e-17	1.49226383058824e-16	ZNF227	zinc finger protein 227	K09228	GO:0043231//intracellular membrane-bounded organelle	GO:0003676//nucleic acid binding;GO:0046914//transition metal ion binding	GO:0006351//transcription, DNA-dependent	gi|32698786|ref|NP_872296.1|/0/1
999	4815	18	55	0.179432046345467	0.536256064214835	1.57948448047158	Up	1.697788e-05	7.3573572618235e-05	CDH1	cadherin 1, type 1, E-cadherin (epithelial)	K05689	GO:0005856//cytoskeleton;GO:0005911//cell-cell junction;GO:0005924//cell-substrate adherens junction;GO:0016234//inclusion body;GO:0019897//extrinsic to plasma membrane;GO:0031224//intrinsic to membrane;GO:0044444//cytoplasmic part	GO:0019902//phosphatase binding;GO:0030528//transcription regulator activity;GO:0046872//metal ion binding	GO:0001825//blastocyst formation;GO:0002682//regulation of immune system process;GO:0007162//negative regulation of cell adhesion;GO:0010226//response to lithium ion;GO:0016337//cell-cell adhesion;GO:0021536//diencephalon development;GO:0030030//cell projection organization;GO:0042307//positive regulation of protein import into nucleus;GO:0042981//regulation of apoptotic process;GO:0043170;GO:004…	gi|4757960|ref|NP_004351.1|/0/1
7738	3119	94	287	1.4465594117848	4.31988653950159	1.57836784338727	Up	4.45514e-23	6.57762198006645e-22	ZNF184	zinc finger protein 184	K09228	GO:0043231//intracellular membrane-bounded organelle	GO:0003676//nucleic acid binding;GO:0046914//transition metal ion binding	GO:0006351//transcription, DNA-dependent	gi|222831664|ref|NP_009080.2|/0/1
3491	2295	1161	3500	24.281377801044	71.5963978782373	1.56003671824335	Up	5.43898e-258	1.53465569015873e-255	CYR61	cysteine-rich, angiogenic inducer, 61	K06829	-	GO:0005539//glycosaminoglycan binding;GO:0019838//growth factor binding	GO:0001525//angiogenesis;GO:0010033//response to organic substance;GO:0010810//regulation of cell-substrate adhesion;GO:0016049//cell growth;GO:0016337//cell-cell adhesion;GO:0043062//extracellular structure organization;GO:0048568//embryonic organ development	gi|31542331|ref|NP_001545.2|/0/1
50617	3152	25	75	0.380695371172371	1.11707124590207	1.55301226911039	Up	6.57458e-07	3.42827028688765e-06	ATP6V0A4	ATPase, H+ transporting, lysosomal V0 subunit a4	K02154	GO:0005774//vacuolar membrane;GO:0005903//brush border;GO:0016469//proton-transporting two-sector ATPase complex;GO:0031224//intrinsic to membrane;GO:0044459//plasma membrane part	GO:0015077//monovalent inorganic cation transmembrane transporter activity;GO:0019899//enzyme binding	GO:0006875//cellular metal ion homeostasis;GO:0007169//transmembrane receptor protein tyrosine kinase signaling pathway;GO:0015031//protein transport;GO:0015988//energy coupled proton transmembrane transport, against electrochemical gradient;GO:0050954//sensory perception of mechanical stimulus;GO:0055067	gi|85386053|ref|NP_065683.2|/0/1
79633	16114	26	78	0.0774450715112775	0.227246426074633	1.55301226911038	Up	3.90944e-07	2.09509211456135e-06	FAT4	FAT tumor suppressor homolog 4 (Drosophila)	K06813	GO:0031224//intrinsic to membrane	GO:0046872//metal ion binding	GO:0016337//cell-cell adhesion	gi|165932370|ref|NP_078858.4|/0/1
91661	4577	50	148	0.524339877620849	1.51805190569756	1.53364694424345	Up	3.77474e-12	3.16210076531574e-11	ZNF765	zinc finger protein 765	K09228	-	-	-	gi|93277110|ref|NP_001035275.1|/0/1
23184	4243	736	2175	8.32584993742532	24.065342551359	1.53128749795567	Up	8.34072e-157	1.11477171969925e-154	MESDC2	mesoderm development candidate 2	K11447;K06264;K00939	-	-	GO:0009888//tissue development	gi|20521876|dbj|BAA07640.2|/3.81442e-96/1
728118	3308	21	62	0.304703603490225	0.879897344454516	1.52992865599734	Up	7.94922e-06	3.60933166590038e-05	NUTM2A	NUT family member 2A	-	-	-	-	gi|150170710|ref|NP_001092808.1|/0/1
1948	4404	29	85	0.316063601163706	0.906102719352351	1.51945970939936	Up	1.84095e-07	1.02105233073323e-06	EFNB2	ephrin-B2	K05463	GO:0016021//integral to membrane	GO:0005102//receptor binding	GO:0001944//vasculature development;GO:0007154//cell communication;GO:0007166//cell surface receptor signaling pathway;GO:0009653//anatomical structure morphogenesis;GO:0048869//cellular developmental process;GO:0051704	gi|4758250|ref|NP_004084.1|/6.41487e-171/1
11005	3745	690	2022	8.84343656988375	25.3475009261859	1.51916449862671	Up	3.0873e-144	3.81110033333333e-142	SPINK5	serine peptidase inhibitor, Kazal type 5	K06254	GO:0030141//secretory granule;GO:0031090//organelle membrane;GO:0043231//intracellular membrane-bounded organelle;GO:0044444//cytoplasmic part	GO:0004866//endopeptidase inhibitor activity	GO:0001525//angiogenesis;GO:0002682//regulation of immune system process;GO:0002683//negative regulation of immune system process;GO:0009913//epidermal cell differentiation;GO:0022405//hair cycle process;GO:0043062//extracellular structure organization;GO:0045619//regulation of lymphocyte differentiation;GO:0048519//negative regulation of biological process;GO:2000026//regulation of multicellular…	gi|74027261|ref|NP_006837.2|/0/1
728833	2393	54	158	1.08311571644809	3.09970387852995	1.51694301440286	Up	1.078462e-12	9.37903156164384e-12	FAM72D	family with sequence similarity 72, member D	-	-	-	-	gi|48675832|ref|NP_997301.2|/1.14383e-83/1
170960	4696	94	274	0.960779132316179	2.73922869784448	1.51149299967211	Up	7.68664e-21	1.03591897376801e-19	ZNF721	zinc finger protein 721	K09228	-	GO:0005488//binding	-	gi|119603074|gb|EAW82668.1|/0/1
440822	3691	46	134	0.598187843478996	1.70438055807519	1.51057700278999	Up	6.44184e-11	4.87692282112436e-10	PIWIL3	piwi-like RNA-mediated gene silencing 3	K02156	GO:0044424//intracellular part	GO:0003676//nucleic acid binding	GO:0006412//translation;GO:0016458//gene silencing;GO:0022403;GO:0048232//male gamete generation;GO:0048869//cellular developmental process	gi|364023796|ref|NP_001242904.1|/0/1
7644	5403	28	81	0.248740704632158	0.703810707468069	1.50054484921625	Up	4.59952e-07	2.44135764467005e-06	ZNF91	zinc finger protein 91	K09228	GO:0043231//intracellular membrane-bounded organelle	GO:0001071//nucleic acid binding transcription factor activity;GO:0003676//nucleic acid binding;GO:0046914//transition metal ion binding	GO:0006351//transcription, DNA-dependent	gi|410053578|ref|XP_003316288.2|/0/1
627	4755	52	150	0.524900055660452	1.48097100613388	1.49642874074401	Up	6.56e-12	5.39364292321924e-11	BDNF	brain-derived neurotrophic factor	K04355	-	GO:0005102//receptor binding	GO:0048731	gi|426367781|ref|XP_004050900.1|/4.30907e-141/1
100288842	583	16	46	1.31727128363396	3.70420569664568	1.49161172444624	Up	0.0001660302	0.000625949699936373	LOC100288842	UDP-GlcNAc:betaGal beta-1,3-N-acetylglucosaminyltransferase 5 pseudogene	K03766	-	-	-	gi|205831130|sp|A8MXE2.2|YI036_HUMAN/5.62389e-24/1
842	2165	965	2773	21.3940599831423	60.1309115105282	1.49089653727326	Up	1.000806e-191	1.79700277333333e-189	CASP9	caspase 9, apoptosis-related cysteine peptidase	K04399	GO:0044444//cytoplasmic part	GO:0004175//endopeptidase activity;GO:0005488//binding;GO:0030234//enzyme regulator activity	GO:0006917//induction of apoptosis;GO:0006919//activation of cysteine-type endopeptidase activity involved in apoptotic process;GO:0007169//transmembrane receptor protein tyrosine kinase signaling pathway;GO:0019538//protein metabolic process;GO:0048017//inositol lipid-mediated signaling	gi|14790124|ref|NP_001220.2|/0/1
84870	2165	31	89	0.687270320701981	1.92991385663073	1.48958688896875	Up	1.442688e-07	8.08742412109745e-07	RSPO3	R-spondin 3	K03995	-	GO:0001664//G-protein coupled receptor binding;GO:0005539//glycosaminoglycan binding	GO:0016055//Wnt receptor signaling pathway;GO:0048598//embryonic morphogenesis	gi|397514815|ref|XP_003827666.1|/8.83906e-138/1
6542	7584	2900	8284	18.3536932954241	51.279948962233	1.48232442170744	Up	0	0	SLC7A2	solute carrier family 7 (cationic amino acid transporter, y+ system), member 2	K13864	GO:0005626//insoluble fraction;GO:0016021//integral to membrane;GO:0044424//intracellular part	GO:0015171//amino acid transmembrane transporter activity	GO:0006807//nitrogen compound metabolic process;GO:0006865//amino acid transport;GO:0019752//carboxylic acid metabolic process	gi|258645169|ref|NP_003037.4|/0/1
11020	1104	90	257	3.91288633674559	10.9287343205364	1.48182122125343	Up	4.05648e-19	5.06020971789474e-18	IFT27	intraflagellar transport 27 homolog (Chlamydomonas)	K07934	GO:0019861//flagellum;GO:0030990//intraflagellar transport particle	GO:0032561//guanyl ribonucleotide binding	GO:0035556//intracellular signal transduction	gi|119580518|gb|EAW60114.1|/3.35928e-150/1
116931	10349	27	77	0.125224461757671	0.349299654930157	1.47994880692066	Up	1.14662e-06	5.78221762269503e-06	MED12L	mediator complex subunit 12-like	K15162	GO:0043231//intracellular membrane-bounded organelle;GO:0043234//protein complex	GO:0016251//general RNA polymerase II transcription factor activity	GO:0006355//regulation of transcription, DNA-dependent	gi|93277088|ref|NP_443728.3|/0/1
22927	2708	101	288	1.79017921423141	4.99286296070898	1.47976328707974	Up	3.3511e-21	4.60704977571539e-20	HABP4	hyaluronan binding protein 4	K13199	GO:0044444//cytoplasmic part	GO:0005488//binding	GO:0001775//cell activation;GO:0006887//exocytosis;GO:0007599//hemostasis	gi|157676331|ref|NP_055097.2|/4.77045e-142/1
26287	1462	46	131	1.51019926831804	4.20658570258015	1.47791081386966	Up	2.08066e-10	1.50839364437194e-09	ANKRD2	ankyrin repeat domain 2 (stretch responsive muscle)	K15503;K10799	GO:0030017//sarcomere	GO:0005198//structural molecule activity	GO:0003012//muscle system process;GO:0048513//organ development	gi|34915797|emb|CAE47432.1|/0/1
84144	4711	24	68	0.244524249105901	0.677644046024666	1.47055010891841	Up	5.46434e-06	2.53613858590078e-05	SYDE2	synapse defective 1, Rho GTPase, homolog 2 (C. elegans)	K08878	GO:0044444//cytoplasmic part	GO:0005099//Ras GTPase activator activity	GO:0032321//positive regulation of Rho GTPase activity	gi|149274655|ref|NP_115560.1|/0/1
399664	2863	308	870	5.16360681047959	14.2660493811269	1.46613481843041	Up	5.8118e-60	2.53834291891892e-58	MEX3D	mex-3 homolog D (C. elegans)	K15686	-	GO:0005488//binding	-	gi|291621664|ref|NP_001167589.1|/0/1
397	1216	115	321	4.53929138626845	12.3930235749314	1.44898920456715	Up	8.84592e-23	1.28678456563011e-21	ARHGDIB	Rho GDP dissociation inhibitor (GDI) beta	K12462	GO:0031410//cytoplasmic vesicle;GO:0043232	GO:0005092//GDP-dissociation inhibitor activity;GO:0008047//enzyme activator activity	GO:0002376//immune system process;GO:0007010//cytoskeleton organization;GO:0007155//cell adhesion;GO:0007265//Ras protein signal transduction;GO:0009966//regulation of signal transduction;GO:0032501//multicellular organismal process	gi|56676393|ref|NP_001166.3|/1.06017e-107/1
9899	11361	74	206	0.312635978999078	0.851248733760716	1.44509692994349	Up	4.23822e-15	4.32483345120551e-14	SV2B	synaptic vesicle glycoprotein 2B	K06258	GO:0008021//synaptic vesicle;GO:0030141//secretory granule;GO:0031224//intrinsic to membrane;GO:0044459//plasma membrane part	GO:0004871//signal transducer activity;GO:0005215//transporter activity	GO:0006810//transport;GO:0060255	gi|7662270|ref|NP_055663.1|/0/1
3248	3044	36	100	0.567651316132343	1.54227269692655	1.44198095672164	Up	5.17248e-08	3.04356188282026e-07	HPGD	hydroxyprostaglandin dehydrogenase 15-(NAD)	K00069	GO:0031981//nuclear lumen;GO:0044444//cytoplasmic part	GO:0004955//prostaglandin receptor activity;GO:0016616//oxidoreductase activity, acting on the CH-OH group of donors, NAD or NADP as acceptor;GO:0042802//identical protein binding;GO:0051287//NAD binding	GO:0000038//very long-chain fatty acid metabolic process;GO:0006692;GO:0007178//transmembrane receptor protein serine/threonine kinase signaling pathway;GO:0022414//reproductive process;GO:0051726//regulation of cell cycle	gi|372626419|ref|NP_001243235.1|/2.36005e-99/1
84263	3393	1101	3035	15.5749713261277	41.9933628100908	1.4309318159679	Up	2.72442e-197	5.20745052903226e-195	HSDL2	hydroxysteroid dehydrogenase like 2	K08764;K12405	GO:0042579//microbody	GO:0003824//catalytic activity;GO:0005496//steroid binding	GO:0008152//metabolic process	gi|40254986|ref|NP_115679.2|/0/1
100996295	5163	32	88	0.297489505465272	0.800177555435035	1.42748138702652	Up	4.0585e-07	2.17039398315283e-06	LOC100996295	uncharacterized LOC100996295	K11447;K01539;K00939;K11504	-	-	-	gi|397494927|ref|XP_003818319.1|/1.24354e-88/1
114991	9133	90	247	0.472990968549997	1.26966548570324	1.42456390364423	Up	1.821644e-17	2.0958927989644e-16	ZNF618	zinc finger protein 618	K09228	-	-	-	gi|31753198|gb|AAH53892.1|/0/1
7637	7025	166	452	1.13418932640149	3.02063273513007	1.41318929945749	Up	2.4758e-30	4.90087091314031e-29	ZNF84	zinc finger protein 84	K09228	GO:0043231//intracellular membrane-bounded organelle	GO:0003676//nucleic acid binding;GO:0046914//transition metal ion binding	GO:0006351//transcription, DNA-dependent	gi|397487116|ref|XP_003814655.1|/0/1
84527	3309	30	81	0.435159314573096	1.14919590584768	1.40100917566533	Up	1.666376e-06	8.244224819371e-06	ZNF559	zinc finger protein 559	K09228	GO:0043231//intracellular membrane-bounded organelle	GO:0003676//nucleic acid binding;GO:0046914//transition metal ion binding	GO:0006351//transcription, DNA-dependent	gi|320202969|ref|NP_001189335.1|/0/1
145978	1786	76	205	2.04247116584734	5.3886282661596	1.39960235445108	Up	2.13724e-14	2.095509003861e-13	LINC00052	long intergenic non-protein coding RNA 52	-	-	-	-	gi|119622391|gb|EAX01986.1|/1.05814e-43/1
5596	4736	67	180	0.679026784338395	1.78429488196789	1.39381367426112	Up	9.59558e-13	8.37775196856582e-12	MAPK4	mitogen-activated protein kinase 4	K06855	-	GO:0004702//receptor signaling protein serine/threonine kinase activity;GO:0032559	GO:0006464//cellular protein modification process;GO:0023052//signaling	gi|89276769|ref|NP_002738.2|/0/1
81569	1888	196	526	4.98285073617206	13.0794527280072	1.39225891356632	Up	2.74712e-34	6.24460423529412e-33	ACTL8	actin-like 8	K05692	GO:0043232	-	-	gi|227498241|ref|NP_110439.2|/0/1
1740	8061	110	295	0.654979278466118	1.71806232029041	1.39126119911376	Up	6.69484e-20	8.66769671085215e-19	DLG2	discs, large homolog 2 (Drosophila)	K12075	GO:0005626//insoluble fraction;GO:0033267//axon part;GO:0044297//cell body;GO:0044430//cytoskeletal part;GO:0044459//plasma membrane part	GO:0005488//binding;GO:0016776//phosphotransferase activity, phosphate group as acceptor;GO:0019904//protein domain specific binding;GO:0046983//protein dimerization activity	GO:0007172//signal complex assembly;GO:0007267//cell-cell signaling;GO:0007600//sensory perception;GO:0016044//cellular membrane organization	gi|91199538|ref|NP_001355.2|/0/1
23251	6742	22	59	0.156623790083518	0.410836557812549	1.39126119911376	Up	4.95462e-05	0.000202095743735659	KIAA1024	KIAA1024	-	GO:0031224//intrinsic to membrane	-	-	gi|20521732|dbj|BAA82976.2|/0/1
8013	5707	199	523	1.67366679640531	4.30228954052817	1.36209228409251	Up	4.8817e-33	1.0543997472661e-31	NR4A3	nuclear receptor subfamily 4, group A, member 3	K08559	GO:0031981//nuclear lumen	GO:0001071//nucleic acid binding transcription factor activity;GO:0003676//nucleic acid binding;GO:0003677//DNA binding;GO:0004879//ligand-activated sequence-specific DNA binding RNA polymerase II transcription factor activity;GO:0030528//transcription regulator activity;GO:0046872//metal ion binding;GO:0046914//transition metal ion binding	GO:0001704//formation of primary germ layer;GO:0007275//multicellular organismal development;GO:0007610//behavior;GO:0009653//anatomical structure morphogenesis;GO:0009755//hormone-mediated signaling pathway;GO:0010551;GO:0035239//tube morphogenesis;GO:0042471//ear morphogenesis;GO:0050905//neuromuscular process;GO:0060004//reflex	gi|1311505|gb|AAB36006.1|/1.94226e-177/1
9310	3190	23	60	0.346067606627112	0.883011552873558	1.35137840794073	Up	6.25314e-05	0.000251768554110985	ZNF235	zinc finger protein 235	K09228	GO:0043231//intracellular membrane-bounded organelle	GO:0003676//nucleic acid binding;GO:0046914//transition metal ion binding	GO:0006351//transcription, DNA-dependent	gi|190610025|ref|NP_004225.3|/0/1
54959	1301	40	104	1.47572859023559	3.75285565950976	1.34656139164295	Up	1.338922e-07	7.53185995949367e-07	ODAM	odontogenic, ameloblast asssociated	-	GO:0005578//proteinaceous extracellular matrix	-	GO:0042476//odontogenesis	gi|109134338|ref|NP_060325.3|/1.08917e-113/1
92737	3272	1102	2864	16.1656099578083	41.0927813208093	1.34595703708232	Up	6.42928e-170	9.68532892203389e-168	DNER	delta/notch-like EGF repeat containing	K02599	GO:0005768//endosome;GO:0031224//intrinsic to membrane;GO:0043005//neuron projection;GO:0044297//cell body	GO:0004872//receptor activity;GO:0005102//receptor binding;GO:0046872//metal ion binding	GO:0007166//cell surface receptor signaling pathway;GO:0007399//nervous system development;GO:0016192//vesicle-mediated transport;GO:0016477//cell migration;GO:0044267//cellular protein metabolic process;GO:0048747//muscle fiber development	gi|116235485|ref|NP_620711.3|/0/1
6929	4451	2555	6555	27.552252297324	69.1386539571066	1.32732225767336	Up	0	0	TCF3	transcription factor 3	K09063	GO:0000786//nucleosome;GO:0031981//nuclear lumen;GO:0043234//protein complex	GO:0001071//nucleic acid binding transcription factor activity;GO:0008134//transcription factor binding;GO:0010843;GO:0030528//transcription regulator activity;GO:0042802//identical protein binding;GO:0046983//protein dimerization activity	GO:0002237//response to molecule of bacterial origin;GO:0010551;GO:0016447//somatic recombination of immunoglobulin gene segments;GO:0016573//histone acetylation;GO:0030183//B cell differentiation;GO:0030888//regulation of B cell proliferation;GO:0031647//regulation of protein stability;GO:0042221//response to chemical stimulus;GO:0045597//positive regulation of cell differentiation;GO:0051318//G…	gi|27777636|ref|NP_003191.1|/0/1
11054	2423	683	1744	13.5297909399227	33.7908319768513	1.32049232487606	Up	2.89012e-101	2.42333835471698e-99	OGFR	opioid growth factor receptor	K11343;K06568	GO:0043231//intracellular membrane-bounded organelle	GO:0008528//G-protein coupled peptide receptor activity	GO:0016049//cell growth	gi|33286446|ref|NP_031372.2|/0/1
1545	5160	391	996	3.63706323786595	9.06182049822992	1.31702690314995	Up	2.20404e-58	9.2621784964539e-57	CYP1B1	cytochrome P450, family 1, subfamily B, polypeptide 1	K07410	GO:0031090//organelle membrane;GO:0042598;GO:0043231//intracellular membrane-bounded organelle	GO:0005506//iron ion binding;GO:0016712//oxidoreductase activity, acting on paired donors, with incorporation or reduction of molecular oxygen, reduced flavin or flavoprotein as one donor, and incorporation of one atom of oxygen	GO:0008202//steroid metabolic process;GO:0019748//secondary metabolic process;GO:0042221//response to chemical stimulus;GO:0044237//cellular metabolic process;GO:0050953//sensory perception of light stimulus	gi|189491763|ref|NP_000095.2|/0/1
158038	3236	22	56	0.326315696150518	0.812428841189392	1.31597307180953	Up	0.0001523094	0.000577897949711846	LINGO2	leucine rich repeat and Ig domain containing 2	K07523	GO:0031224//intrinsic to membrane	-	-	gi|114624015|ref|XP_001155381.1|/0/1
4929	3546	521	1314	7.05217025353974	17.3965228695148	1.30265976643304	Up	3.38448e-75	1.9855616e-73	NR4A2	nuclear receptor subfamily 4, group A, member 2	K08558	GO:0031981//nuclear lumen	GO:0001071//nucleic acid binding transcription factor activity;GO:0003677//DNA binding;GO:0004879//ligand-activated sequence-specific DNA binding RNA polymerase II transcription factor activity;GO:0030528//transcription regulator activity;GO:0046914//transition metal ion binding;GO:0046983//protein dimerization activity	GO:0006950//response to stress;GO:0007154//cell communication;GO:0007626//locomotory behavior;GO:0009636//response to toxic substance;GO:0009755//hormone-mediated signaling pathway;GO:0010551;GO:0014075//response to amine stimulus;GO:0016477//cell migration;GO:0021538//epithalamus development;GO:0021955//central nervous system neuron axonogenesis;GO:0042069//regulation of catecholamine metabolic …	gi|471369877|ref|XP_004375452.1|/0/1
201229	1495	39	98	1.25212362775859	3.07744784458564	1.29735739364218	Up	6.59014e-07	3.43235653794316e-06	LYRM9	LYR motif containing 9	-	-	-	-	gi|355753846|gb|EHH57811.1|/3.54312e-34/1
57624	4590	94	236	0.982967059990583	2.41382141418057	1.29610396607343	Up	1.04931e-14	1.04848423608769e-13	NYAP2	neuronal tyrosine-phosphorylated phosphoinositide-3-kinase adaptor 2	K09228;K11447;K00939;K00797	-	-	-	gi|7959233|dbj|BAA96010.1|/0/1
51121	723	361	906	23.9658425110179	58.8295760585981	1.29556198154829	Up	5.66024e-52	2.0123285248e-50	RPL26L1	ribosomal protein L26-like 1	K02898	GO:0015934//large ribosomal subunit	GO:0003676//nucleic acid binding;GO:0005198//structural molecule activity	GO:0006412//translation;GO:0019080;GO:0031016//pancreas development;GO:0042254//ribosome biogenesis	gi|397485840|ref|XP_003814046.1|/9.48688e-74/1
54465	3298	418	1049	6.08344277201893	14.9324357666076	1.29548959888561	Up	6.78548e-60	2.95634050196078e-58	ETAA1	Ewing tumor-associated antigen 1	K11657	GO:0031981//nuclear lumen	-	-	gi|37059814|ref|NP_061875.2|/0/1
8470	6564	73	183	0.533799403566593	1.30884535400416	1.29392504779325	Up	1.069174e-11	8.62324728856624e-11	SORBS2	sorbin and SH3 domain containing 2	K06086	GO:0005856//cytoskeleton;GO:0031674//I band;GO:0043005//neuron projection;GO:0043231//intracellular membrane-bounded organelle;GO:0044297//cell body;GO:0044430//cytoskeletal part;GO:0044459//plasma membrane part	GO:0005198//structural molecule activity;GO:0030674//protein binding, bridging;GO:0046914//transition metal ion binding	-	gi|40788362|dbj|BAA34497.2|/0/1
340252	3050	76	190	1.19601754170602	2.92455356391619	1.28997786327658	Up	4.84988e-12	4.02669158710883e-11	ZNF680	zinc finger protein 680	K09228	GO:0031981//nuclear lumen	GO:0003676//nucleic acid binding;GO:0046914//transition metal ion binding	GO:0006351//transcription, DNA-dependent	gi|194097409|ref|NP_001123494.1|/2.05157e-66/1
55170	2665	384	958	6.91604495332323	16.8761786479841	1.28696911340425	Up	2.6026e-54	9.88543111111111e-53	PRMT6	protein arginine methyltransferase 6	K11437	GO:0043231//intracellular membrane-bounded organelle	GO:0005515//protein binding;GO:0008469//histone-arginine N-methyltransferase activity	GO:0006281//DNA repair;GO:0006355//regulation of transcription, DNA-dependent;GO:0034969//histone arginine methylation;GO:0035247//peptidyl-arginine omega-N-methylation;GO:0051704	gi|227908867|ref|NP_060607.2|/0/1
80821	12969	308	768	1.13990333089699	2.78010083483176	1.28622572841548	Up	7.62832e-44	2.24877307330017e-42	DDHD1	DDHD domain containing 1	K13619	GO:0044424//intracellular part	GO:0003824//catalytic activity;GO:0043169//cation binding	GO:0006629//lipid metabolic process	gi|237757346|ref|NP_001153620.1|/0/1
100302650	1667	23	57	0.662240950894114	1.60525885481903	1.27737782649696	Up	0.0001880386	0.000704292910577328	BRE-AS1	BRE antisense RNA 1	-	-	-	-	-
116113	5965	844	2090	6.79134502991051	16.4490816545496	1.27623780665028	Up	7.50032e-115	7.36606012817679e-113	FOXP4	forkhead box P4	K09409	GO:0043231//intracellular membrane-bounded organelle;GO:0043234//protein complex	GO:0000981//sequence-specific DNA binding RNA polymerase II transcription factor activity;GO:0003702//RNA polymerase II transcription factor activity;GO:0016564//transcription repressor activity;GO:0042802//identical protein binding;GO:0043565//sequence-specific DNA binding;GO:0043566//structure-specific DNA binding;GO:0046872//metal ion binding;GO:0046983//protein dimerization activity	GO:0000122//negative regulation of transcription from RNA polymerase II promoter;GO:0048513//organ development;GO:0048598//embryonic morphogenesis	gi|60498992|ref|NP_001012427.1|/0/1
23548	5519	291	720	2.5307916411754	6.12460268961765	1.27502752181062	Up	1.122534e-40	3.09847273043478e-39	TTC33	tetratricopeptide repeat domain 33	K07198;K09527	-	-	-	gi|7110679|ref|NP_036514.1|/1.18524e-145/1
23299	6433	482	1192	3.59631134704692	8.69898380633879	1.27432895262142	Up	3.78442e-66	1.85833839558011e-64	BICD2	bicaudal D homolog 2 (Drosophila)	K10352;K10421;K11498	GO:0016020//membrane;GO:0031982//vesicle;GO:0043231//intracellular membrane-bounded organelle;GO:0043232	GO:0005083//small GTPase regulator activity;GO:0005488//binding	GO:0019222//regulation of metabolic process;GO:0034453//microtubule anchoring;GO:0072384//organelle transport along microtubule	gi|51479166|ref|NP_001003800.1|/0/1
1368	6683	1777	4389	12.7626177839596	30.8318751078431	1.27249835722019	Up	6.3764e-238	1.51129181866667e-235	CPM	carboxypeptidase M	K01296	GO:0031224//intrinsic to membrane;GO:0031981//nuclear lumen	GO:0008235//metalloexopeptidase activity;GO:0046914//transition metal ion binding	GO:0019538//protein metabolic process;GO:0032502//developmental process	gi|6631081|ref|NP_001865.1|/0/1
136991	3000	26	64	0.415983294110909	1.00153132574814	1.26761005024813	Up	8.24386e-05	0.000325940514590747	ASZ1	ankyrin repeat, SAM and basic leucine zipper domain containing 1	K15503	GO:0043186//P granule	GO:0060089	GO:0006306//DNA methylation;GO:0007126//meiosis;GO:0016458//gene silencing;GO:0023052//signaling;GO:0034660//ncRNA metabolic process;GO:0048232//male gamete generation;GO:0048869//cellular developmental process	gi|71296705|gb|AAH34963.1|/0/1
653820	2374	50	123	1.01091138157988	2.43237323084104	1.26670808395373	Up	4.39568e-08	2.59938814637392e-07	FAM72B	family with sequence similarity 72, member B	-	-	-	-	gi|155029537|ref|NP_001094380.1|/7.84883e-85/1
143282	2564	67	164	1.25423980133644	3.00283621945743	1.25951258254954	Up	2.99704e-10	2.15167136672052e-09	FGFBP3	fibroblast growth factor binding protein 3	-	-	GO:0005539//glycosaminoglycan binding;GO:0019838//growth factor binding	GO:0009967//positive regulation of signal transduction;GO:0043114//regulation of vascular permeability	gi|190341093|ref|NP_689642.3|/1.94759e-129/1
10893	4344	139	335	1.53584992247706	3.6204354511139	1.23712598101085	Up	6.12044e-19	7.56585128233658e-18	MMP24	matrix metallopeptidase 24 (membrane-inserted)	K08002	GO:0016021//integral to membrane;GO:0031012//extracellular matrix	GO:0004175//endopeptidase activity;GO:0030234//enzyme regulator activity;GO:0046914//transition metal ion binding	GO:0019538//protein metabolic process	gi|5729929|ref|NP_006681.1|/0/1
27063	1994	50	119	1.2035624974276	2.8017386792572	1.21901134192244	Up	1.748924e-07	9.7243894350954e-07	ANKRD1	ankyrin repeat domain 1 (cardiac muscle)	K15504	GO:0030017//sarcomere;GO:0043231//intracellular membrane-bounded organelle;GO:0043234//protein complex	GO:0003676//nucleic acid binding;GO:0003712//transcription cofactor activity	GO:0006355//regulation of transcription, DNA-dependent;GO:0006629//lipid metabolic process;GO:0006950//response to stress;GO:0023052//signaling	gi|301763805|ref|XP_002917334.1|/4.58409e-175/1
1906	2112	101	240	2.29536236370202	5.33486146527774	1.21672888124595	Up	1.148254e-13	1.06586752501305e-12	EDN1	endothelin 1	K05227	GO:0044421//extracellular region part;GO:0044424//intracellular part	GO:0031705//bombesin receptor binding	GO:0000122//negative regulation of transcription from RNA polymerase II promoter;GO:0001101//response to acid;GO:0001525//angiogenesis;GO:0001775//cell activation;GO:0001990;GO:0002027//regulation of heart rate;GO:0002237//response to molecule of bacterial origin;GO:0002790//peptide secretion;GO:0003002//regionalization;GO:0003014//renal system process;GO:0003300//cardiac muscle hypertrophy;GO:00…	gi|269995983|ref|NP_001161791.1|/7.73846e-105/1
5734	3432	117	278	1.63629792263906	3.80279868550567	1.21662612152933	Up	1.346958e-15	1.41593881774098e-14	PTGER4	prostaglandin E receptor 4 (subtype EP4)	K04261	GO:0031224//intrinsic to membrane	GO:0004955//prostaglandin receptor activity	GO:0001503//ossification;GO:0002376//immune system process;GO:0007187//G-protein coupled receptor signaling pathway, coupled to cyclic nucleotide second messenger	gi|4506259|ref|NP_000949.1|/0/1
9212	1314	559	1328	20.4192712862661	47.4469749070181	1.21638472689295	Up	1.90355e-68	9.92302193548387e-67	AURKB	aurora kinase B	K11479	GO:0000794//condensed nuclear chromosome;GO:0005875//microtubule associated complex;GO:0044444//cytoplasmic part	GO:0004672//protein kinase activity;GO:0032559;GO:0043169//cation binding	GO:0006464//cellular protein modification process;GO:0007067//mitosis;GO:0032502//developmental process;GO:0034502//protein localization to chromosome;GO:0043161//proteasomal ubiquitin-dependent protein catabolic process	gi|33870194|gb|AAH13300.2|/0/1
344787	3210	68	161	1.01678159595765	2.35465162741605	1.2115038052535	Up	1.42033e-09	9.61454153846154e-09	ZNF860	zinc finger protein 860	K09228	GO:0005622//intracellular	GO:0003676//nucleic acid binding;GO:0046872//metal ion binding	-	gi|332801011|ref|NP_001131146.2|/0/1
91664	4311	69	163	0.768236371009386	1.77506965571663	1.20825346584213	Up	1.21732e-09	8.33554711864407e-09	ZNF845	zinc finger protein 845	K09228	-	GO:0005488//binding	-	gi|210031219|ref|NP_612383.1|/0/1
2791	964	475	1122	23.6505024779782	54.6413777630356	1.2081230257797	Up	1.669402e-57	6.79068419954233e-56	GNG11	guanine nucleotide binding protein (G protein), gamma 11	K04546	GO:0031234//extrinsic to internal side of plasma membrane	GO:0017111//nucleoside-triphosphatase activity;GO:0060089	GO:0001666//response to hypoxia;GO:0001754//eye photoreceptor cell differentiation;GO:0007166//cell surface receptor signaling pathway;GO:0007267//cell-cell signaling;GO:0009207;GO:0010658;GO:0015980//energy derivation by oxidation of organic compounds;GO:0033036;GO:0033762//response to glucagon stimulus	gi|4758448|ref|NP_004117.1|/3.21235e-34/1
29091	1970	103	243	2.50954388676827	5.79089733875631	1.20636174481179	Up	1.182326e-13	1.09692207599165e-12	STXBP6	syntaxin binding protein 6 (amisyn)	K08519	GO:0031224//intrinsic to membrane;GO:0044424//intracellular part	-	GO:0006810//transport	gi|402875868|ref|XP_003901716.1|/2.88719e-122/1
9183	2964	254	599	4.1131951379699	9.48755794729151	1.20577727440584	Up	2.13022e-31	4.37260862817552e-30	ZW10	zw10 kinetochore protein	K11578	GO:0000776//kinetochore;GO:0005876//spindle microtubule;GO:0031090//organelle membrane;GO:0043231//intracellular membrane-bounded organelle;GO:0044444//cytoplasmic part	GO:0043565//sequence-specific DNA binding	GO:0000070//mitotic sister chromatid segregation;GO:0000075//cell cycle checkpoint;GO:0007346//regulation of mitotic cell cycle;GO:0034502//protein localization to chromosome;GO:0040001//establishment of mitotic spindle localization;GO:0048193//Golgi vesicle transport;GO:0065003	gi|4759344|ref|NP_004715.1|/0/1
6352	1237	67	158	2.59973391319858	5.99643603987241	1.20574132610855	Up	2.32024e-09	1.54358481437126e-08	CCL5	chemokine (C-C motif) ligand 5	K12499	GO:0000267//cell fraction;GO:0044421//extracellular region part;GO:0044424//intracellular part	GO:0005125//cytokine activity;GO:0030296//protein tyrosine kinase activator activity;GO:0042802//identical protein binding;GO:0048019//receptor antagonist activity;GO:0048020//CCR chemokine receptor binding	GO:0001660//fever generation;GO:0001960//negative regulation of cytokine-mediated signaling pathway;GO:0002237//response to molecule of bacterial origin;GO:0002274;GO:0002544//chronic inflammatory response;GO:0002548//monocyte chemotaxis;GO:0002690//positive regulation of leukocyte chemotaxis;GO:0002763//positive regulation of myeloid leukocyte differentiation;GO:0006446//regulation of translatio…	gi|355778213|gb|EHH63249.1|/2.59611e-52/1
7576	4726	116	273	1.1781160385315	2.71190672538791	1.2028259141815	Up	4.26902e-15	4.35376359839357e-14	ZNF28	zinc finger protein 28	K09228	-	GO:0005488//binding	-	gi|410054443|ref|XP_003953645.1|/0/1
3298	2697	97	228	1.72629329720023	3.96880461399083	1.20102694036684	Up	8.0623e-13	7.06335361261705e-12	HSF2	heat shock transcription factor 2	K09415	GO:0043231//intracellular membrane-bounded organelle	GO:0001071//nucleic acid binding transcription factor activity;GO:0003677//DNA binding;GO:0003712//transcription cofactor activity;GO:0042802//identical protein binding	GO:0006351//transcription, DNA-dependent;GO:0048232//male gamete generation;GO:0050896//response to stimulus	gi|4758568|ref|NP_004497.1|/0/1
1843	2040	1519	3565	35.7397411625831	82.0418009258301	1.19882997521839	Up	1.705632e-176	2.78158848e-174	DUSP1	dual specificity phosphatase 1	K04459	GO:0000267//cell fraction;GO:0031981//nuclear lumen	GO:0004725//protein tyrosine phosphatase activity;GO:0005488//binding;GO:0008138//protein tyrosine/serine/threonine phosphatase activity	GO:0000165//MAPK cascade;GO:0000302//response to reactive oxygen species;GO:0001704//formation of primary germ layer;GO:0006470//protein dephosphorylation;GO:0009314//response to radiation;GO:0010038//response to metal ion;GO:0031960//response to corticosteroid stimulus;GO:0033189//response to vitamin A;GO:0043627//response to estrogen stimulus;GO:0045767	gi|4758204|ref|NP_004408.1|/0/1
10287	1593	276	646	8.3160502082146	19.0380542735787	1.19491566630498	Up	2.81548e-33	6.1408555190184e-32	RGS19	regulator of G-protein signaling 19	K07524	GO:0005626//insoluble fraction;GO:0030135//coated vesicle;GO:0031234//extrinsic to internal side of plasma membrane;GO:0042995//cell projection	GO:0005515//protein binding;GO:0008047//enzyme activator activity;GO:0060089	GO:0007186//G-protein coupled receptor signaling pathway;GO:0035556//intracellular signal transduction;GO:0043087//regulation of GTPase activity	gi|5031705|ref|NP_005864.1|/3.08775e-108/1
728047	5189	65	152	0.601247775261479	1.37519959451831	1.19360946880435	Up	6.18234e-09	3.95456192299388e-08	GOLGA8O	golgin A8 family, member O	K12478	-	-	-	gi|472235303|ref|NP_001264237.1|/0/1
84844	1105	482	1126	20.9367157425818	47.8389821603114	1.19215154423949	Up	1.547824e-56	6.2108621724605e-55	PHF5A	PHD finger protein 5A	K12834	GO:0005681//spliceosomal complex;GO:0016604//nuclear body;GO:0030532//small nuclear ribonucleoprotein complex;GO:0034399//nuclear periphery	GO:0001071//nucleic acid binding transcription factor activity;GO:0003676//nucleic acid binding	GO:0000377;GO:0006355//regulation of transcription, DNA-dependent	gi|14249398|ref|NP_116147.1|/3.11686e-63/1
400569	860	245	572	13.6738694620536	31.2250682228163	1.19128316616504	Up	1.617974e-29	3.09259202408602e-28	MED11	mediator complex subunit 11	K15131	GO:0043231//intracellular membrane-bounded organelle;GO:0043234//protein complex	GO:0005488//binding;GO:0016251//general RNA polymerase II transcription factor activity	GO:0006355//regulation of transcription, DNA-dependent	gi|6841242|gb|AAF28974.1|AF161414_1/2.01618e-66/1
11193	2354	189	440	3.85371099537424	8.77509923260638	1.18716705769281	Up	5.89778e-23	8.67154154507858e-22	WBP4	WW domain binding protein 4	K13220	GO:0016604//nuclear body;GO:0030529//ribonucleoprotein complex	GO:0005515//protein binding;GO:0046914//transition metal ion binding	GO:0000398//mRNA splicing, via spliceosome	gi|6005948|ref|NP_009118.1|/3.63829e-167/1
123811	2250	365	847	7.78635396669136	17.6728548522641	1.18251527395404	Up	1.97914e-42	5.66524841223833e-41	FOPNL	FGFR1OP N-terminal like	K11447;K06264;K00939	GO:0005815//microtubule organizing center	-	GO:0000226//microtubule cytoskeleton organization	gi|21389391|ref|NP_653201.1|/7.32467e-93/1
1734	6379	1435	3310	10.7974970826598	24.3602202164305	1.17383024852076	Up	1.113178e-158	1.53394202542636e-156	DIO2	deiodinase, iodothyronine, type II	K01562	GO:0031224//intrinsic to membrane	GO:0016491//oxidoreductase activity;GO:0019899//enzyme binding	GO:0006451//translational readthrough;GO:0019336;GO:0042403//thyroid hormone metabolic process	gi|7549803|ref|NP_054644.1|/7.78433e-109/1
23040	7152	63	145	0.42280181222553	0.951801346433781	1.17067893490424	Up	2.28714e-08	1.39568145005149e-07	MYT1L	myelin transcription factor 1-like	K11307	GO:0043231//intracellular membrane-bounded organelle	GO:0001071//nucleic acid binding transcription factor activity;GO:0003676//nucleic acid binding;GO:0030528//transcription regulator activity;GO:0046914//transition metal ion binding	GO:0006351//transcription, DNA-dependent;GO:0048731;GO:0048869//cellular developmental process	gi|441659775|ref|XP_004093106.1|/0/1
4071	1712	11021	25319	308.987591058343	694.302304594878	1.16801505951824	Up	0	0	TM4SF1	transmembrane 4 L six family member 1	-	GO:0016021//integral to membrane	-	-	gi|355559955|gb|EHH16683.1|/4.49879e-125/1
374	1270	64	147	2.41880049876724	5.43399747360889	1.16772211322559	Up	1.95346e-08	1.19864359544356e-07	AREG	amphiregulin	K09782	GO:0044421//extracellular region part;GO:0044464//cell part	-	GO:0006275//regulation of DNA replication;GO:0007154//cell communication;GO:0007169//transmembrane receptor protein tyrosine kinase signaling pathway;GO:0030879//mammary gland development	gi|4502199|ref|NP_001648.1|/1.26371e-82/1
332	2724	1324	3034	23.3294595646748	52.2894762238412	1.16436773182904	Up	8.99626e-144	1.10287943282759e-141	BIRC5	baculoviral IAP repeat containing 5	K08731	GO:0005813//centrosome;GO:0005819//spindle;GO:0005874//microtubule;GO:0005875//microtubule associated complex;GO:0031981//nuclear lumen;GO:0044427//chromosomal part	GO:0004869//cysteine-type endopeptidase inhibitor activity;GO:0015631//tubulin binding;GO:0017016//Ras GTPase binding;GO:0042802//identical protein binding;GO:0046914//transition metal ion binding;GO:0046983//protein dimerization activity	GO:0000075//cell cycle checkpoint;GO:0007010//cytoskeleton organization;GO:0007067//mitosis;GO:0007096//regulation of exit from mitosis;GO:0007275//multicellular organismal development;GO:0008104//protein localization;GO:0010466//negative regulation of peptidase activity;GO:0043066//negative regulation of apoptotic process;GO:0051649//establishment of localization in cell	gi|67969107|dbj|BAE00908.1|/1.7988e-85/1
26148	4565	104	238	1.09349387279976	2.44760873009369	1.16242781355607	Up	1.014294e-12	8.84261409710643e-12	C10orf12	chromosome 10 open reading frame 12	K04574	-	-	-	gi|119570347|gb|EAW49962.1|/0/1
284217	9657	3299	7547	16.3969805155912	36.6891742166687	1.16192426469429	Up	0	0	LAMA1	laminin, alpha 1	K05637	GO:0043256//laminin complex	GO:0005198//structural molecule activity;GO:0005515//protein binding;GO:0046625//sphingolipid binding	GO:0006935//chemotaxis;GO:0007155//cell adhesion;GO:0007165//signal transduction;GO:0016477//cell migration;GO:0030030//cell projection organization;GO:0030859//polarized epithelial cell differentiation;GO:0048754//branching morphogenesis of an epithelial tube;GO:0061138//morphogenesis of a branching epithelium;GO:2000026//regulation of multicellular organismal development	gi|38788416|ref|NP_005550.2|/0/1
90624	6213	492	1119	3.80090964421808	8.4554076647164	1.15352958402638	Up	2.04618e-53	7.54624391701245e-52	LYRM7	LYR motif containing 7	K11447	GO:0043231//intracellular membrane-bounded organelle	-	-	gi|3002527|gb|AAC08737.1|/2.35399e-49/1
399959	3082	125	283	1.94670962027144	4.3108173241816	1.14692372655902	Up	1.441232e-14	1.42646659420935e-13	MIR100HG	mir-100-let-7a-2 cluster host gene (non-protein coding)	-	-	-	-	gi|119587933|gb|EAW67529.1|/5.9238e-19/1
84986	5495	118	267	1.03071383856136	2.28112656939337	1.14610265071494	Up	8.20294e-14	7.71102387308302e-13	ARHGAP19	Rho GTPase activating protein 19	K08878;K10360;K12490	GO:0043231//intracellular membrane-bounded organelle;GO:0044444//cytoplasmic part	GO:0008047//enzyme activator activity	GO:0009966//regulation of signal transduction;GO:0035556//intracellular signal transduction	gi|67906814|ref|NP_116289.4|/0/1
8464	4509	84	190	0.894175666751531	1.97824093367585	1.14558795394141	Up	3.12646e-10	2.23916007091056e-09	SUPT3H	suppressor of Ty 3 homolog (S. cerevisiae)	K11313	GO:0005667//transcription factor complex;GO:0070461//SAGA-type complex	GO:0003676//nucleic acid binding;GO:0003712//transcription cofactor activity;GO:0004468//lysine N-acetyltransferase activity;GO:0030528//transcription regulator activity	GO:0006355//regulation of transcription, DNA-dependent;GO:0016573//histone acetylation	gi|54887330|gb|AAH35816.1|/2.82065e-171/1
169834	2379	42	95	0.847380849386854	1.8747138230232	1.14558795394141	Up	9.04492e-06	4.06838304453441e-05	ZNF883	zinc finger protein 883	K09228	GO:0043231//intracellular membrane-bounded organelle	GO:0003676//nucleic acid binding;GO:0046914//transition metal ion binding	-	gi|157412253|ref|NP_001094808.1|/0/1
134145	2875	302	675	5.04188447444125	11.0222876882608	1.12838872100234	Up	8.2328e-32	1.70566728205128e-30	FAM173B	family with sequence similarity 173, member B	-	GO:0016020//membrane;GO:0031224//intrinsic to membrane	-	-	gi|39645122|gb|AAH63406.1|/1.73047e-65/1
84287	1973	834	1864	20.2890990265798	44.3531675556229	1.12833233959885	Up	8.72012e-85	5.93903651800766e-83	ZDHHC16	zinc finger, DHHC-type containing 16	K05766	GO:0031090//organelle membrane;GO:0031224//intrinsic to membrane;GO:0043231//intracellular membrane-bounded organelle	GO:0016747//transferase activity, transferring acyl groups other than amino-acyl groups;GO:0046914//transition metal ion binding	GO:0012501//programmed cell death	gi|37594453|ref|NP_932161.1|/2.52743e-172/1
83931	3863	338	755	4.19967602131127	9.17546455482923	1.12750316631948	Up	2.42082e-35	5.69212914285714e-34	STK40	serine/threonine kinase 40	K08814	GO:0031981//nuclear lumen	GO:0004672//protein kinase activity;GO:0032559	GO:0006464//cellular protein modification process	gi|119627773|gb|EAX07368.1|/0/1
54749	2614	880	1965	16.1584941506209	35.2909045361832	1.12700365201053	Up	4.10194e-89	2.90502332430279e-87	EPDR1	ependymin related protein 1 (zebrafish)	-	GO:0000323//lytic vacuole	GO:0046872//metal ion binding	GO:0031589//cell-substrate adhesion	gi|51094735|gb|EAL23982.1|/1.00998e-173/1
4501	468	70	156	7.17919886286085	15.6489269648147	1.1241689703065	Up	1.988208e-08	1.21912333245947e-07	MT1X	metallothionein 1X	K14739	-	-	-	gi|119603291|gb|EAW82885.1|/1.06431e-18/1
1850	4491	414	919	4.42467200457109	9.60678949944204	1.11848386217894	Up	3.97154e-42	1.12596642807018e-40	DUSP8	dual specificity phosphatase 8	K04459	GO:0043231//intracellular membrane-bounded organelle	GO:0008138//protein tyrosine/serine/threonine phosphatase activity	GO:0000165//MAPK cascade;GO:0006464//cellular protein modification process;GO:0016311//dephosphorylation	gi|153281158|ref|NP_004411.2|/0/1
3575	4617	474	1051	4.92767734814242	10.6868240675895	1.11685347345314	Up	8.00726e-48	2.57856981449275e-46	IL7R	interleukin 7 receptor	K05072	GO:0009986//cell surface;GO:0031224//intrinsic to membrane	GO:0004896//cytokine receptor activity	GO:0001911;GO:0002440;GO:0006310//DNA recombination;GO:0007166//cell surface receptor signaling pathway;GO:0032535//regulation of cellular component size;GO:0032989;GO:0033077//T cell differentiation in thymus;GO:0040007//growth;GO:0042113//B cell activation;GO:0042592//homeostatic process	gi|28610151|ref|NP_002176.2|/0/1
1491	2140	147	325	3.29706385159796	7.12976812649269	1.11267333146868	Up	8.48986e-16	9.06400909069069e-15	CTH	cystathionase (cystathionine gamma-lyase)	K01758	GO:0043231//intracellular membrane-bounded organelle	GO:0016846//carbon-sulfur lyase activity;GO:0048037//cofactor binding	GO:0000097//sulfur amino acid biosynthetic process;GO:0008283//cell proliferation;GO:0016049//cell growth;GO:0018205//peptidyl-lysine modification;GO:0051260//protein homooligomerization	gi|299473759|ref|NP_001177392.1|/0/1
9749	9642	280	619	1.3938457033059	3.0139034820225	1.11256235065852	Up	1.099478e-28	2.04011700709812e-27	PHACTR2	phosphatase and actin regulator 2	K14798;K11447;K00939	-	GO:0005488//binding	-	gi|40788327|dbj|BAA31655.2|/0/1
388561	4229	111	245	1.25982171579872	2.71978276640785	1.11027184104169	Up	3.13852e-12	2.65163172623574e-11	ZNF761	zinc finger protein 761	K09228	-	-	-	gi|209954795|ref|NP_001008401.3|/0/1
1958	3136	103	225	1.57646730131808	3.36831176698021	1.09533043242304	Up	3.92356e-11	3.03371911961722e-10	EGR1	early growth response 1	K09203	GO:0043231//intracellular membrane-bounded organelle	GO:0001071//nucleic acid binding transcription factor activity;GO:0003677//DNA binding;GO:0003702//RNA polymerase II transcription factor activity;GO:0046872//metal ion binding	GO:0010551;GO:0016925//protein sumoylation;GO:0019221//cytokine-mediated signaling pathway;GO:0071398//cellular response to fatty acid;GO:0072126//positive regulation of glomerular mesangial cell proliferation	gi|426350131|ref|XP_004042635.1|/0/1
56993	1396	1039	2266	35.7234937112547	76.2044452054516	1.09300197530553	Up	1.272802e-97	9.88005604890829e-96	TOMM22	translocase of outer mitochondrial membrane 22 homolog (yeast)	K15032	GO:0005624//membrane fraction;GO:0005741//mitochondrial outer membrane;GO:0044425//membrane part	GO:0005488//binding;GO:0008565//protein transporter activity	GO:0006612//protein targeting to membrane	gi|9910382|ref|NP_064628.1|/4.37158e-47/1
116138	2029	1861	4031	44.0238603901354	93.2688387311505	1.08310949618115	Up	1.191e-169	1.7790937815126e-167	KLHDC3	kelch domain containing 3	K14966	GO:0000785//chromatin	GO:0005488//binding	GO:0006310//DNA recombination;GO:0022403	gi|119624546|gb|EAX04141.1|/0/1
440145	2412	289	625	5.75101282041966	12.1648996927975	1.08083646543799	Up	1.066416e-27	1.90327417831325e-26	MZT1	mitotic spindle organizing protein 1	-	GO:0000931//gamma-tubulin large complex	GO:0005488//binding	GO:0034629//cellular protein complex localization	gi|426375652|ref|XP_004054639.1|/7.12822e-25/1
58492	2057	45	97	1.05003075249566	2.21382486473558	1.07610951424667	Up	1.998318e-05	8.57193551351352e-05	ZNF77	zinc finger protein 77	K09228	GO:0031981//nuclear lumen	GO:0003676//nucleic acid binding;GO:0046914//transition metal ion binding	GO:0006351//transcription, DNA-dependent	gi|33438586|ref|NP_067040.1|/0/1
83460	805	61	131	3.63712101396542	7.63978670456172	1.07073543236379	Up	7.72276e-07	3.99417462205412e-06	EMC6	ER membrane protein complex subunit 6	-	-	-	-	gi|431893911|gb|ELK03717.1|/7.60079e-25/1
219790	6659	137	294	0.98749600817623	2.07273668463231	1.06969003026506	Up	1.244576e-13	1.14808422293721e-12	RTKN2	rhotekin 2	-	GO:0016020//membrane	-	GO:0008283//cell proliferation;GO:0023052//signaling;GO:0048534	gi|26190614|ref|NP_660350.2|/0/1
9824	5616	1242	2661	10.6149583186585	22.2445484259466	1.06735310519097	Up	4.72164e-110	4.34880169119171e-108	ARHGAP11A	Rho GTPase activating protein 11A	K07526	GO:0044444//cytoplasmic part	GO:0008047//enzyme activator activity	GO:0009966//regulation of signal transduction;GO:0035556//intracellular signal transduction	gi|40788939|dbj|BAA13442.2|/0/1
222658	5032	1496	3204	14.2696971992307	29.8921871990857	1.0668137409103	Up	5.24908e-132	5.98125936410256e-130	KCTD20	potassium channel tetramerisation domain containing 20	K10482	GO:0005887//integral to plasma membrane	GO:0005267//potassium channel activity	GO:0030001//metal ion transport	gi|40255182|ref|NP_775833.2|/0/1
286151	3349	64	137	0.917251906071783	1.92048640864104	1.06608185134975	Up	4.72834e-07	2.50449856495828e-06	FBXO43	F-box protein 43	K10318	-	GO:0046914//transition metal ion binding	GO:0022403	gi|117606351|ref|NP_001025031.2|/0/1
57568	6501	57	122	0.420841428496003	0.881019423030639	1.06589709178737	Up	2.02692e-06	9.89849723076923e-06	SIPA1L2	signal-induced proliferation-associated 1 like 2	K08013	GO:0044464//cell part	GO:0008047//enzyme activator activity	GO:0009966//regulation of signal transduction	gi|112421013|ref|NP_065859.3|/0/1
81552	2962	965	2063	15.6374543766047	32.6979098532202	1.06419274212026	Up	2.42624e-85	1.67166055193798e-83	VOPP1	vesicular, overexpressed in cancer, prosurvival protein 1	-	GO:0012506//vesicle membrane;GO:0016021//integral to membrane;GO:0043231//intracellular membrane-bounded organelle	GO:0060089	GO:0009987//cellular process;GO:0023052//signaling	gi|15055176|gb|AAK82888.1|AF395824_1/5.54521e-83/1
79733	3736	147	314	1.88857511842067	3.94574122078572	1.06299817244449	Up	2.50596e-14	2.44757939340659e-13	E2F8	E2F transcription factor 8	K09391	GO:0043231//intracellular membrane-bounded organelle;GO:0043234//protein complex	GO:0001071//nucleic acid binding transcription factor activity;GO:0003676//nucleic acid binding	GO:0006351//transcription, DNA-dependent	gi|38505226|ref|NP_078956.2|/0/1
5886	1821	3926	8384	103.481840874378	216.14596980726	1.0626283124605	Up	0	0	RAD23A	RAD23 homolog A (S. cerevisiae)	K10839	GO:0043231//intracellular membrane-bounded organelle;GO:0043234//protein complex;GO:0044424//intracellular part	GO:0043130//ubiquitin binding;GO:0043566//structure-specific DNA binding	GO:0006281//DNA repair;GO:0045069//regulation of viral genome replication;GO:0051704;GO:0061136//regulation of proteasomal protein catabolic process	gi|62089006|dbj|BAD92950.1|/5.7563e-154/1
9534	3986	69	147	0.830874810692791	1.73135393664909	1.05919765644742	Up	2.0885e-07	1.15188259385666e-06	ZNF254	zinc finger protein 254	K09228	GO:0043231//intracellular membrane-bounded organelle	GO:0001071//nucleic acid binding transcription factor activity;GO:0003676//nucleic acid binding;GO:0046914//transition metal ion binding	GO:0006357//regulation of transcription from RNA polymerase II promoter	gi|116256449|ref|NP_975011.3|/0/1
8751	3141	3232	6882	49.3886564751472	102.86142824437	1.05845046237442	Up	1.198604e-277	3.61125164474576e-275	ADAM15	ADAM metallopeptidase domain 15	K06836	GO:0030141//secretory granule;GO:0031224//intrinsic to membrane;GO:0042995//cell projection;GO:0070161	GO:0004175//endopeptidase activity;GO:0019904//protein domain specific binding;GO:0046914//transition metal ion binding	GO:0001837//epithelial to mesenchymal transition;GO:0019538//protein metabolic process;GO:0031589//cell-substrate adhesion;GO:0032963//collagen metabolic process;GO:0048646//anatomical structure formation involved in morphogenesis	gi|46909600|ref|NP_997080.1|/0/1
10447	2552	466	992	8.7645382982736	18.2489054260535	1.05805993412182	Up	1.394594e-41	3.91014242018927e-40	FAM3C	family with sequence similarity 3, member C	K09666	GO:0031410//cytoplasmic vesicle	GO:0005102//receptor binding	GO:0032501//multicellular organismal process	gi|7661714|ref|NP_055703.1|/3.66084e-120/1
283464	7509	443	943	2.83168811719986	5.89570041063535	1.0580008405093	Up	1.3116e-39	3.53793650986343e-38	GXYLT1	glucoside xylosyltransferase 1	K13676	GO:0031224//intrinsic to membrane	GO:0008194//UDP-glycosyltransferase activity	GO:0006493//protein O-linked glycosylation	gi|153791362|ref|NP_775872.1|/0/1
80854	7012	935	1984	6.40019932851978	13.2832876917537	1.0534235240011	Up	8.00562e-81	5.11898924892086e-79	SETD7	SET domain containing (lysine methyltransferase) 7	K11431	GO:0043231//intracellular membrane-bounded organelle;GO:0043232	GO:0005515//protein binding;GO:0016279//protein-lysine N-methyltransferase activity	GO:0006351//transcription, DNA-dependent;GO:0016571//histone methylation;GO:0018022//peptidyl-lysine methylation	gi|12697979|dbj|BAB21808.1|/0/1
56892	1841	479	1015	12.4883632147532	25.8832061965567	1.05143193472558	Up	4.32868e-42	1.22526458089172e-40	C8orf4	chromosome 8 open reading frame 4	-	-	-	GO:0012501//programmed cell death	gi|444739117|emb|CCQ43624.1|/6.43334e-52/1
203069	1644	339	718	9.89741273888251	20.5035210962353	1.05074833907593	Up	3.11696e-30	6.15634232888889e-29	R3HCC1	R3H domain and coiled-coil containing 1	-	-	-	-	gi|160017981|sp|Q9Y3T6.2|R3HC1_HUMAN/0/1
64147	3603	61	129	0.812623484940928	1.68085893294013	1.04853968624959	Up	1.427938e-06	7.10810022066648e-06	KIF9	kinesin family member 9	K10397	GO:0015630//microtubule cytoskeleton	GO:0003774//motor activity;GO:0032559	GO:0007017//microtubule-based process;GO:0007599//hemostasis	gi|199560791|ref|NP_878905.2|/0/1
165186	3564	40	84	0.538698904572531	1.10648978539094	1.03843909628062	Up	0.0001168614	0.000451887806482489	FAM179A	family with sequence similarity 179, member A	-	-	-	-	gi|145587088|ref|NP_954974.2|/0/1
54877	5559	304	637	2.62482712876658	5.37958255617214	1.03527181720194	Up	2.13876e-26	3.59683990160833e-25	ZCCHC2	zinc finger, CCHC domain containing 2	K12185	GO:0044424//intracellular part	GO:0005543//phospholipid binding;GO:0046914//transition metal ion binding	GO:0009987//cellular process	gi|170016069|ref|NP_060212.4|/0/1
5997	1375	355	743	12.3922296007865	25.3683332396887	1.03359295453577	Up	1.925152e-30	3.82790849574944e-29	RGS2	regulator of G-protein signaling 2, 24kDa	K07524	GO:0016020//membrane;GO:0043231//intracellular membrane-bounded organelle	GO:0005515//protein binding;GO:0008047//enzyme activator activity;GO:0060089	GO:0007186//G-protein coupled receptor signaling pathway;GO:0043087//regulation of GTPase activity;GO:0045444//fat cell differentiation;GO:0048232//male gamete generation	gi|4506517|ref|NP_002914.1|/9.6824e-108/1
3632	2938	314	657	5.12981440870917	10.4983100910993	1.03317857981992	Up	4.33102e-27	7.50372431968811e-26	INPP5A	inositol polyphosphate-5-phosphatase, 40kDa	K01106	GO:0044464//cell part	GO:0019904//protein domain specific binding;GO:0046030//inositol trisphosphate phosphatase activity	GO:0046838//phosphorylated carbohydrate dephosphorylation	gi|109702906|ref|NP_005530.3|/0/1
9112	2856	2057	4302	34.5700402386126	70.7160544145304	1.03251549928735	Up	1.771028e-167	2.5804748957377e-165	MTA1	metastasis associated 1	K11660	GO:0000118//histone deacetylase complex;GO:0005783//endoplasmic reticulum;GO:0031410//cytoplasmic vesicle	GO:0001071//nucleic acid binding transcription factor activity;GO:0003677//DNA binding;GO:0005515//protein binding;GO:0046914//transition metal ion binding	GO:0006351//transcription, DNA-dependent;GO:0016050//vesicle organization;GO:0023052//signaling	gi|115527080|ref|NP_004680.2|/0/1
22822	5913	431	899	3.49859110490188	7.13768916355577	1.02868301481457	Up	3.25052e-36	7.89361250273224e-35	PHLDA1	pleckstrin homology-like domain, family A, member 1	K09228;K11447;K00939;K10371	GO:0012506//vesicle membrane;GO:0031981//nuclear lumen	GO:0005488//binding	GO:0009101//glycoprotein biosynthetic process;GO:0012502//induction of programmed cell death	gi|83977459|ref|NP_031376.3|/1.78613e-139/1
10749	7935	2707	5646	16.3743896634903	33.4040989199788	1.02858400962396	Up	8.31804e-218	1.78146360289157e-215	KIF1C	kinesin family member 1C	K10392	GO:0015630//microtubule cytoskeleton;GO:0043231//intracellular membrane-bounded organelle	GO:0003774//motor activity;GO:0032559	GO:0007017//microtubule-based process;GO:0048193//Golgi vesicle transport	gi|40788334|dbj|BAA31681.2|/0/1
349667	1263	536	1112	20.3697282700025	41.3339828619334	1.02090165065496	Up	7.30196e-44	2.15614021528239e-42	RTN4RL2	reticulon 4 receptor-like 2	K08129;K06260	GO:0009986//cell surface;GO:0031225//anchored to membrane	GO:0004871//signal transducer activity	GO:0007165//signal transduction;GO:0007409//axonogenesis	gi|30425563|ref|NP_848665.1|/0/1
440	2362	428	885	8.69736451570388	17.5901359405517	1.01611642695844	Up	5.36776e-35	1.24891756230366e-33	ASNS	asparagine synthetase (glutamine-hydrolyzing)	K01953	GO:0000267//cell fraction;GO:0044444//cytoplasmic part	GO:0016884//carbon-nitrogen ligase activity, with glutamine as amido-N-donor;GO:0032559;GO:0042802//identical protein binding	GO:0001101//response to acid;GO:0006528//asparagine metabolic process;GO:0006915//apoptotic process;GO:0007346//regulation of mitotic cell cycle;GO:0009064//glutamine family amino acid metabolic process;GO:0009267//cellular response to starvation;GO:0009314//response to radiation;GO:0014070//response to organic cyclic compound;GO:0034698//response to gonadotropin stimulus;GO:0048513//organ develo…	gi|296010850|ref|NP_001171547.1|/0/1
79712	2707	112	231	1.98588256686746	4.00617155028319	1.01244388774767	Up	3.42928e-10	2.44618303691814e-09	GTDC1	glycosyltransferase-like domain containing 1	-	-	GO:0016740//transferase activity	GO:0008152//metabolic process	gi|54859763|ref|NP_001006637.1|/0/1
3306	2802	213	439	3.6486757389896	7.35533076825874	1.01141727769875	Up	4.9219e-18	5.84446856379425e-17	HSPA2	heat shock 70kDa protein 2	K03283	GO:0000794//condensed nuclear chromosome;GO:0043073//germ cell nucleus	GO:0005515//protein binding;GO:0008289//lipid binding;GO:0032559	GO:0006950//response to stress;GO:0007127//meiosis I;GO:0007281//germ cell development;GO:0031660//regulation of cyclin-dependent protein serine/threonine kinase activity involved in G2/M;GO:0048232//male gamete generation;GO:0070193//synaptonemal complex organization	gi|13676857|ref|NP_068814.2|/0/1
2619	2844	667	1372	11.2569318878601	22.6480251009766	1.00857158337745	Up	1.107414e-52	4.00924465661915e-51	GAS1	growth arrest-specific 1	K06232	GO:0031225//anchored to membrane	GO:0005488//binding	GO:0001654//eye development;GO:0006915//apoptotic process;GO:0006935//chemotaxis;GO:0007090//regulation of S phase of mitotic cell cycle;GO:0008284//positive regulation of cell proliferation;GO:0008285//negative regulation of cell proliferation;GO:0008589//regulation of smoothened signaling pathway;GO:0009953//dorsal/ventral pattern formation;GO:0030326//embryonic limb morphogenesis;GO:0040007//g…	gi|410042830|ref|XP_001138712.3|/2.47823e-165/1
348235	2990	1311	2696	21.0453086665578	42.3306091275657	1.00820257934933	Up	1.067742e-101	9.03818180571429e-100	SKA2	spindle and kinetochore associated complex subunit 2	K07994	GO:0000777//condensed chromosome kinetochore;GO:0005819//spindle;GO:0044444//cytoplasmic part	GO:0015631//tubulin binding	GO:0007067//mitosis;GO:0031109//microtubule polymerization or depolymerization	gi|471380721|ref|XP_004378156.1|/1.93357e-62/1
7574	3297	90	185	1.31022945579834	2.63425977114715	1.00757813257586	Up	2.22714e-08	1.36140442365887e-07	ZNF26	zinc finger protein 26	K09228	GO:0005622//intracellular	GO:0005488//binding;GO:0046872//metal ion binding	-	gi|37655175|ref|NP_062537.2|/0/1
3164	2692	1991	4092	35.4993172894682	71.3618972585682	1.00736269241405	Up	3.8562e-153	5.04028023529412e-151	NR4A1	nuclear receptor subfamily 4, group A, member 1	K04465	GO:0031981//nuclear lumen	GO:0001071//nucleic acid binding transcription factor activity;GO:0003677//DNA binding;GO:0004879//ligand-activated sequence-specific DNA binding RNA polymerase II transcription factor activity;GO:0030528//transcription regulator activity;GO:0042802//identical protein binding;GO:0046914//transition metal ion binding;GO:0046983//protein dimerization activity	GO:0007169//transmembrane receptor protein tyrosine kinase signaling pathway;GO:0010466//negative regulation of peptidase activity;GO:0010551;GO:0012502//induction of programmed cell death;GO:0048017//inositol lipid-mediated signaling	gi|119578627|gb|EAW58223.1|/0/1
1316	4679	436	894	4.4725709692823	8.96995557162494	1.00399646479561	Up	1.12189e-34	2.57325376e-33	KLF6	Kruppel-like factor 6	K09207	GO:0043231//intracellular membrane-bounded organelle	GO:0001071//nucleic acid binding transcription factor activity;GO:0003677//DNA binding;GO:0030528//transcription regulator activity;GO:0043566//structure-specific DNA binding;GO:0046872//metal ion binding;GO:0046914//transition metal ion binding	GO:0006355//regulation of transcription, DNA-dependent;GO:0006357//regulation of transcription from RNA polymerase II promoter;GO:0007166//cell surface receptor signaling pathway;GO:0009611//response to wounding;GO:0030098//lymphocyte differentiation	gi|236460752|ref|NP_001153597.1|/2.18847e-97/1
55553	8979	86	176	0.459720929521937	0.920217556233675	1.00121663232442	Up	5.74642e-08	3.36789851368282e-07	SOX6	SRY (sex determining region Y)-box 6	K09269	GO:0043231//intracellular membrane-bounded organelle	GO:0001071//nucleic acid binding transcription factor activity;GO:0003676//nucleic acid binding;GO:0005488//binding;GO:0043565//sequence-specific DNA binding;GO:0046983//protein dimerization activity	GO:0006351//transcription, DNA-dependent;GO:0006357//regulation of transcription from RNA polymerase II promoter;GO:0007507//heart development;GO:0009888//tissue development;GO:0021779//oligodendrocyte cell fate commitment;GO:0032989;GO:0043009//chordate embryonic development;GO:0048468//cell development;GO:0048513//organ development;GO:0048534	gi|71037389|ref|NP_201583.2|/0/1
644809	2135	13	0	0.292259925604854	0.01	-4.86918011665966	Down	0.0001044508	0.000406550781869937	C15orf56	chromosome 15 open reading frame 56	K10432	-	-	-	gi|332235157|ref|XP_003266774.1|/1.68663e-101/1
2877	1311	23	1	0.842071445568641	0.0358099015213151	-4.55551218766779	Down	1.198436e-06	6.02983253212567e-06	GPX2	glutathione peroxidase 2 (gastrointestinal)	K00432	GO:0044424//intracellular part	GO:0004601//peroxidase activity	GO:0002437//inflammatory response to antigenic stimulus;GO:0008152//metabolic process;GO:0009608//response to symbiont;GO:0044419//interspecies interaction between organisms;GO:0048871//multicellular organismal homeostasis	gi|32967607|ref|NP_002074.2|/6.12144e-64/1
164668	1164	17	1	0.701002775563585	0.0403322859917905	-4.11941307286112	Down	6.30602e-05	0.000253667824213623	APOBEC3H	apolipoprotein B mRNA editing enzyme, catalytic polypeptide-like 3H	K01500;K10989	-	GO:0016810//hydrolase activity, acting on carbon-nitrogen (but not peptide) bonds;GO:0046914//transition metal ion binding	-	gi|260763898|ref|NP_001159476.1|/1.27674e-78/1
7124	1686	29	2	0.825589620121568	0.0556901315473833	-3.88993122673835	Down	1.800572e-07	1.000217746e-06	TNF	tumor necrosis factor	K03156	GO:0005768//endosome;GO:0009986//cell surface;GO:0016021//integral to membrane;GO:0044421//extracellular region part;GO:0044459//plasma membrane part	GO:0019899//enzyme binding;GO:0030528//transcription regulator activity;GO:0032813//tumor necrosis factor receptor superfamily binding;GO:0043565//sequence-specific DNA binding	GO:0001660//fever generation;GO:0001818//negative regulation of cytokine production;GO:0001819//positive regulation of cytokine production;GO:0001934//positive regulation of protein phosphorylation;GO:0002036//regulation of L-glutamate transport;GO:0002374;GO:0002439//chronic inflammatory response to antigenic stimulus;GO:0002455//humoral immune response mediated by circulating immunoglobulin;GO:…	gi|25952111|ref|NP_000585.2|/8.14807e-123/1
1800	1752	23	2	0.63011168101626	0.0535922156329271	-3.55551218766779	Down	8.19494e-06	3.71236629561672e-05	DPEP1	dipeptidase 1 (renal)	K01273	GO:0005902//microvillus;GO:0031224//intrinsic to membrane;GO:0044459//plasma membrane part	GO:0008237//metallopeptidase activity;GO:0008238//exopeptidase activity;GO:0043169//cation binding	GO:0019538//protein metabolic process	gi|4758190|ref|NP_004404.1|/0/1
9173	2542	21	2	0.396522234597035	0.0369368850467696	-3.42426765438954	Down	2.86574e-05	0.00012025824891407	IL1RL1	interleukin 1 receptor-like 1	K05171	GO:0009986//cell surface;GO:0031224//intrinsic to membrane;GO:0044421//extracellular region part	GO:0002113//interleukin-33 binding;GO:0004896//cytokine receptor activity	GO:0001818//negative regulation of cytokine production;GO:0002376//immune system process;GO:0002696//positive regulation of leukocyte activation;GO:0002823;GO:0006952//defense response;GO:0007166//cell surface receptor signaling pathway;GO:0007249//I-kappaB kinase/NF-kappaB cascade;GO:0031349//positive regulation of defense response;GO:0032722//positive regulation of chemokine production	gi|27894328|ref|NP_003847.2|/0/1
286297	2591	30	3	0.555747654157613	0.0543575232278396	-3.35387832649814	Down	5.59456e-07	2.93966593437777e-06	LOC286297	uncharacterized LOC286297	K13402	GO:0043231//intracellular membrane-bounded organelle	GO:0016879//ligase activity, forming carbon-nitrogen bonds;GO:0032559;GO:0042802//identical protein binding	GO:0006760//folic acid-containing compound metabolic process;GO:0032787//monocarboxylic acid metabolic process	gi|114628901|ref|XP_001172825.1|/2.55339e-44/1
251	2499	117	14	2.24720867166757	0.263007175879239	-3.09496002913657	Down	3.55968e-22	5.0621497344e-21	ALPPL2	alkaline phosphatase, placental-like 2	K01077	GO:0031224//intrinsic to membrane	GO:0016791//phosphatase activity;GO:0043169//cation binding	GO:0006796//phosphate-containing compound metabolic process	gi|157266296|ref|NP_112603.2|/0/1
81607	3520	25	3	0.340895400549805	0.0400114609895831	-3.09084392066434	Down	1.17603e-05	5.21064538384845e-05	PVRL4	poliovirus receptor-related 4	K06593	GO:0031224//intrinsic to membrane;GO:0070161	-	GO:0045216//cell-cell junction organization	gi|9049508|gb|AAF82399.1|AF160477_1/0/1
377841	2222	31	4	0.6696400739513	0.084512656875687	-2.98614654199765	Down	1.416872e-06	7.05696740599608e-06	ENTPD8	ectonucleoside triphosphate diphosphohydrolase 8	K01510	GO:0005626//insoluble fraction;GO:0031224//intrinsic to membrane	GO:0016462//pyrophosphatase activity;GO:0032559	GO:0009123;GO:0009132//nucleoside diphosphate metabolic process	gi|110431368|ref|NP_001028285.1|/0/1
726	4393	137	18	1.49686681503426	0.192361041679944	-2.96005731312899	Down	1.107778e-24	1.7380283961165e-23	CAPN5	calpain 5	K08574	GO:0044464//cell part	GO:0004197//cysteine-type endopeptidase activity	GO:0019538//protein metabolic process;GO:0023052//signaling	gi|62087754|dbj|BAD92324.1|/0/1
55074	4716	478	64	4.86494457293537	0.637106441315612	-2.93281703959153	Down	1.369702e-81	8.91861639267399e-80	OXR1	oxidation resistance 1	K10352;K08282;K12587	GO:0031981//nuclear lumen	-	GO:0006950//response to stress;GO:0009056//catabolic process	gi|426235750|ref|XP_004011843.1|/4.77425e-139/1
83719	1588	582	78	17.5912330826789	2.30595019506716	-2.93142335565681	Down	6.32992e-99	5.20928971851852e-97	YPEL3	yippee-like 3 (Drosophila)	-	GO:0031981//nuclear lumen	-	-	gi|471410231|ref|XP_004386683.1|/2.41666e-79/1
2642	2051	42	6	0.982895680493089	0.137338218121241	-2.83930515366838	Down	3.77866e-08	2.25023317118928e-07	GCGR	glucagon receptor	K04583	GO:0031224//intrinsic to membrane;GO:0043231//intracellular membrane-bounded organelle	GO:0004930//G-protein coupled receptor activity;GO:0042277//peptide binding	GO:0007188//adenylate cyclase-modulating G-protein coupled receptor signaling pathway;GO:0008015//blood circulation;GO:0015980//energy derivation by oxidation of organic compounds;GO:0016192//vesicle-mediated transport;GO:0031667//response to nutrient levels;GO:0033762//response to glucagon stimulus	gi|4503947|ref|NP_000151.1|/0/1
6539	3500	62	9	0.850251568182736	0.120720293728571	-2.81622154055534	Down	2.28148e-11	1.78816527689594e-10	SLC6A12	solute carrier family 6 (neurotransmitter transporter, betaine/GABA), member 12	K05039	GO:0016021//integral to membrane	GO:0005283//sodium:amino acid symporter activity;GO:0005326//neurotransmitter transporter activity	GO:0001505//regulation of neurotransmitter levels;GO:0006807//nitrogen compound metabolic process;GO:0006865//amino acid transport;GO:0006884//cell volume homeostasis;GO:0006972//hyperosmotic response;GO:0042221//response to chemical stimulus	gi|171184404|ref|NP_003035.3|/0/1
25789	1712	54	8	1.51395789103988	0.21937748081516	-2.78683773377424	Down	5.75864e-10	4.04767040885726e-09	TMEM59L	transmembrane protein 59-like	-	GO:0005626//insoluble fraction;GO:0012505//endomembrane system;GO:0031224//intrinsic to membrane;GO:0043231//intracellular membrane-bounded organelle	-	-	gi|6912274|ref|NP_036241.1|/0/1
388610	1949	39	6	0.960453988455151	0.144525749290233	-2.73238994975187	Down	2.11594e-07	1.16593147675139e-06	TRNP1	TMF1-regulated nuclear protein 1	-	-	-	-	gi|119628183|gb|EAX07778.1|/9.39878e-33/1
146336	2948	65	10	1.05830213902029	0.15924959597844	-2.73238994975187	Down	1.578982e-11	1.25865399246637e-10	SSTR5-AS1	SSTR5 antisense RNA 1	K11447;K00939;K04006	-	-	-	gi|119606096|gb|EAW85690.1|/4.83613e-134/1
4583	15728	45	7	0.137329174585679	0.0208944218121255	-2.71644840588284	Down	2.58156e-08	1.56513678581173e-07	MUC2	mucin 2, oligomeric mucus/gel-forming	K10955	GO:0070701	GO:0005488//binding	-	gi|116284392|ref|NP_002448.2|/0/1
80833	3654	32	5	0.420344366917679	0.0642402584762509	-2.71002213672341	Down	3.1033e-06	1.48490607806191e-05	APOL3	apolipoprotein L, 3	K14480	GO:0044424//intracellular part	GO:0005488//binding;GO:0022892;GO:0060089	GO:0006952//defense response;GO:0007249//I-kappaB kinase/NF-kappaB cascade;GO:0010876//lipid localization;GO:0044260;GO:0051234//establishment of localization	gi|297708724|ref|XP_002831107.1|/8.32721e-173/1
11074	2049	38	6	0.890154588141374	0.13747227201887	-2.69491524433321	Down	3.73562e-07	2.00799459086786e-06	TRIM31	tripartite motif containing 31	K12011	GO:0043231//intracellular membrane-bounded organelle	GO:0003824//catalytic activity;GO:0046914//transition metal ion binding	-	gi|114606233|ref|XP_001148040.1|/0/1
240	2581	106	17	1.9712497768794	0.309219401474448	-2.67240784492364	Down	1.402788e-17	1.62449247478827e-16	ALOX5	arachidonate 5-lipoxygenase	K00461	GO:0000267//cell fraction;GO:0005635//nuclear envelope;GO:0005886//plasma membrane;GO:0034399//nuclear periphery;GO:0043005//neuron projection;GO:0044444//cytoplasmic part	GO:0016702//oxidoreductase activity, acting on single donors with incorporation of molecular oxygen, incorporation of two atoms of oxygen;GO:0046914//transition metal ion binding	GO:0000038//very long-chain fatty acid metabolic process;GO:0002538;GO:0006691//leukotriene metabolic process;GO:0007600//sensory perception;GO:0009058//biosynthetic process;GO:0019229//regulation of vasoconstriction;GO:0031667//response to nutrient levels	gi|4502057|ref|NP_000689.1|/0/1
80852	7977	31	5	0.186528800842395	0.0294263387830288	-2.66421844711029	Down	5.47592e-06	2.54084974993474e-05	GRIP2	glutamate receptor interacting protein 2	K06092	-	-	-	gi|302370985|ref|NP_001073892.2|/0/1
79574	2332	142	23	2.92269566056286	0.46302571208071	-2.65813539505845	Down	5.99198e-23	8.80276334545455e-22	EPS8L3	EPS8-like 3	K07364;K08890;K07363	GO:0044424//intracellular part	GO:0005488//binding	-	gi|21071018|ref|NP_620641.1|/0/1
374918	771	36	6	2.24115513139669	0.365344598400344	-2.61691273233193	Down	1.153298e-06	5.81424425638117e-06	IGFL1	IGF-like family member 1	-	-	-	-	gi|38348370|ref|NP_940943.1|/7.63981e-64/1
7066	1805	24	4	0.638201516641496	0.104037187577716	-2.61691273233193	Down	8.17576e-05	0.000323463854351213	THPO	thrombopoietin	K06854	GO:0044421//extracellular region part	GO:0005102//receptor binding	GO:0001775//cell activation;GO:0002237//response to molecule of bacterial origin;GO:0007599//hemostasis;GO:0008283//cell proliferation;GO:0030097//hemopoiesis	gi|119598651|gb|EAW78245.1|/6.3256e-173/1
51702	3189	71	12	1.06863064917413	0.176657689160655	-2.59673485039431	Down	7.10324e-12	5.82144740617796e-11	PADI3	peptidyl arginine deiminase, type III	K01481	GO:0044424//intracellular part	GO:0016813//hydrolase activity, acting on carbon-nitrogen (but not peptide) bonds, in linear amidines;GO:0046872//metal ion binding	GO:0018195//peptidyl-arginine modification	gi|122939161|ref|NP_057317.2|/0/1
8000	1191	5655	976	227.90016742852	38.4719212031717	-2.56652420292507	Down	0	0	PSCA	prostate stem cell antigen	K06846	GO:0031224//intrinsic to membrane	-	-	gi|37182942|gb|AAQ89271.1|/9.18008e-40/1
6714	4145	40	7	0.463190083449096	0.0792828627891699	-2.54652340444053	Down	4.25266e-07	2.2660456882494e-06	SRC	v-src sarcoma (Schmidt-Ruppin A-2) viral oncogene homolog (avian)	K05704	GO:0005624//membrane fraction;GO:0019866//organelle inner membrane;GO:0044430//cytoskeletal part;GO:0044444//cytoplasmic part;GO:0044459//plasma membrane part	GO:0004713//protein tyrosine kinase activity;GO:0005506//iron ion binding;GO:0019901//protein kinase binding;GO:0019904//protein domain specific binding;GO:0030674//protein binding, bridging;GO:0032559;GO:0035258//steroid hormone receptor binding	GO:0000302//response to reactive oxygen species;GO:0001666//response to hypoxia;GO:0001894//tissue homeostasis;GO:0003018;GO:0006006//glucose metabolic process;GO:0006468//protein phosphorylation;GO:0006915//apoptotic process;GO:0006935//chemotaxis;GO:0007169//transmembrane receptor protein tyrosine kinase signaling pathway;GO:0007264//small GTPase mediated signal transduction;GO:0007292//female …	gi|4885609|ref|NP_005408.1|/0/1
145663	1424	33	6	1.11231487999622	0.19780947006086	-2.49138185024808	Down	6.09428e-06	2.81162526031664e-05	GATM-AS1	GATM antisense RNA 1	K09228;K11447;K00939	-	-	-	gi|119597715|gb|EAW77309.1|/6.89682e-64/1
2735	3618	85	16	1.12764957263131	0.207614288090411	-2.44134116774848	Down	4.16188e-13	3.71020957271815e-12	GLI1	GLI family zinc finger 1	K06230	GO:0042995//cell projection;GO:0043231//intracellular membrane-bounded organelle;GO:0044444//cytoplasmic part	GO:0000981//sequence-specific DNA binding RNA polymerase II transcription factor activity;GO:0015631//tubulin binding;GO:0030528//transcription regulator activity;GO:0043565//sequence-specific DNA binding;GO:0046914//transition metal ion binding	GO:0001503//ossification;GO:0003002//regionalization;GO:0006275//regulation of DNA replication;GO:0006357//regulation of transcription from RNA polymerase II promoter;GO:0008283//cell proliferation;GO:0008544//epidermis development;GO:0008589//regulation of smoothened signaling pathway;GO:0021536//diencephalon development;GO:0030178//negative regulation of Wnt receptor signaling pathway;GO:003032…	gi|4885279|ref|NP_005260.1|/0/1
183	2587	26	5	0.482392687411181	0.090735950704376	-2.41046185486451	Down	8.80754e-05	0.000346301329440389	AGT	angiotensinogen (serpin peptidase inhibitor, clade A, member 8)	K09821	GO:0000267//cell fraction;GO:0042579//microbody;GO:0044421//extracellular region part	GO:0004866//endopeptidase inhibitor activity;GO:0008047//enzyme activator activity;GO:0008483//transaminase activity;GO:0031701//angiotensin receptor binding;GO:0042802//identical protein binding;GO:0048037//cofactor binding	GO:0001542//ovulation from ovarian follicle;GO:0001775//cell activation;GO:0001816//cytokine production;GO:0001885//endothelial cell development;GO:0001934//positive regulation of protein phosphorylation;GO:0001944//vasculature development;GO:0001976//neurological system process involved in regulation of systemic arterial blood pressure;GO:0001991//regulation of systemic arterial blood pressure b…	gi|62089124|dbj|BAD93006.1|/0/1
25833	3013	26	5	0.414188477375614	0.0779070376608765	-2.4104618548645	Down	8.80754e-05	0.000346377944778761	POU2F3	POU class 2 homeobox 3	K09364	GO:0031981//nuclear lumen	GO:0003677//DNA binding;GO:0005515//protein binding	GO:0006357//regulation of transcription from RNA polymerase II promoter;GO:0008544//epidermis development;GO:0032897//negative regulation of viral transcription	gi|347658964|ref|NP_001231611.1|/0/1
375791	757	688	133	43.6230829714925	8.24824552042414	-2.40293255081168	Down	7.00748e-94	5.1261302255144e-92	C9orf169	chromosome 9 open reading frame 169	-	-	-	-	gi|119608773|gb|EAW88367.1|/5.12867e-73/1
64220	3097	1442	280	22.348472843742	4.24446194718901	-2.39652266390663	Down	3.87726e-194	7.10537873814433e-192	STRA6	stimulated by retinoic acid 6	-	GO:0016020//membrane;GO:0031224//intrinsic to membrane;GO:0032991//macromolecular complex	GO:0004871//signal transducer activity	GO:0051234//establishment of localization	gi|441616348|ref|XP_003267250.2|/1.82236e-99/1
7318	3330	166	33	2.39269670209324	0.465238369224221	-2.36259554359925	Down	2.08046e-23	3.12086556624473e-22	UBA7	ubiquitin-like modifier activating enzyme 7	K10698	GO:0044444//cytoplasmic part	GO:0008641//small protein activating enzyme activity;GO:0032559	GO:0001818//negative regulation of cytokine production;GO:0006464//cellular protein modification process;GO:0051603//proteolysis involved in cellular protein catabolic process	gi|477152|pir||A48195/0/1
554	1788	40	8	1.07378238025531	0.21005271093711	-2.35387832649814	Down	1.35274e-06	6.76027726736013e-06	AVPR2	arginine vasopressin receptor 2	K04228	GO:0016021//integral to membrane;GO:0043231//intracellular membrane-bounded organelle	GO:0008528//G-protein coupled peptide receptor activity	GO:0001816//cytokine production;GO:0003073//regulation of systemic arterial blood pressure;GO:0003074;GO:0003078;GO:0007187//G-protein coupled receptor signaling pathway, coupled to cyclic nucleotide second messenger;GO:0007243//intracellular protein kinase cascade;GO:0008283//cell proliferation;GO:0010033//response to organic substance;GO:0010467//gene expression;GO:0030900//forebrain developmen…	gi|4557345|ref|NP_000045.1|/6.55789e-173/1
3635	4928	99	20	0.964246990126591	0.190530766617062	-2.33937875680303	Down	2.2431e-14	2.19566881057269e-13	INPP5D	inositol polyphosphate-5-phosphatase, 145kDa	K03084	GO:0000267//cell fraction;GO:0016020//membrane;GO:0044444//cytoplasmic part	GO:0016312//inositol bisphosphate phosphatase activity;GO:0019904//protein domain specific binding;GO:0034594//phosphatidylinositol trisphosphate phosphatase activity;GO:0046030//inositol trisphosphate phosphatase activity	GO:0002683//negative regulation of immune system process;GO:0006793//phosphorus metabolic process;GO:0006915//apoptotic process;GO:0007599//hemostasis;GO:0010259//multicellular organismal aging;GO:0019724//B cell mediated immunity;GO:0030853//negative regulation of granulocyte differentiation;GO:0030888//regulation of B cell proliferation;GO:0032845;GO:0042036//negative regulation of cytokine bio…	gi|1277082|gb|AAC50454.1|/0/1
5582	3143	39	8	0.595585371778265	0.119495465210166	-2.31735245047303	Down	2.30098e-06	1.11724175034144e-05	PRKCG	protein kinase C, gamma	K02677	GO:0005624//membrane fraction;GO:0016020//membrane;GO:0043005//neuron projection;GO:0043231//intracellular membrane-bounded organelle;GO:0044444//cytoplasmic part	GO:0004674//protein serine/threonine kinase activity;GO:0032559;GO:0046914//transition metal ion binding	GO:0001775//cell activation;GO:0006298//mismatch repair;GO:0006796//phosphate-containing compound metabolic process;GO:0007169//transmembrane receptor protein tyrosine kinase signaling pathway;GO:0007267//cell-cell signaling;GO:0007599//hemostasis;GO:0007610//behavior;GO:0009895;GO:0010863//positive regulation of phospholipase C activity;GO:0016567//protein ubiquitination	gi|296234560|ref|XP_002762509.1|/0/1
94015	3468	78	16	1.07954142070305	0.216594144841726	-2.31735245047303	Down	1.707082e-11	1.35590212832886e-10	TTYH2	tweety homolog 2 (Drosophila)	-	GO:0034702//ion channel complex	GO:0005253//anion channel activity;GO:0005488//binding	GO:0006810//transport	gi|402913084|ref|XP_003919056.1|/7.22123e-140/1
8357	473	34	7	3.45017856556454	0.694772655943148	-2.31205815080351	Down	1.099078e-05	4.8953170954648e-05	HIST1H3H	histone cluster 1, H3h	K11253	GO:0000785//chromatin;GO:0031981//nuclear lumen	GO:0003676//nucleic acid binding	GO:0007599//hemostasis;GO:0022403;GO:0034728//nucleosome organization;GO:0050794//regulation of cellular process	gi|390461147|ref|XP_003732612.1|/5.00328e-72/1
5652	1940	170	35	4.20601665338151	0.846978005827601	-2.31205815080351	Down	2.31742e-23	3.46463060723297e-22	PRSS8	protease, serine, 8	K08664	GO:0031224//intrinsic to membrane;GO:0044421//extracellular region part	GO:0004175//endopeptidase activity;GO:0016247//channel regulator activity	GO:0002028//regulation of sodium ion transport;GO:0019538//protein metabolic process;GO:0031960//response to corticosteroid stimulus	gi|4506153|ref|NP_002764.1|/0/1
6932	3322	24	5	0.346765122678477	0.0706604167586456	-2.29498463744457	Down	0.000258688	0.000947936072562358	TCF7	transcription factor 7 (T-cell specific, HMG-box)	K02620	GO:0043231//intracellular membrane-bounded organelle	GO:0030528//transcription regulator activity;GO:0043565//sequence-specific DNA binding	GO:0002376//immune system process;GO:0006355//regulation of transcription, DNA-dependent;GO:0007166//cell surface receptor signaling pathway;GO:0030217//T cell differentiation;GO:0048562//embryonic organ morphogenesis;GO:0070670//response to interleukin-4	gi|619884|emb|CAA87440.1|/1.36474e-166/1
400221	1386	190	40	6.57982233442163	1.35488545149911	-2.27987774505436	Down	1.59862e-25	2.58336992e-24	FLJ22447	uncharacterized LOC400221	-	-	-	-	-
1520	4107	207	44	2.41918699446418	0.50296039916132	-2.2660055704728	Down	1.77534e-27	3.13702225049702e-26	CTSS	cathepsin S	K01368	GO:0000323//lytic vacuole	GO:0004175//endopeptidase activity	GO:0002376//immune system process;GO:0019538//protein metabolic process	gi|315075311|ref|NP_001186668.1|/4.54435e-160/1
6398	2282	675	144	14.1975016951154	2.96246119579315	-2.26076892210665	Down	1.046798e-85	7.24042071906615e-84	SECTM1	secreted and transmembrane 1	K02184	GO:0031224//intrinsic to membrane;GO:0043231//intracellular membrane-bounded organelle;GO:0044421//extracellular region part	GO:0005102//receptor binding;GO:0060089	GO:0002376//immune system process;GO:0007249//I-kappaB kinase/NF-kappaB cascade;GO:0009888//tissue development	gi|4506869|ref|NP_002995.1|/5.10473e-134/1
389119	1058	28	6	1.27027034700147	0.266238833049778	-2.25434265294723	Down	8.99338e-05	0.000353217682015024	FAM212A	family with sequence similarity 212, member A	-	-	-	-	gi|42766424|ref|NP_976248.1|/1.42612e-126/1
389692	2373	65	14	1.31473860338467	0.276972158669287	-2.24696312258163	Down	1.745322e-09	1.17163307673716e-08	MAFA	v-maf musculoaponeurotic fibrosarcoma oncogene homolog A (avian)	K07595	GO:0043231//intracellular membrane-bounded organelle	GO:0001071//nucleic acid binding transcription factor activity;GO:0003677//DNA binding;GO:0005515//protein binding;GO:0030528//transcription regulator activity	GO:0006357//regulation of transcription from RNA polymerase II promoter;GO:0007165//signal transduction;GO:0009746;GO:0030072//peptide hormone secretion	gi|71274111|ref|NP_963883.2|/4.14578e-94/1
113730	3008	138	30	2.20203922567916	0.468219224346185	-2.23358409278042	Down	1.670826e-18	2.02182457290674e-17	KLHDC7B	kelch domain containing 7B	K10476	-	-	-	gi|206597556|ref|NP_612442.2|/0/1
10346	3111	96	21	1.48113627455853	0.316902088969247	-2.22459530955317	Down	3.094e-13	2.78334736842105e-12	TRIM22	tripartite motif containing 22	K11999	GO:0016604//nuclear body	GO:0001071//nucleic acid binding transcription factor activity;GO:0003712//transcription cofactor activity;GO:0003824//catalytic activity;GO:0046914//transition metal ion binding	GO:0002376//immune system process;GO:0006351//transcription, DNA-dependent;GO:0051259//protein oligomerization;GO:0051707//response to other organism	gi|313760629|ref|NP_001186502.1|/0/1
3561	1560	338	74	10.3995823527727	2.2269626834544	-2.22337630226401	Down	6.74366e-43	1.94919187252032e-41	IL2RG	interleukin 2 receptor, gamma	K05070	GO:0009986//cell surface;GO:0016021//integral to membrane	GO:0004896//cytokine receptor activity;GO:0019838//growth factor binding	GO:0002376//immune system process;GO:0007166//cell surface receptor signaling pathway;GO:0051704	gi|4557882|ref|NP_000197.1|/0/1
127262	2440	1165	257	22.9171124356498	4.94480438109514	-2.21243992195854	Down	9.06954e-143	1.08932529081081e-140	TPRG1L	tumor protein p63 regulated 1-like	-	GO:0030136//clathrin-coated vesicle;GO:0044459//plasma membrane part	GO:0005515//protein binding	-	gi|38679907|ref|NP_877429.2|/1.90911e-126/1
8348	467	76	17	7.81124946938619	1.70898345868426	-2.19241490380402	Down	1.375768e-10	1.01307588931234e-09	HIST1H2BO	histone cluster 1, H2bo	K11252	GO:0000785//chromatin;GO:0043231//intracellular membrane-bounded organelle	GO:0003676//nucleic acid binding	GO:0006952//defense response;GO:0034728//nucleosome organization	gi|344238174|gb|EGV94277.1|/1.74803e-45/1
63940	1501	67	15	2.14248557669996	0.469155038918496	-2.19114882646003	Down	1.758072e-09	1.17930142913208e-08	GPSM3	G-protein signaling modulator 3	K15838	-	GO:0005488//binding	-	gi|5578778|emb|CAB51289.1|/8.19459e-39/1
116844	1780	261	59	7.0379196043397	1.55610116447877	-2.17721317881882	Down	1.15977e-32	2.47789321153846e-31	LRG1	leucine-rich alpha-2-glycoprotein 1	K13023	GO:0044464//cell part	-	GO:0045444//fat cell differentiation	gi|16418467|ref|NP_443204.1|/0/1
90427	4700	424	96	4.33003887159636	0.958912971460987	-2.17490818545282	Down	5.48024e-52	1.95223940360721e-50	BMF	Bcl2 modifying factor	-	GO:0015629//actin cytoskeleton;GO:0030141//secretory granule;GO:0031966//mitochondrial membrane	GO:0005488//binding	GO:0001836//release of cytochrome c from mitochondria;GO:0006917//induction of apoptosis;GO:0032461//positive regulation of protein oligomerization	gi|51558701|ref|NP_001003942.1|/2.50064e-82/1
56924	4228	273	63	3.09921328393889	0.699538125910592	-2.14742744903071	Down	1.564902e-33	3.44705055167286e-32	PAK6	p21 protein (Cdc42/Rac)-activated kinase 6	K05735	-	GO:0004672//protein kinase activity;GO:0032559	GO:0006464//cellular protein modification process	gi|9910476|ref|NP_064553.1|/0/1
10044	3165	65	15	0.985742403106418	0.222496591916797	-2.14742744903071	Down	4.85048e-09	3.1330716744186e-08	SH2D3C	SH2 domain containing 3C	K08889	GO:0044424//intracellular part	GO:0030674//protein binding, bridging;GO:0030695//GTPase regulator activity	GO:0000165//MAPK cascade	gi|41281821|ref|NP_733745.1|/0/1
23452	3572	86	20	1.15560868593994	0.26285991542242	-2.13628689142551	Down	1.78499e-11	1.41336223786192e-10	ANGPTL2	angiopoietin-like 2	K03903;K10104	GO:0044421//extracellular region part	GO:0005515//protein binding	GO:0023052//signaling;GO:0032501//multicellular organismal process	gi|397507118|ref|XP_003824056.1|/0/1
643596	1514	60	14	1.90216931561741	0.434118185285481	-2.13148590516169	Down	2.2389e-08	1.36812259883121e-07	RNF224	ring finger protein 224	K14683	-	GO:0046872//metal ion binding	-	gi|109109721|ref|XP_001117750.1|/3.29561e-74/1
619207	4918	30	7	0.29279019355884	0.0668213636155163	-2.13148590516169	Down	8.83612e-05	0.000347348228925254	LOC619207	scavenger receptor protein family member	K06545	-	-	-	gi|297302138|ref|XP_001093501.2|/0/1
3732	1715	317	77	8.87194690960919	2.10781465240361	-2.07350272105528	Down	4.67198e-37	1.14867381023513e-35	CD82	CD82 molecule	K06509	GO:0016021//integral to membrane	GO:0005488//binding	-	gi|119588471|gb|EAW68065.1|/4.85588e-147/1
283554	3908	107	26	1.31417444895679	0.312337846278288	-2.07297749987083	Down	1.780094e-13	1.62438146529774e-12	GPR137C	G protein-coupled receptor 137C	-	GO:0031224//intrinsic to membrane	-	-	gi|426376916|ref|XP_004055226.1|/0/1
79883	3332	37	9	0.532991800331412	0.12680703122749	-2.07147859579742	Down	1.790438e-05	7.73810500559202e-05	PODNL1	podocan-like 1	K08764	GO:0031012//extracellular matrix	-	-	gi|226342935|ref|NP_001139727.1|/0/1
283404	1075	37	9	1.65202667786443	0.393042816790695	-2.07147859579741	Down	1.790438e-05	7.7362240855615e-05	LINC00592	long intergenic non-protein coding RNA 592	-	-	-	-	gi|119578643|gb|EAW58239.1|/1.43116e-49/1
100130872	5001	127	31	1.21890725744279	0.291011839177718	-2.06643860799607	Down	1.120742e-15	1.18585177333333e-14	LOC100130872	uncharacterized LOC100130872	K11447;K00939	GO:0034399//nuclear periphery	GO:0005488//binding;GO:0016564//transcription repressor activity	GO:0000122//negative regulation of transcription from RNA polymerase II promoter;GO:0007599//hemostasis;GO:0010551	gi|410037987|ref|XP_003950315.1|/4.29374e-70/1
113791	2478	102	25	1.97570758052303	0.473635804019816	-2.06051938380754	Down	8.03362e-13	7.04169768836292e-12	PIK3IP1	phosphoinositide-3-kinase interacting protein 1	K01343	GO:0031224//intrinsic to membrane	-	-	gi|51317358|ref|NP_443112.2|/9.57261e-127/1
9022	813	851	209	50.241524735791	12.0687296518313	-2.05760642121585	Down	1.080724e-95	8.07182765714286e-94	CLIC3	chloride intracellular channel 3	K05023	GO:0034702//ion channel complex;GO:0043231//intracellular membrane-bounded organelle	GO:0005254//chloride channel activity;GO:0005488//binding	GO:0015698//inorganic anion transport;GO:0023052//signaling;GO:0034220//ion transmembrane transport;GO:0043269//regulation of ion transport	gi|40288290|ref|NP_004660.2|/8.62292e-125/1
7148	13143	72	18	0.262943103752089	0.064295979312181	-2.03195023161078	Down	2.69144e-09	1.78120020253165e-08	TNXB	tenascin XB	K06252	GO:0005581//collagen;GO:0044464//cell part	GO:0005102//receptor binding;GO:0005539//glycosaminoglycan binding	GO:0007010//cytoskeleton organization;GO:0009987//cellular process;GO:0044238//primary metabolic process;GO:0044259//multicellular organismal macromolecule metabolic process;GO:0085029//extracellular matrix assembly	gi|290457668|sp|P22105.3|TENX_HUMAN/0/1
8351	921	28	7	1.45922478515478	0.356815924279163	-2.03195023161078	Down	0.000242992	0.000893920900662252	HIST1H3D	histone cluster 1, H3d	K11253	-	-	-	gi|344238671|gb|EGV94774.1|/2.23241e-123/1
94241	5666	67	17	0.567573394039294	0.14085691408499	-2.0105765808182	Down	1.221864e-08	7.6156572454418e-08	TP53INP1	tumor protein p53 inducible nuclear protein 1	K15310	GO:0016604//nuclear body	-	GO:0012502//induction of programmed cell death;GO:0022402//cell cycle process;GO:0050896//response to stimulus	gi|15150807|ref|NP_150601.1|/6.58425e-124/1
10148	1149	140	36	5.84832909977176	1.4709174170583	-1.99130824711343	Down	2.12234e-16	2.33746690458488e-15	EBI3	Epstein-Barr virus induced 3	K05059;K05056	GO:0016020//membrane;GO:0044421//extracellular region part	GO:0004888//transmembrane signaling receptor activity;GO:0005126//cytokine receptor binding	GO:0002460//adaptive immune response based on somatic recombination of immune receptors built from immunoglobulin superfamily domains;GO:0007166//cell surface receptor signaling pathway;GO:0042102//positive regulation of T cell proliferation;GO:0042108//positive regulation of cytokine biosynthetic process	gi|14577917|ref|NP_005746.2|/6.10113e-134/1
23416	3853	70	18	0.872012734964671	0.219320544017647	-1.99130824711343	Down	7.123e-09	4.53342098102399e-08	KCNH3	potassium voltage-gated channel, subfamily H (eag-related), member 3	K04906	GO:0031224//intrinsic to membrane	GO:0004673//protein histidine kinase activity;GO:0005267//potassium channel activity	GO:0006351//transcription, DNA-dependent;GO:0030001//metal ion transport	gi|6331348|dbj|BAA86596.1|/0/1
4327	3371	35	9	0.49834842299301	0.125339966790269	-1.99130824711343	Down	4.83138e-05	0.000197340558088235	MMP19	matrix metallopeptidase 19	K07998	GO:0031012//extracellular matrix	GO:0004175//endopeptidase activity;GO:0046914//transition metal ion binding	GO:0009719;GO:0010033//response to organic substance;GO:0019538//protein metabolic process;GO:0022602//ovulation cycle process;GO:0032963//collagen metabolic process;GO:0048646//anatomical structure formation involved in morphogenesis;GO:0048869//cellular developmental process	gi|4505213|ref|NP_002420.1|/0/1
51704	2870	309	80	5.16773671456462	1.30862107022841	-1.98148516462779	Down	3.56948e-34	8.10358575734355e-33	GPRC5B	G protein-coupled receptor, family C, group 5, member B	K04619	-	-	-	gi|90079601|dbj|BAE89480.1|/0/1
8581	806	50	13	2.97754791547224	0.757206143458777	-1.97536670324441	Down	1.221804e-06	6.14045459541985e-06	LY6D	lymphocyte antigen 6 complex, locus D	K06846	GO:0005626//insoluble fraction;GO:0031224//intrinsic to membrane	GO:0005488//binding	GO:0002521//leukocyte differentiation	gi|397497453|ref|XP_003819525.1|/3.30568e-44/1
100499467	2275	50	13	1.05490269005302	0.268267319396824	-1.9753667032444	Down	1.221804e-06	6.13871902317694e-06	LINC00673	long intergenic non-protein coding RNA 673	K11447;K01539;K08857;K00939	-	-	-	gi|441642608|ref|XP_004090457.1|/8.90969e-38/1
6274	738	244	64	15.8692813888464	4.07126555182171	-1.96268756917366	Down	5.42312e-27	9.35027944907856e-26	S100A3	S100 calcium binding protein A3	-	-	GO:0046872//metal ion binding	-	gi|119573693|gb|EAW53308.1|/6.00267e-47/1
80022	9424	232	61	1.18161638329793	0.303878781256483	-1.95919388917546	Down	1.104646e-25	1.79654046623971e-24	MYO15B	myosin XVB pseudogene	K10361	-	-	-	gi|397484491|ref|XP_003813408.1|/0/1
3955	2384	655	177	13.1873898575106	3.48556217211267	-1.9196957779526	Down	9.8963e-68	5.04059108309455e-66	LFNG	LFNG O-fucosylpeptide 3-beta-N-acetylglucosaminyltransferase	K05948	GO:0031228//intrinsic to Golgi membrane	GO:0008375//acetylglucosaminyltransferase activity	GO:0007126//meiosis;GO:0009653//anatomical structure morphogenesis;GO:0009952//anterior/posterior pattern specification;GO:0022602//ovulation cycle process	gi|93141005|ref|NP_001035258.1|/3.15753e-154/1
4987	3391	70	19	0.990818362671447	0.263045956058519	-1.91330573511216	Down	1.735736e-08	1.06836714459834e-07	OPRL1	opiate receptor-like 1	K04216	GO:0016021//integral to membrane	GO:0004985//opioid receptor activity	GO:0007188//adenylate cyclase-modulating G-protein coupled receptor signaling pathway;GO:0050877//neurological system process;GO:0051480//cytosolic calcium ion homeostasis	gi|397477236|ref|XP_003809983.1|/9.8693e-166/1
2934	2797	3986	1085	68.401972318944	18.2113897999542	-1.90919689911799	Down	0	0	GSN	gelsolin	K05768	GO:0005856//cytoskeleton;GO:0044444//cytoplasmic part	GO:0008092//cytoskeletal protein binding;GO:0046872//metal ion binding	GO:0006915//apoptotic process;GO:0048858//cell projection morphogenesis;GO:0051693//actin filament capping	gi|4504165|ref|NP_000168.1|/0/1
4192	1194	179	49	7.19569092055012	1.92662668662292	-1.90105616475982	Down	2.0056e-19	2.53747655516014e-18	MDK	midkine (neurite growth-promoting factor 2)	K06828;K00901	-	GO:0005102//receptor binding;GO:0005539//glycosaminoglycan binding	GO:0006950//response to stress;GO:0023052//signaling;GO:0035270//endocrine system development;GO:0048522//positive regulation of cellular process;GO:0048869//cellular developmental process	gi|84311247|gb|ABC55426.1|/2.65647e-71/1
84171	3657	36	10	0.472499482173052	0.128375118661318	-1.87994713816573	Down	7.23162e-05	0.000288227078744395	LOXL4	lysyl oxidase-like 4	K00280	GO:0044421//extracellular region part;GO:0044464//cell part	GO:0004888//transmembrane signaling receptor activity;GO:0016641//oxidoreductase activity, acting on the CH-NH2 group of donors, oxygen as acceptor;GO:0046914//transition metal ion binding	GO:0008152//metabolic process	gi|67782349|ref|NP_115587.6|/0/1
5334	6608	36	10	0.261490709186872	0.0710453706029724	-1.87994713816573	Down	7.23162e-05	0.000288162468325488	PLCL1	phospholipase C-like 1	K15375	GO:0044424//intracellular part	GO:0004629//phospholipase C activity;GO:0046872//metal ion binding;GO:0060089	GO:0007165//signal transduction;GO:0044238//primary metabolic process	gi|254939661|ref|NP_006217.3|/0/1
652968	1644	39	11	1.13864040358825	0.314120796738982	-1.85792083183572	Down	4.09442e-05	0.000168790375510204	GATSL3	GATS protein-like 3	-	-	-	-	gi|83415181|ref|NP_001032755.1|/2.94558e-178/1
1026	2284	10232	2886	215.024639566692	59.3206697291444	-1.85789519600121	Down	0	0	CDKN1A	cyclin-dependent kinase inhibitor 1A (p21, Cip1)	K06625	GO:0031981//nuclear lumen;GO:0043234//protein complex;GO:0044444//cytoplasmic part	GO:0005515//protein binding;GO:0016538//cyclin-dependent protein kinase regulator activity;GO:0043169//cation binding	GO:0000079//regulation of cyclin-dependent protein serine/threonine kinase activity;GO:0006917//induction of apoptosis;GO:0007050//cell cycle arrest;GO:0007154//cell communication;GO:0007264//small GTPase mediated signal transduction;GO:0008284//positive regulation of cell proliferation;GO:0009416//response to light stimulus;GO:0009887//organ morphogenesis;GO:0010035//response to inorganic substa…	gi|62089348|dbj|BAD93118.1|/5.73227e-85/1
81794	4237	223	63	2.52621433670592	0.698052205888596	-1.85557020803116	Down	4.10996e-23	6.07303815128845e-22	ADAMTS10	ADAM metallopeptidase with thrombospondin type 1 motif, 10	K08625	GO:0031012//extracellular matrix	GO:0004175//endopeptidase activity;GO:0046914//transition metal ion binding	GO:0019538//protein metabolic process	gi|56121815|ref|NP_112219.2|/0/1
9249	1825	721	205	18.9625261361832	5.27347401828003	-1.84632558134615	Down	1.215042e-70	6.54502624e-69	DHRS3	dehydrogenase/reductase (SDR family) member 3	K11146	GO:0031224//intrinsic to membrane	GO:0005488//binding;GO:0008106//alcohol dehydrogenase (NADP+) activity	GO:0001523//retinoid metabolic process;GO:0050953//sensory perception of light stimulus	gi|31543615|ref|NP_004744.2|/1.97347e-170/1
6578	4234	109	31	1.23566128751015	0.343729383024981	-1.84593824600083	Down	5.89792e-12	4.86728996843083e-11	SLCO2A1	solute carrier organic anion transporter family, member 2A1	K14345	GO:0005626//insoluble fraction;GO:0016021//integral to membrane	GO:0005488//binding;GO:0071714	GO:0015711//organic anion transport;GO:0071715	gi|188528663|ref|NP_005621.2|/0/1
2863	2821	63	18	1.07191724957001	0.299554078730945	-1.83930515366838	Down	1.966794e-07	1.08881127823108e-06	GPR39	G protein-coupled receptor 39	K08412	GO:0016021//integral to membrane	GO:0004888//transmembrane signaling receptor activity;GO:0043169//cation binding	GO:0007166//cell surface receptor signaling pathway	gi|4504097|ref|NP_001499.1|/0/1
5730	837	66	19	3.78479423922249	1.06569753523828	-1.82841683752564	Down	1.125768e-07	6.3934990313099e-07	PTGDS	prostaglandin D2 synthase 21kDa (brain)	K01830	GO:0005635//nuclear envelope;GO:0005783//endoplasmic reticulum;GO:0044421//extracellular region part	GO:0016860//intramolecular oxidoreductase activity;GO:0019840//isoprenoid binding	GO:0006693//prostaglandin metabolic process;GO:0031960//response to corticosteroid stimulus;GO:0042749//regulation of circadian sleep/wake cycle;GO:0051234//establishment of localization	gi|441623412|ref|XP_004088907.1|/1.77285e-120/1
3887	1926	83	24	2.06845275648247	0.585006615507092	-1.82202716223654	Down	2.78364e-09	1.83879541583055e-08	KRT81	keratin 81	K07605	GO:0005882//intermediate filament	GO:0005488//binding	GO:0009888//tissue development	gi|332839425|ref|XP_003313755.1|/0/1
5919	767	38	11	2.37800097927207	0.673291512175861	-1.82044612641707	Down	6.54706e-05	0.000262769335199819	RARRES2	retinoic acid receptor responder (tazarotene induced) 2	K10044	GO:0044421//extracellular region part	GO:0004871//signal transducer activity	GO:0002690//positive regulation of leukocyte chemotaxis;GO:0016101//diterpenoid metabolic process;GO:0043009//chordate embryonic development;GO:0045444//fat cell differentiation;GO:0048565//digestive tract development	gi|4506427|ref|NP_002880.1|/2.49978e-91/1
90113	4040	55	16	0.65343910442022	0.185927845126512	-1.81330994513543	Down	1.52062e-06	7.54410860173039e-06	VWA5B2	von Willebrand factor A domain containing 5B2	K10798	-	-	-	gi|222352129|ref|NP_612354.1|/0/1
5097	4779	546	160	5.48377223875021	1.57176918667317	-1.80277927764326	Down	3.11886e-52	1.12001728e-50	PCDH1	protocadherin 1	K04600	GO:0016021//integral to membrane;GO:0030054//cell junction	GO:0046872//metal ion binding	GO:0007154//cell communication;GO:0016337//cell-cell adhesion;GO:0048731	gi|27754773|ref|NP_115796.2|/0/1
1645	1384	279	82	9.67591199340903	2.78152892582689	-1.79851953882188	Down	2.11868e-27	3.72150747826087e-26	AKR1C1	aldo-keto reductase family 1, member C1	K00100;K05295;K00092;K00037;K00089;K00212	GO:0044444//cytoplasmic part	GO:0005496//steroid binding;GO:0016628//oxidoreductase activity, acting on the CH-CH group of donors, NAD or NADP as acceptor;GO:0047023//androsterone dehydrogenase activity	GO:0006692;GO:0008202//steroid metabolic process;GO:0015718//monocarboxylic acid transport;GO:0017085//response to insecticide;GO:0030301//cholesterol transport;GO:0032501//multicellular organismal process;GO:0051259//protein oligomerization;GO:0055092//sterol homeostasis	gi|5453543|ref|NP_001344.2|/0/1
954	2156	51	15	1.13539039530057	0.326624171343535	-1.79748497797375	Down	4.23648e-06	1.9906864520222e-05	ENTPD2	ectonucleoside triphosphate diphosphohydrolase 2	K01509	GO:0005604//basement membrane;GO:0031224//intrinsic to membrane	GO:0016462//pyrophosphatase activity;GO:0032559	GO:0001775//cell activation;GO:0007166//cell surface receptor signaling pathway;GO:0009137	gi|45827718|ref|NP_982293.1|/0/1
629	2646	1413	417	25.6316236952169	7.39864234050764	-1.79259240850005	Down	2.6078e-131	2.93394005063291e-129	CFB	complement factor B	K01335	GO:0016020//membrane	GO:0004175//endopeptidase activity;GO:0005515//protein binding	GO:0006952//defense response;GO:0006956//complement activation	gi|397523119|ref|XP_003831589.1|/0/1
2	4678	569	169	5.83815801499096	1.69602521829009	-1.78335563763518	Down	1.41094e-53	5.23608965344468e-52	A2M	alpha-2-macroglobulin	K03910	GO:0031091//platelet alpha granule;GO:0044421//extracellular region part	GO:0004866//endopeptidase inhibitor activity;GO:0008047//enzyme activator activity;GO:0019838//growth factor binding;GO:0019958	GO:0001775//cell activation;GO:0001867//complement activation, lectin pathway;GO:0002526//acute inflammatory response;GO:0006887//exocytosis;GO:0007599//hemostasis;GO:0009966//regulation of signal transduction;GO:0010035//response to inorganic substance;GO:0010466//negative regulation of peptidase activity;GO:0031667//response to nutrient levels;GO:0031960//response to corticosteroid stimulus;GO:…	gi|46812315|gb|AAT02228.1|/0/1
339483	2341	332	99	6.80707391539554	1.98536151582656	-1.77763304287809	Down	8.19246e-32	1.69929018623104e-30	MTMR9LP	myotubularin related protein 9-like, pseudogene	K01112	-	-	-	gi|119627955|gb|EAX07550.1|/5.7223e-80/1
595097	100	40	12	19.199228958965	5.6336137073333	-1.76891582577698	Down	5.86128e-05	0.000236903395361528	SNORD16	small nucleolar RNA, C/D box 16	-	-	-	-	-
9235	1157	675	203	28.0023326432614	8.23698921484197	-1.76535800636379	Down	2.25134e-62	1.03947584e-60	IL32	interleukin 32	K08003	GO:0044421//extracellular region part	GO:0005102//receptor binding	GO:0002376//immune system process;GO:0006950//response to stress;GO:0009987//cellular process	gi|61658640|ref|NP_001012654.1|/3.67673e-103/1
117144	2634	106	32	1.9315852976939	0.57034813539188	-1.75987068617398	Down	5.17002e-11	3.94769224742268e-10	CATSPER1	cation channel, sperm associated 1	K05315;K04856;K14726	GO:0031090//organelle membrane;GO:0031224//intrinsic to membrane;GO:0042995//cell projection	GO:0005262//calcium channel activity;GO:0005488//binding	GO:0006810//transport;GO:0007338//single fertilization;GO:0048232//male gamete generation;GO:0048869//cellular developmental process;GO:0048870//cell motility	gi|221316609|ref|NP_444282.3|/0/1
402778	3721	251	76	3.23770926410926	0.958870020956129	-1.75556627211796	Down	4.86396e-24	7.48586605714286e-23	IFITM10	interferon induced transmembrane protein 10	K06566	GO:0031224//intrinsic to membrane	-	GO:0050896//response to stimulus	gi|334848153|ref|NP_001164291.2|/1.20731e-114/1
5349	1588	284	86	8.58403813656496	2.54245790738174	-1.75543259641336	Down	5.4042e-27	9.32670477669903e-26	FXYD3	FXYD domain containing ion transport regulator 3	K13361	GO:0031090//organelle membrane;GO:0034702//ion channel complex;GO:0042598	GO:0005253//anion channel activity;GO:0019899//enzyme binding	GO:0015698//inorganic anion transport	gi|397490381|ref|XP_003816183.1|/8.93523e-61/1
9635	4043	128	39	1.51960258888667	0.452862838210072	-1.74654801274853	Down	6.84378e-13	6.01954642652152e-12	CLCA2	chloride channel accessory 2	K05028	GO:0016021//integral to membrane;GO:0016323//basolateral plasma membrane	GO:0005253//anion channel activity	GO:0009987//cellular process;GO:0015698//inorganic anion transport	gi|5729769|ref|NP_006527.1|/0/1
90853	3888	128	39	1.58018345341276	0.470916783663406	-1.74654801274853	Down	6.84378e-13	6.01656940059347e-12	SPOCD1	SPOC domain containing 1	K13179;K03145	-	-	-	gi|47271475|ref|NP_653170.3|/0/1
1893	2242	807	246	17.2767370315397	5.15116329171867	-1.74586058954932	Down	4.13222e-73	2.33931027770701e-71	ECM1	extracellular matrix protein 1	-	GO:0031012//extracellular matrix	GO:0019899//enzyme binding;GO:0060089	GO:0001935//endothelial cell proliferation;GO:0007249//I-kappaB kinase/NF-kappaB cascade;GO:0009888//tissue development;GO:0030279//negative regulation of ossification;GO:0045765//regulation of angiogenesis;GO:0051346//negative regulation of hydrolase activity	gi|322302700|ref|NP_001189787.1|/0/1
59285	1886	82	25	2.08687271293098	0.622306215461879	-1.74564604645414	Down	9.75538e-09	6.13195314285714e-08	CACNG6	calcium channel, voltage-dependent, gamma subunit 6	K04871	GO:0016021//integral to membrane;GO:0034704//calcium channel complex	GO:0005262//calcium channel activity	GO:0032412//regulation of ion transmembrane transporter activity;GO:0034765//regulation of ion transmembrane transport;GO:0070838//divalent metal ion transport	gi|22027560|ref|NP_114103.2|/2.64498e-57/1
113146	18317	5786	1777	15.161699344403	4.5544810640076	-1.7350728735117	Down	0	0	AHNAK2	AHNAK nucleoprotein 2	K13911	GO:0043231//intracellular membrane-bounded organelle	-	-	gi|156766050|ref|NP_612429.2|/0/1
9945	3011	735	226	11.7165669917297	3.52373712459129	-1.73337170891931	Down	4.28602e-66	2.09885100606061e-64	GFPT2	glutamine-fructose-6-phosphate transaminase 2	K00820	GO:0044444//cytoplasmic part	GO:0008483//transaminase activity;GO:0030246//carbohydrate binding	GO:0006000//fructose metabolic process;GO:0006045//N-acetylglucosamine biosynthetic process;GO:0006487//protein N-linked glycosylation;GO:0009064//glutamine family amino acid metabolic process;GO:0015980//energy derivation by oxidation of organic compounds	gi|4826742|ref|NP_005101.1|/0/1
84699	2624	103	32	1.88407067718502	0.572521718224929	-1.71845075879399	Down	1.959784e-10	1.42366654613813e-09	CREB3L3	cAMP responsive element binding protein 3-like 3	K09048	GO:0031090//organelle membrane;GO:0031224//intrinsic to membrane;GO:0043231//intracellular membrane-bounded organelle	GO:0001071//nucleic acid binding transcription factor activity;GO:0003677//DNA binding;GO:0005515//protein binding	GO:0006351//transcription, DNA-dependent;GO:0006950//response to stress	gi|47077871|dbj|BAD18804.1|/0/1
114757	2166	66	21	1.46254514230343	0.455162695652506	-1.68402692819047	Down	5.45046e-07	2.86988675829384e-06	CYGB	cytoglobin	K13826	GO:0044424//intracellular part	GO:0005506//iron ion binding;GO:0016209//antioxidant activity;GO:0022892	GO:0006950//response to stress;GO:0015669//gas transport	gi|148702641|gb|EDL34588.1|/1.31467e-101/1
414918	2029	91	29	2.15269817060845	0.67099883979245	-1.6817638766819	Down	3.90474e-09	2.54437896774194e-08	DENND6B	DENN/MADD domain containing 6B	-	-	-	-	gi|259089418|ref|NP_001001794.3|/0/1
142680	2180	50	16	1.10087322012414	0.344563529500508	-1.6758064213855	Down	1.4531e-05	6.36527984228684e-05	SLC34A3	solute carrier family 34 (sodium phosphate), member 3	K14683	GO:0005903//brush border;GO:0031224//intrinsic to membrane;GO:0031982//vesicle;GO:0044459//plasma membrane part	GO:0015081//sodium ion transmembrane transporter activity;GO:0015114//phosphate ion transmembrane transporter activity;GO:0015291//secondary active transmembrane transporter activity	GO:0006817//phosphate ion transport;GO:0009991//response to extracellular stimulus;GO:0010038//response to metal ion	gi|313104149|sp|Q8N130.2|NPT2C_HUMAN/0/1
5937	4305	774	248	8.6296185913118	2.70448354513871	-1.67394367736831	Down	3.0327e-66	1.49333172299169e-64	RBMS1	RNA binding motif, single stranded interacting protein 1	K13208	GO:0043231//intracellular membrane-bounded organelle	GO:0043566//structure-specific DNA binding	GO:0006259//DNA metabolic process;GO:0010467//gene expression	gi|8400718|ref|NP_058520.1|/0/1
7185	4450	59	19	0.636378937403896	0.200446929661672	-1.66666576752903	Down	2.62664e-06	1.26705977313433e-05	TRAF1	TNF receptor-associated factor 1	K03172	GO:0044424//intracellular part	GO:0046914//transition metal ion binding	GO:0006915//apoptotic process;GO:0007249//I-kappaB kinase/NF-kappaB cascade;GO:0051091//positive regulation of sequence-specific DNA binding transcription factor activity;GO:0065003	gi|5032193|ref|NP_005649.1|/0/1
8646	3547	96	31	1.29907385118455	0.410304541225759	-1.66271642194506	Down	1.966594e-09	1.3147113555472e-08	CHRD	chordin	K04657	GO:0044421//extracellular region part	GO:0005515//protein binding;GO:0005539//glycosaminoglycan binding	GO:0001704//formation of primary germ layer;GO:0007420//brain development;GO:0016477//cell migration;GO:0021914//negative regulation of smoothened signaling pathway involved in ventral spinal cord patterning;GO:0021915//neural tube development;GO:0030155//regulation of cell adhesion;GO:0030509//BMP signaling pathway;GO:0045596//negative regulation of cell differentiation	gi|30089980|ref|NP_003732.2|/0/1
23205	3010	40	13	0.637848138171595	0.202760183265041	-1.65343860835705	Down	0.000126897	0.000488040041540459	ACSBG1	acyl-CoA synthetase bubblegum family member 1	K15013	GO:0031410//cytoplasmic vesicle;GO:0042598;GO:0043231//intracellular membrane-bounded organelle	GO:0015645//fatty acid ligase activity;GO:0032559	GO:0006631//fatty acid metabolic process;GO:0006915//apoptotic process;GO:0008366//axon ensheathment;GO:0031960//response to corticosteroid stimulus	gi|20521111|dbj|BAA31606.2|/0/1
54626	4273	288	94	3.23506783301072	1.03276325861871	-1.64728638137545	Down	3.88712e-25	6.18598434377798e-24	HES2	hairy and enhancer of split 2 (Drosophila)	K09087	GO:0043231//intracellular membrane-bounded organelle	GO:0043566//structure-specific DNA binding	GO:0006351//transcription, DNA-dependent	gi|63055047|ref|NP_061962.2|/1.57539e-65/1
27350	1127	424	139	18.0578373527089	5.79024183170163	-1.64092961345047	Down	4.60686e-36	1.11417065795918e-34	APOBEC3C	apolipoprotein B mRNA editing enzyme, catalytic polypeptide-like 3C	K01500	GO:0043234//protein complex	GO:0003676//nucleic acid binding;GO:0016814//hydrolase activity, acting on carbon-nitrogen (but not peptide) bonds, in cyclic amidines;GO:0046914//transition metal ion binding	GO:0006216//cytidine catabolic process;GO:0009451//RNA modification;GO:0045071//negative regulation of viral genome replication;GO:0050691//regulation of defense response to virus by host	gi|62087538|dbj|BAD92216.1|/2.4127e-127/1
728113	1954	70	23	1.7194805874201	0.552597728030817	-1.63767129249873	Down	4.19874e-07	2.24134541261261e-06	ANXA8L1	annexin A8-like 1	-	-	GO:0005543//phospholipid binding;GO:0046872//metal ion binding	GO:0007599//hemostasis	gi|194384982|dbj|BAG60903.1|/0/1
57597	10342	780	260	3.62004413749582	1.18025169527707	-1.61691273233193	Down	1.362296e-63	6.45764631893333e-62	BAHCC1	BAH domain and coiled-coil containing 1	K00558	-	GO:0003676//nucleic acid binding	-	gi|169658367|ref|NP_001073988.2|/0/1
3866	1861	78	26	2.01174080977871	0.655892693850375	-1.61691273233193	Down	1.184902e-07	6.71004076202612e-07	KRT15	keratin 15	K07604	GO:0005882//intermediate filament	GO:0005198//structural molecule activity;GO:0005488//binding	GO:0009888//tissue development;GO:0009987//cellular process	gi|24430190|ref|NP_002266.2|/1.65196e-180/1
100505633	1154	51	17	2.12123196903643	0.691590359796838	-1.61691273233193	Down	1.962e-05	8.4263136023194e-05	LOC100505633	uncharacterized LOC100505633	-	-	-	-	-
124220	846	54	18	3.06370674877101	0.998867678605195	-1.61691273233193	Down	1.107262e-05	4.92806442463696e-05	ZG16B	zymogen granule protein 16B	-	-	GO:0030246//carbohydrate binding	-	gi|94536866|ref|NP_660295.2|/1.37896e-112/1
9518	1220	1814	605	71.3676256794314	23.2809856074907	-1.61611763997734	Down	2.39162e-145	2.97296763076923e-143	GDF15	growth differentiation factor 15	K05504	GO:0044421//extracellular region part	GO:0005102//receptor binding	GO:0007154//cell communication;GO:0007178//transmembrane receptor protein serine/threonine kinase signaling pathway	gi|153792495|ref|NP_004855.2|/1.32625e-166/1
80757	1538	113	38	3.5265163725017	1.15993346813321	-1.60420168058238	Down	2.16262e-10	1.56525786319218e-09	TMEM121	transmembrane protein 121	-	GO:0031224//intrinsic to membrane	-	-	gi|13376888|ref|NP_079544.1|/8.23675e-143/1
26232	1724	1256	424	34.9684332547275	11.5460760436452	-1.59865052593921	Down	1.133312e-99	9.45810052206573e-98	FBXO2	F-box protein 2	K10099	GO:0030425//dendrite;GO:0031461//cullin-RING ubiquitin ligase complex;GO:0042598;GO:0043231//intracellular membrane-bounded organelle;GO:0044444//cytoplasmic part	GO:0005515//protein binding;GO:0019787//small conjugating protein ligase activity;GO:0030246//carbohydrate binding	GO:0016567//protein ubiquitination;GO:0043161//proteasomal ubiquitin-dependent protein catabolic process	gi|15812198|ref|NP_036300.2|/1.74713e-128/1
5918	1545	148	50	4.59787360182334	1.51931329755483	-1.597547407465	Down	4.12516e-13	3.67931982739589e-12	RARRES1	retinoic acid receptor responder (tazarotene induced) 1	-	GO:0031224//intrinsic to membrane	-	GO:0008283//cell proliferation	gi|119599082|gb|EAW78676.1|/2.556e-112/1
377007	3685	71	24	0.924793253790038	0.305759224278605	-1.5967348503943	Down	5.61086e-07	2.9464888437223e-06	KLHL30	kelch-like family member 30	K10466	-	-	-	gi|284413702|ref|NP_940984.3|/0/1
2902	4400	71	24	0.774514350049157	0.256073350333332	-1.5967348503943	Down	5.61086e-07	2.94561864619019e-06	GRIN1	glutamate receptor, ionotropic, N-methyl D-aspartate 1	K05208	GO:0005624//membrane fraction;GO:0005901//caveola;GO:0008328//ionotropic glutamate receptor complex;GO:0030136//clathrin-coated vesicle;GO:0030313;GO:0030425//dendrite;GO:0030427//site of polarized growth;GO:0033267//axon part;GO:0044420//extracellular matrix part;GO:0044430//cytoskeletal part	GO:0004970//ionotropic glutamate receptor activity;GO:0005102//receptor binding;GO:0005231//excitatory extracellular ligand-gated ion channel activity;GO:0005244//voltage-gated ion channel activity;GO:0005261//cation channel activity;GO:0016597//amino acid binding;GO:0046872//metal ion binding	GO:0006357//regulation of transcription from RNA polymerase II promoter;GO:0006816//calcium ion transport;GO:0006875//cellular metal ion homeostasis;GO:0007215//glutamate receptor signaling pathway;GO:0007270//neuron-neuron synaptic transmission;GO:0007600//sensory perception;GO:0007613//memory;GO:0007626//locomotory behavior;GO:0007631//feeding behavior;GO:0007632//visual behavior;GO:0008306//as…	gi|297374811|ref|NP_001172020.1|/0/1
9764	7361	204	69	1.33020062071351	0.440066279271382	-1.5958511168041	Down	1.680334e-17	1.94084582092268e-16	KIAA0513	KIAA0513	K11447;K00939;K00591	GO:0044424//intracellular part	-	-	gi|40788279|dbj|BAA25439.2|/0/1
358	2807	94	32	1.6073454953177	0.535196647175708	-1.58653908328842	Down	9.46228e-09	5.95825325115126e-08	AQP1	aquaporin 1 (Colton blood group)	K09864	GO:0005624//membrane fraction;GO:0005635//nuclear envelope;GO:0005774//vacuolar membrane;GO:0005903//brush border;GO:0016021//integral to membrane;GO:0016323//basolateral plasma membrane;GO:0030667//secretory granule membrane;GO:0033267//axon part;GO:0033655;GO:0043025//neuronal cell body	GO:0005221//intracellular cyclic nucleotide activated cation channel activity;GO:0005372//water transmembrane transporter activity;GO:0005488//binding;GO:0015166//polyol transmembrane transporter activity;GO:0046873//metal ion transmembrane transporter activity	GO:0001666//response to hypoxia;GO:0001977;GO:0003097//renal water transport;GO:0006164//purine nucleotide biosynthetic process;GO:0006833//water transport;GO:0006915//apoptotic process;GO:0006972//hyperosmotic response;GO:0007600//sensory perception;GO:0008284//positive regulation of cell proliferation;GO:0008643//carbohydrate transport;GO:0009411//response to UV;GO:0009611//response to wounding…	gi|37694062|ref|NP_932766.1|/1.03549e-147/1
94	4263	41	14	0.461628188668523	0.154176620343002	-1.58214731417126	Down	0.0001697498	0.000638348306494606	ACVRL1	activin A receptor type II-like 1	K13594	GO:0016021//integral to membrane	GO:0005024//transforming growth factor beta-activated receptor activity;GO:0017002//activin-activated receptor activity;GO:0019838//growth factor binding;GO:0032403//protein complex binding;GO:0032559;GO:0043169//cation binding	GO:0001568//blood vessel development;GO:0001935//endothelial cell proliferation;GO:0001953//negative regulation of cell-matrix adhesion;GO:0006260//DNA replication;GO:0006464//cellular protein modification process;GO:0008015//blood circulation;GO:0010594//regulation of endothelial cell migration;GO:0016049//cell growth;GO:0030509//BMP signaling pathway;GO:0043009//chordate embryonic development;G…	gi|119578618|gb|EAW58214.1|/0/1
9537	3759	201	69	2.56653699172118	0.861752562308233	-1.57447746601153	Down	5.84034e-17	6.62526380599872e-16	TP53I11	tumor protein p53 inducible protein 11	-	GO:0031224//intrinsic to membrane	-	GO:0008283//cell proliferation;GO:0050896//response to stimulus	gi|403255505|ref|XP_003920466.1|/8.53601e-126/1
83959	3268	451	156	6.62396898752541	2.24103360450835	-1.56353163600391	Down	8.79862e-36	2.10503726944818e-34	SLC4A11	solute carrier family 4, sodium borate transporter, member 11	K13862	GO:0031224//intrinsic to membrane;GO:0044459//plasma membrane part	GO:0005261//cation channel activity;GO:0005402//cation:sugar symporter activity;GO:0015103//inorganic anion transmembrane transporter activity;GO:0015301//anion:anion antiporter activity	GO:0006818//hydrogen transport;GO:0006873//cellular ion homeostasis;GO:0008643//carbohydrate transport;GO:0015698//inorganic anion transport;GO:0030001//metal ion transport;GO:0034220//ion transmembrane transport	gi|332257823|ref|XP_003278004.1|/0/1
79812	4195	49	17	0.560644945762387	0.190249171681895	-1.55919723447565	Down	4.61062e-05	0.000188844196129032	MMRN2	multimerin 2	-	GO:0005578//proteinaceous extracellular matrix	-	-	gi|221316695|ref|NP_079032.2|/0/1
7127	4180	8884	3089	102.013128033161	34.6934464552483	-1.55601975353012	Down	0	0	TNFAIP2	tumor necrosis factor, alpha-induced protein 2	K06110	GO:0044421//extracellular region part	-	GO:0032501//multicellular organismal process;GO:0048646//anatomical structure formation involved in morphogenesis;GO:0048869//cellular developmental process	gi|26051240|ref|NP_006282.2|/0/1
59344	3415	112	39	1.5741681137658	0.536141860873594	-1.55390293480613	Down	6.5697e-10	4.57255235708692e-09	ALOXE3	arachidonate lipoxygenase 3	K08021	-	GO:0016702//oxidoreductase activity, acting on single donors with incorporation of molecular oxygen, incorporation of two atoms of oxygen;GO:0046914//transition metal ion binding	GO:0006691//leukotriene metabolic process	gi|426384041|ref|XP_004058585.1|/0/1
352954	4074	639	224	7.52841636277531	2.58126630347459	-1.54426743050017	Down	3.94846e-49	1.31684474596623e-47	GATS	GATS, stromal antigen 3 opposite strand	K13055	-	-	-	gi|45708735|gb|AAH33723.1|/8.44321e-93/1
55561	4945	437	154	4.24169011884111	1.46204332815862	-1.53665316041648	Down	6.82596e-34	1.52818973501259e-32	CDC42BPG	CDC42 binding protein kinase gamma (DMPK-like)	K08282	GO:0005815//microtubule organizing center	GO:0004672//protein kinase activity;GO:0030695//GTPase regulator activity;GO:0032559;GO:0046872//metal ion binding	GO:0006464//cellular protein modification process;GO:0007165//signal transduction;GO:0030036//actin cytoskeleton organization	gi|156766068|ref|NP_059995.2|/0/1
5836	2859	4374	1543	73.4325178965661	25.3371398811218	-1.53516539008814	Down	0	0	PYGL	phosphorylase, glycogen, liver	K00688	GO:0000267//cell fraction;GO:0044444//cytoplasmic part	GO:0002054;GO:0004645//phosphorylase activity;GO:0005496//steroid binding;GO:0032559;GO:0042802//identical protein binding;GO:0048029//monosaccharide binding;GO:0048037//cofactor binding	GO:0005977//glycogen metabolic process;GO:0019318//hexose metabolic process;GO:0033500//carbohydrate homeostasis;GO:0046390//ribose phosphate biosynthetic process	gi|71037379|ref|NP_002854.3|/0/1
5625	2423	65	23	1.287608215366	0.445635972171777	-1.53075608858222	Down	3.47864e-06	1.65381932709281e-05	PRODH	proline dehydrogenase (oxidase) 1	K00318	GO:0019866//organelle inner membrane;GO:0044429//mitochondrial part	GO:0016645//oxidoreductase activity, acting on the CH-NH group of donors	GO:0006536//glutamate metabolic process;GO:0006560//proline metabolic process;GO:0008629	gi|327478561|sp|O43272.3|PROD_HUMAN/0/1
285613	2599	45	16	0.831055505149505	0.289014426437517	-1.52380332794045	Down	0.000124742	0.000480583830082358	RELL2	RELT-like 2	K05156	GO:0005578//proteinaceous extracellular matrix;GO:0031224//intrinsic to membrane	GO:0005515//protein binding	GO:0010810//regulation of cell-substrate adhesion	gi|194097446|ref|NP_776189.3|/3.24925e-148/1
3268	4821	2622	933	26.104738814772	9.08553133675926	-1.52266893098077	Down	6.25794e-192	1.13511368816326e-189	AGFG2	ArfGAP with FG repeats 2	K15044	-	GO:0005083//small GTPase regulator activity;GO:0046914//transition metal ion binding	GO:0032012//regulation of ARF protein signal transduction	gi|91984781|ref|NP_006067.3|/0/1
25794	1762	73	26	1.98856940125489	0.692744780508256	-1.5213350723497	Down	9.6354e-07	4.90348898940739e-06	FSCN2	fascin homolog 2, actin-bundling protein, retinal (Strongylocentrotus purpuratus)	K11978	GO:0005856//cytoskeleton;GO:0005902//microvillus	GO:0003779//actin binding	GO:0001754//eye photoreceptor cell differentiation;GO:0007015//actin filament organization;GO:0050953//sensory perception of light stimulus	gi|6912626|ref|NP_036550.1|/0/1
3868	1720	70	25	1.95340992315051	0.682366001372735	-1.51737705878102	Down	1.694642e-06	8.37707346829811e-06	KRT16	keratin 16	K07604	GO:0043234//protein complex	GO:0005198//structural molecule activity;GO:0005488//binding	GO:0007010//cytoskeleton organization;GO:0009888//tissue development	gi|297273007|ref|XP_002800548.1|/0/1
92565	1395	56	20	1.92680433996781	0.673072127518913	-1.51737705878101	Down	1.913336e-05	8.22924285894024e-05	FANK1	fibronectin type III and ankyrin repeat domains 1	K15503	GO:0043231//intracellular membrane-bounded organelle	-	-	gi|148596917|ref|NP_660278.3|/0/1
57834	3395	215	77	3.03964228731773	1.06477235018327	-1.51335654050533	Down	4.16696e-17	4.7481974974359e-16	CYP4F11	cytochrome P450, family 4, subfamily F, polypeptide 11	K00490	GO:0031090//organelle membrane;GO:0031224//intrinsic to membrane;GO:0042598;GO:0043231//intracellular membrane-bounded organelle	GO:0005506//iron ion binding;GO:0016709//oxidoreductase activity, acting on paired donors, with incorporation or reduction of molecular oxygen, NAD(P)H as one donor, and incorporation of one atom of oxygen;GO:0016712//oxidoreductase activity, acting on paired donors, with incorporation or reduction of molecular oxygen, reduced flavin or flavoprotein as one donor, and incorporation of one atom of …	GO:0006690//icosanoid metabolic process;GO:0006952//defense response	gi|193083178|ref|NP_067010.3|/0/1
1263	2369	281	101	5.69331293527772	2.00153012677875	-1.50816506907991	Down	8.59038e-22	1.21192535619048e-20	PLK3	polo-like kinase 3	K08862	GO:0043005//neuron projection;GO:0044297//cell body	GO:0004672//protein kinase activity;GO:0032559	GO:0006464//cellular protein modification process;GO:0048168//regulation of neuronal synaptic plasticity	gi|41872374|ref|NP_004064.2|/0/1
9185	7964	271	98	1.6332844826342	0.577697705632286	-1.49938942884944	Down	6.651e-21	8.99073581749049e-20	REPS2	RALBP1 associated Eps domain containing 2	K14209;K11447;K00939;K00591	GO:0044424//intracellular part	GO:0046872//metal ion binding	GO:0007169//transmembrane receptor protein tyrosine kinase signaling pathway;GO:0065003	gi|125625326|ref|NP_004717.2|/0/1
79056	5538	803	293	6.95963382721601	2.48382210221599	-1.48644955470584	Down	4.9939e-58	2.07410201869159e-56	PRRG4	proline rich Gla (G-carboxyglutamic acid) 4 (transmembrane)	K11447	GO:0031224//intrinsic to membrane;GO:0043231//intracellular membrane-bounded organelle	GO:0046872//metal ion binding	-	gi|402893894|ref|XP_003910117.1|/4.7128e-118/1
1291	4246	63	23	0.712171116589022	0.254304277101323	-1.48566819905368	Down	7.9062e-06	3.59163330437005e-05	COL6A1	collagen, type VI, alpha 1	K06238	GO:0005886//plasma membrane;GO:0030934	GO:0019838//growth factor binding	GO:0006935//chemotaxis;GO:0009987//cellular process	gi|87196339|ref|NP_001839.2|/0/1
8938	4691	93	34	0.951571249831457	0.34026658503754	-1.48364620146847	Down	5.48738e-08	3.21926293333333e-07	BAIAP3	BAI1-associated protein 3	K15621	-	GO:0005515//protein binding	GO:0001505//regulation of neurotransmitter levels;GO:0007166//cell surface receptor signaling pathway	gi|312284087|ref|NP_001186028.1|/0/1
84940	2397	131	48	2.6231737522157	0.940110756334301	-1.48041073242707	Down	1.129952e-10	8.37965237880684e-10	CORO6	coronin 6	K13887	-	-	-	gi|109627650|ref|NP_116243.2|/0/1
84561	3510	184	68	2.51613826812647	0.909510285134531	-1.46804934641745	Down	2.91622e-14	2.83581656017505e-13	SLC12A8	solute carrier family 12 (potassium/chloride transporters), member 8	K14428	GO:0031224//intrinsic to membrane	GO:0015291//secondary active transmembrane transporter activity	GO:0030001//metal ion transport	gi|410037409|ref|XP_516709.4|/0/1
7475	1700	100	37	2.82341602337721	1.02178287829084	-1.46635305575656	Down	2.29188e-08	1.39809399039121e-07	WNT6	wingless-type MMTV integration site family, member 6	K00445	GO:0016020//membrane;GO:0031012//extracellular matrix	GO:0005102//receptor binding;GO:0060089	GO:0000122//negative regulation of transcription from RNA polymerase II promoter;GO:0001838//embryonic epithelial tube formation;GO:0003002//regionalization;GO:0007267//cell-cell signaling;GO:0030154//cell differentiation;GO:0032526//response to retinoic acid;GO:0032583;GO:0035567//non-canonical Wnt receptor signaling pathway;GO:0042476//odontogenesis;GO:0048754//branching morphogenesis of an epi…	gi|397495819|ref|XP_003818742.1|/0/1
22848	21283	1396	519	3.14830188727096	1.14482823306003	-1.45944272946254	Down	6.61026e-97	5.04308934592275e-95	AAK1	AP2 associated kinase 1	K08853	GO:0012505//endomembrane system;GO:0016020//membrane;GO:0043231//intracellular membrane-bounded organelle	GO:0004672//protein kinase activity;GO:0032559	GO:0006464//cellular protein modification process	gi|40789031|dbj|BAA83000.2|/0/1
7145	10276	212	79	0.990228819409445	0.360918226027743	-1.45608993799687	Down	4.95252e-16	5.36804850731707e-15	TNS1	tensin 1	K00665;K01110;K08855	GO:0005924//cell-substrate adherens junction;GO:0043232	GO:0008092//cytoskeletal protein binding	-	gi|397495609|ref|XP_003818640.1|/0/1
9961	2943	3010	1130	49.0907910010913	18.025777237758	-1.44539094595529	Down	9.50182e-204	1.94142933701149e-201	MVP	major vault protein	-	GO:0005635//nuclear envelope;GO:0032991//macromolecular complex	GO:0005488//binding	GO:0042221//response to chemical stimulus;GO:0050658//RNA transport	gi|19913410|ref|NP_059447.2|/0/1
8969	498	77	29	7.4213887040176	2.73384868662426	-1.4407557771781	Down	1.342266e-06	6.71926792903407e-06	HIST1H2AG	histone cluster 1, H2ag	K11251	GO:0000785//chromatin;GO:0043231//intracellular membrane-bounded organelle	GO:0003676//nucleic acid binding;GO:0005515//protein binding	GO:0034728//nucleosome organization	gi|426251326|ref|XP_004019375.1|/1.24768e-53/1
623	1319	61	23	2.21977438684015	0.818632267302665	-1.43912561311665	Down	1.769752e-05	7.65428504914842e-05	BDKRB1	bradykinin receptor B1	K03915	GO:0005626//insoluble fraction;GO:0016021//integral to membrane;GO:0042995//cell projection;GO:0043231//intracellular membrane-bounded organelle	GO:0008528//G-protein coupled peptide receptor activity	GO:0001932//regulation of protein phosphorylation;GO:0002237//response to molecule of bacterial origin;GO:0002684//positive regulation of immune system process;GO:0006952//defense response;GO:0007186//G-protein coupled receptor signaling pathway;GO:0007600//sensory perception;GO:0008217//regulation of blood pressure;GO:0010524//positive regulation of calcium ion transport into cytosol;GO:0016049/…	gi|332252532|ref|XP_003275406.1|/0/1
170679	913	114	43	5.9931875720756	2.21107511331993	-1.43857549107342	Down	3.98012e-09	2.59064859465397e-08	PSORS1C1	psoriasis susceptibility 1 candidate 1	-	-	-	-	gi|296040509|ref|NP_054787.2|/4.78849e-77/1
242	2502	114	43	2.18696253129697	0.806839160056394	-1.43857549107342	Down	3.98012e-09	2.59159755018315e-08	ALOX12B	arachidonate 12-lipoxygenase, 12R type	K08021	-	GO:0016702//oxidoreductase activity, acting on single donors with incorporation of molecular oxygen, incorporation of two atoms of oxygen;GO:0046914//transition metal ion binding	GO:0006691//leukotriene metabolic process;GO:0009888//tissue development	gi|4502053|ref|NP_001130.1|/0/1
221393	3180	45	17	0.679218005623762	0.250973356982878	-1.43634048669011	Down	0.000240624	0.000885576029813665	GPR115	G protein-coupled receptor 115	K08457	GO:0031224//intrinsic to membrane	GO:0004888//transmembrane signaling receptor activity	GO:0007186//G-protein coupled receptor signaling pathway	gi|116517328|ref|NP_722580.3|/0/1
64393	9113	1429	543	7.52652753823137	2.79733370192946	-1.42793204490223	Down	5.17656e-96	3.93241583589744e-94	ZMAT3	zinc finger, matrin-type 3	K10137	GO:0031981//nuclear lumen	GO:0003676//nucleic acid binding;GO:0046914//transition metal ion binding	GO:0006810//transport;GO:0012501//programmed cell death;GO:0033554//cellular response to stress;GO:0050789//regulation of biological process	gi|23199978|ref|NP_689426.1|/2.79123e-147/1
388403	5242	121	46	1.10792956125275	0.411970988390773	-1.42725151282836	Down	1.656228e-09	1.11561610185676e-08	YPEL2	yippee-like 2 (Drosophila)	-	GO:0031981//nuclear lumen	-	-	gi|410927191|ref|XP_003977048.1|/2.56051e-73/1
27134	3140	992	378	15.1637222351061	5.65155515226111	-1.42390411777658	Down	6.22702e-67	3.10931200898876e-65	TJP3	tight junction protein 3	K06097	GO:0043296//apical junction complex	GO:0005488//binding	-	gi|389565501|ref|NP_001254490.1|/0/1
1759	3253	81	31	1.19515642920087	0.447387091216652	-1.41760392410853	Down	9.6503e-07	4.90966607899256e-06	DNM1	dynamin 1	K01528	GO:0015630//microtubule cytoskeleton;GO:0043234//protein complex	GO:0005515//protein binding;GO:0017111//nucleoside-triphosphatase activity;GO:0032561//guanyl ribonucleotide binding	GO:0006898//receptor-mediated endocytosis;GO:0009207	gi|59853099|ref|NP_004399.2|/0/1
200504	826	73	28	4.24196039347592	1.59141630150658	-1.41441986843319	Down	3.48578e-06	1.65588522928915e-05	GKN2	gastrokine 2	-	-	-	-	gi|59858535|ref|NP_872342.2|/2.19728e-91/1
5365	6377	185	71	1.39244839164518	0.52269428312773	-1.41358457262241	Down	1.271246e-13	1.17147065298082e-12	PLXNB3	plexin B3	K06821	GO:0031224//intrinsic to membrane	GO:0004871//signal transducer activity;GO:0005488//binding	GO:0006935//chemotaxis;GO:0023052//signaling;GO:0032501//multicellular organismal process	gi|6330487|dbj|BAA86520.1|/0/1
55502	1386	83	32	2.87434344082629	1.08390836119929	-1.4069896629577	Down	8.1683e-07	4.20990724267904e-06	HES6	hairy and enhancer of split 6 (Drosophila)	K09087	GO:0043231//intracellular membrane-bounded organelle;GO:0043234//protein complex	GO:0000989//transcription factor binding transcription factor activity;GO:0001071//nucleic acid binding transcription factor activity;GO:0003676//nucleic acid binding	GO:0006355//regulation of transcription, DNA-dependent;GO:0048731;GO:0048869//cellular developmental process	gi|218751874|ref|NP_001136325.1|/7.01443e-90/1
80235	2721	70	27	1.23479054311609	0.465844573373757	-1.40634574639228	Down	6.10162e-06	2.81428119148936e-05	PIGZ	phosphatidylinositol glycan anchor biosynthesis, class Z	K08098	GO:0005789//endoplasmic reticulum membrane;GO:0031224//intrinsic to membrane	GO:0000030//mannosyltransferase activity	GO:0006497//protein lipidation	gi|30581137|ref|NP_079439.2|/0/1
219699	6907	707	273	4.91307907701906	1.85557712236619	-1.40475949550032	Down	2.8965e-47	9.24383913824058e-46	UNC5B	unc-5 homolog B (C. elegans)	K07521	GO:0031224//intrinsic to membrane	GO:0004888//transmembrane signaling receptor activity	GO:0006915//apoptotic process;GO:0006935//chemotaxis;GO:0023052//signaling;GO:0032501//multicellular organismal process	gi|349585210|ref|NP_001231818.1|/0/1
9755	4150	145	56	1.67704108376502	0.633498730141897	-1.40450439956811	Down	6.8742e-11	5.1909846728972e-10	TBKBP1	TBK1 binding protein 1	K12652	-	-	GO:0006952//defense response	gi|40788361|dbj|BAA34495.2|/3.32633e-153/1
9034	1745	72	28	1.98043622499353	0.753300782260422	-1.39452031099549	Down	5.1512e-06	2.39831668936616e-05	CCRL2	chemokine (C-C motif) receptor-like 2	K08373	GO:0016021//integral to membrane	GO:0001637//G-protein coupled chemoattractant receptor activity	GO:0007166//cell surface receptor signaling pathway;GO:0042221//response to chemical stimulus	gi|195972795|ref|NP_001124382.1|/0/1
1356	4674	221	86	2.26948523744719	0.863804697672699	-1.39358803630011	Down	1.11032e-15	1.17552402144133e-14	CP	ceruloplasmin (ferroxidase)	K13624	GO:0044421//extracellular region part	GO:0005515//protein binding;GO:0016724;GO:0046914//transition metal ion binding	GO:0000041//transition metal ion transport;GO:0006810//transport;GO:0006875//cellular metal ion homeostasis;GO:0008152//metabolic process	gi|4557485|ref|NP_000087.1|/0/1
50614	2680	131	51	2.34617443435113	0.893390233439049	-1.39294789117673	Down	7.28326e-10	5.06126777795152e-09	GALNT9	UDP-N-acetyl-alpha-D-galactosamine:polypeptide N-acetylgalactosaminyltransferase 9 (GalNAc-T9)	K00710	GO:0012505//endomembrane system;GO:0031224//intrinsic to membrane;GO:0043231//intracellular membrane-bounded organelle	GO:0008376//acetylgalactosaminyltransferase activity;GO:0030246//carbohydrate binding	GO:0006486//protein glycosylation	gi|193786287|dbj|BAG51570.1|/1.8244e-141/1
200058	2717	159	62	2.80886768906463	1.07129201893837	-1.39063687650825	Down	1.188966e-11	9.54609738753387e-11	FLJ23867	uncharacterized protein FLJ23867	-	-	-	-	gi|18677057|dbj|BAB85088.1|/1.20452e-68/1
647024	6742	215	84	1.5306415849071	0.584919845021256	-1.38782565842147	Down	3.2952e-15	3.36834244968373e-14	C6orf132	chromosome 6 open reading frame 132	K11447;K00939;K00591	-	-	-	gi|426353171|ref|XP_004044071.1|/0/1
3975	3431	151	59	2.11241880851335	0.807304014215157	-1.38771192157402	Down	4.18876e-11	3.22754216558301e-10	LHX1	LIM homeobox 1	K09372	GO:0043231//intracellular membrane-bounded organelle;GO:0043234//protein complex	GO:0001071//nucleic acid binding transcription factor activity;GO:0003677//DNA binding;GO:0030528//transcription regulator activity;GO:0046914//transition metal ion binding	GO:0001667//ameboidal cell migration;GO:0001704//formation of primary germ layer;GO:0003002//regionalization;GO:0006357//regulation of transcription from RNA polymerase II promoter;GO:0007267//cell-cell signaling;GO:0009792//embryo development ending in birth or egg hatching;GO:0009798//axis specification;GO:0021533//cell differentiation in hindbrain;GO:0022037//metencephalon development;GO:00485…	gi|30410785|ref|NP_005559.2|/0/1
80320	3805	110	43	1.38759210610128	0.530541807742733	-1.38704519043334	Down	1.877812e-08	1.15302197278066e-07	SP6	Sp6 transcription factor	K09196	GO:0043231//intracellular membrane-bounded organelle	GO:0003676//nucleic acid binding;GO:0046914//transition metal ion binding	GO:0008283//cell proliferation	gi|402899442|ref|XP_003912706.1|/0/1
3425	2203	193	76	4.20500588865212	1.61958935450647	-1.37647975543527	Down	1.198032e-13	1.10917796e-12	IDUA	iduronidase, alpha-L-	K01217	GO:0000323//lytic vacuole	GO:0004553//hydrolase activity, hydrolyzing O-glycosyl compounds;GO:0043167//ion binding	GO:0007033//vacuole organization;GO:0009311//oligosaccharide metabolic process;GO:0009887//organ morphogenesis;GO:0032989;GO:0035107//appendage morphogenesis;GO:0042592//homeostatic process	gi|110611239|ref|NP_000194.2|/0/1
57530	5132	170	67	1.58995952992208	0.612906141840951	-1.3752519772907	Down	3.54432e-12	2.97749680151229e-11	CGN	cingulin	K06102	GO:0015629//actin cytoskeleton;GO:0043296//apical junction complex	GO:0008092//cytoskeletal protein binding;GO:0017111//nucleoside-triphosphatase activity	-	gi|7243019|dbj|BAA92557.1|/0/1
57016	1610	385	152	11.4777999211204	4.43224266829535	-1.37273735374946	Down	1.247526e-25	2.02335968759124e-24	AKR1B10	aldo-keto reductase family 1, member B10 (aldose reductase)	K00011	GO:0044424//intracellular part	GO:0005488//binding;GO:0016616//oxidoreductase activity, acting on the CH-OH group of donors, NAD or NADP as acceptor	GO:0006629//lipid metabolic process;GO:0032501//multicellular organismal process;GO:0044237//cellular metabolic process	gi|119388973|pdb|1ZUA|X/0/1
23138	5987	139	55	1.11436981179895	0.431279931383736	-1.36953159080962	Down	3.73096e-10	2.6528617984e-09	N4BP3	NEDD4 binding protein 3	-	GO:0012506//vesicle membrane;GO:0044424//intracellular part	-	-	gi|2224623|dbj|BAA20799.1|/0/1
85446	9188	78	31	0.407471663800411	0.158396844550258	-1.36315614008615	Down	3.08074e-06	1.47490531214651e-05	ZFHX2	zinc finger homeobox 2	K09379	GO:0005622//intracellular	GO:0046872//metal ion binding	-	gi|306922394|ref|NP_207646.2|/0/1
6609	2482	1158	463	22.3939435278822	8.7575985310748	-1.35450138633977	Down	2.893e-72	1.61716880503145e-70	SMPD1	sphingomyelin phosphodiesterase 1, acid lysosomal	K12350	GO:0000323//lytic vacuole	GO:0016787//hydrolase activity	GO:0006684//sphingomyelin metabolic process;GO:0023052//signaling;GO:0048731	gi|62089136|dbj|BAD93012.1|/0/1
3038	4288	65	26	0.727582720576449	0.284658652811462	-1.35387832649814	Down	2.3142e-05	9.81795207637232e-05	HAS3	hyaluronan synthase 3	K00752	GO:0016021//integral to membrane	GO:0008194//UDP-glycosyltransferase activity	GO:0044238//primary metabolic process	gi|20302155|ref|NP_619515.1|/1.80746e-147/1
5600	2420	200	81	3.96678284276137	1.57135919522726	-1.33595641850088	Down	1.58307e-13	1.44905521730175e-12	MAPK11	mitogen-activated protein kinase 11	K04441	GO:0000267//cell fraction;GO:0031981//nuclear lumen;GO:0044444//cytoplasmic part	GO:0004702//receptor signaling protein serine/threonine kinase activity;GO:0032559	GO:0000165//MAPK cascade;GO:0002224//toll-like receptor signaling pathway;GO:0006355//regulation of transcription, DNA-dependent;GO:0006464//cellular protein modification process;GO:0006796//phosphate-containing compound metabolic process;GO:0007169//transmembrane receptor protein tyrosine kinase signaling pathway;GO:0007264//small GTPase mediated signal transduction;GO:0045597//positive regulati…	gi|20128774|ref|NP_002742.3|/0/1
9244	1824	69	28	1.81571655450738	0.720674268116467	-1.33311976633134	Down	1.627174e-05	7.06513068490474e-05	CRLF1	cytokine receptor-like factor 1	K05060;K05081	GO:0044421//extracellular region part	GO:0004871//signal transducer activity;GO:0005515//protein binding	GO:0023052//signaling;GO:0035295//tube development	gi|5853248|gb|AAD54385.1|AF178684_1/0/1
6947	1577	59	24	1.79574272127288	0.714472252039734	-1.32963078025146	Down	7.06462e-05	0.000282077010601977	TCN1	transcobalamin I (vitamin B12 binding protein, R binder family)	K14615	-	GO:0019842//vitamin binding	GO:0000041//transition metal ion transport;GO:0006767//water-soluble vitamin metabolic process;GO:0051180//vitamin transport	gi|21071008|ref|NP_001053.2|/0/1
51029	4093	1379	561	16.1713515358006	6.43467971702496	-1.32950001251596	Down	2.44178e-83	1.61357179479554e-81	DESI2	desumoylating isopeptidase 2	-	-	-	-	gi|466081575|ref|XP_004284565.1|/4.65586e-91/1
489	4898	231	94	2.26369022535776	0.900979461837025	-1.3291104213492	Down	2.7399e-15	2.8104132948644e-14	ATP2A3	ATPase, Ca++ transporting, ubiquitous	K05853	GO:0005635//nuclear envelope;GO:0005789//endoplasmic reticulum membrane;GO:0031224//intrinsic to membrane	GO:0019829//cation-transporting ATPase activity;GO:0032559;GO:0043169//cation binding	GO:0001775//cell activation;GO:0007599//hemostasis;GO:0009206;GO:0070838//divalent metal ion transport	gi|426383571|ref|XP_004058352.1|/0/1
1397	2000	1960	806	47.0381109494643	18.919552700461	-1.31395214208538	Down	1.422308e-115	1.42039028134831e-113	CRIP2	cysteine-rich protein 2	K09377	GO:0044421//extracellular region part	GO:0046914//transition metal ion binding	GO:0008283//cell proliferation;GO:0048534	gi|62898063|dbj|BAD96971.1|/9.83455e-102/1
10257	5843	995	410	8.17355502916746	3.29422902048983	-1.31102284753634	Down	2.23414e-59	9.63933801941748e-58	ABCC4	ATP-binding cassette, sub-family C (CFTR/MRP), member 4	K05673	GO:0005626//insoluble fraction;GO:0030667//secretory granule membrane;GO:0031224//intrinsic to membrane	GO:0005253//anion channel activity;GO:0016616//oxidoreductase activity, acting on the CH-OH group of donors, NAD or NADP as acceptor;GO:0032559;GO:0042625//ATPase activity, coupled to transmembrane movement of ions	GO:0001775//cell activation;GO:0006887//exocytosis;GO:0007599//hemostasis	gi|157502203|ref|NP_001098985.1|/0/1
81704	7470	63	26	0.404803020219142	0.163402450235013	-1.3087904369696	Down	4.93424e-05	0.000201310650080331	DOCK8	dedicator of cytokinesis 8	K13708;K05727	GO:0044444//cytoplasmic part	GO:0019899//enzyme binding;GO:0030695//GTPase regulator activity;GO:0032561//guanyl ribonucleotide binding	GO:0007599//hemostasis	gi|238231392|ref|NP_982272.2|/0/1
84847	1204	65	27	2.5912580613221	1.05279325926079	-1.29943054247576	Down	4.11998e-05	0.000169765332591562	LINC00525	long intergenic non-protein coding RNA 525	-	-	-	-	gi|119581413|gb|EAW61009.1|/2.01588e-26/1
55357	3363	1643	684	23.4495488994793	9.54849780903949	-1.29621448167495	Down	3.35096e-95	2.49232907782427e-93	TBC1D2	TBC1 domain family, member 2	K11837	GO:0031410//cytoplasmic vesicle;GO:0043231//intracellular membrane-bounded organelle;GO:0044459//plasma membrane part	GO:0005099//Ras GTPase activator activity	GO:0032318//regulation of Ras GTPase activity	gi|426362469|ref|XP_004048386.1|/0/1
153163	1452	309	129	10.2144658201105	4.17089169103533	-1.29218600409189	Down	3.67432e-19	4.59639073328642e-18	MGC32805	uncharacterized LOC153163	K04558	GO:0016020//membrane;GO:0031981//nuclear lumen;GO:0044297//cell body	GO:0005488//binding	GO:0006584//catecholamine metabolic process;GO:0044087;GO:0050804//regulation of synaptic transmission	gi|119569271|gb|EAW48886.1|/1.52591e-50/1
79444	1322	81	34	2.94088038138458	1.20740586264077	-1.28433739324506	Down	5.57426e-06	2.5858049519833e-05	BIRC7	baculoviral IAP repeat containing 7	K16061	GO:0043231//intracellular membrane-bounded organelle	GO:0005515//protein binding;GO:0046914//transition metal ion binding	GO:0000187//activation of MAPK activity;GO:0000737//DNA catabolic process, endonucleolytic;GO:0043066//negative regulation of apoptotic process	gi|21536421|ref|NP_647478.1|/6.44549e-162/1
10411	6239	81	34	0.623151765377531	0.255840767817134	-1.28433739324506	Down	5.57426e-06	2.58513033550744e-05	RAPGEF3	Rap guanine nucleotide exchange factor (GEF) 3	K08014	GO:0005626//insoluble fraction;GO:0016020//membrane;GO:0043234//protein complex	GO:0016208//AMP binding;GO:0019887//protein kinase regulator activity;GO:0030695//GTPase regulator activity	GO:0006468//protein phosphorylation;GO:0007599//hemostasis;GO:0009966//regulation of signal transduction;GO:0015980//energy derivation by oxidation of organic compounds;GO:0030073//insulin secretion	gi|148747859|ref|NP_001092001.1|/0/1
9052	2856	23136	9713	388.824720933661	159.66179370719	-1.28410082227613	Down	0	0	GPRC5A	G protein-coupled receptor, family C, group 5, member A	K08468	GO:0012506//vesicle membrane;GO:0016021//integral to membrane;GO:0043231//intracellular membrane-bounded organelle	GO:0004888//transmembrane signaling receptor activity	GO:0007166//cell surface receptor signaling pathway	gi|4506403|ref|NP_003970.1|/0/1
8506	5471	591	249	5.18494987879196	2.1366749118473	-1.27896261972023	Down	1.13669e-34	2.60384039175258e-33	CNTNAP1	contactin associated protein 1	K07379	GO:0005887//integral to plasma membrane;GO:0033267//axon part	GO:0004871//signal transducer activity;GO:0019904//protein domain specific binding;GO:0030674//protein binding, bridging	GO:0006935//chemotaxis;GO:0009987//cellular process;GO:0023052//signaling	gi|119581273|gb|EAW60869.1|/0/1
55558	6763	572	241	4.05957377071122	1.67295197331969	-1.2789322321592	Down	1.313114e-33	2.89961670360248e-32	PLXNA3	plexin A3	K06820	GO:0031224//intrinsic to membrane	GO:0004872//receptor activity	GO:0006935//chemotaxis;GO:0021543//pallium development;GO:0021859;GO:0023052//signaling;GO:0030517//negative regulation of axon extension	gi|59710104|ref|NP_059984.2|/0/1
50861	2538	166	70	3.13935382898758	1.29482847226599	-1.27770664601274	Down	8.43742e-11	6.33109235626847e-10	STMN3	stathmin-like 3	K04381	GO:0000267//cell fraction;GO:0042995//cell projection;GO:0044424//intracellular part;GO:0044444//cytoplasmic part	GO:0005515//protein binding;GO:0008092//cytoskeletal protein binding	GO:0000226//microtubule cytoskeleton organization;GO:0016601//Rac protein signal transduction;GO:0030030//cell projection organization;GO:0032319//regulation of Rho GTPase activity;GO:0033043//regulation of organelle organization;GO:0048731	gi|397477196|ref|XP_003809964.1|/2.21039e-109/1
11156	1396	184	78	6.32639349650709	2.62310093822826	-1.27010996880554	Down	1.007356e-11	8.15055086754665e-11	PTP4A3	protein tyrosine phosphatase type IVA, member 3	K01104	GO:0005768//endosome;GO:0016020//membrane	GO:0004725//protein tyrosine phosphatase activity;GO:0005515//protein binding	GO:0006470//protein dephosphorylation	gi|14589856|ref|NP_116000.1|/1.58309e-97/1
84446	3109	115	49	1.77541921058297	0.739913883508448	-1.26273043843995	Down	8.85966e-08	5.08850779192246e-07	BRSK1	BR serine/threonine kinase 1	K08796	GO:0031981//nuclear lumen;GO:0044459//plasma membrane part	GO:0004672//protein kinase activity;GO:0032559;GO:0046872//metal ion binding	GO:0006468//protein phosphorylation;GO:0007163//establishment or maintenance of cell polarity;GO:0009416//response to light stimulus;GO:0030154//cell differentiation;GO:0031572//G2 DNA damage checkpoint;GO:0048858//cell projection morphogenesis	gi|24308326|ref|NP_115806.1|/0/1
1646	3621	1002	428	13.2819852367322	5.54908097840986	-1.25915003840484	Down	3.00064e-56	1.20133731171171e-54	AKR1C2	aldo-keto reductase family 1, member C2	K00100;K05295;K00092;K00037;K00089;K00212	GO:0044424//intracellular part;GO:0044444//cytoplasmic part	GO:0005496//steroid binding;GO:0016628//oxidoreductase activity, acting on the CH-CH group of donors, NAD or NADP as acceptor;GO:0047023//androsterone dehydrogenase activity	GO:0006692;GO:0008202//steroid metabolic process;GO:0015718//monocarboxylic acid transport;GO:0017085//response to insecticide;GO:0030301//cholesterol transport;GO:0032501//multicellular organismal process;GO:0051259//protein oligomerization;GO:0055092//sterol homeostasis	gi|4503285|ref|NP_001345.1|/0/1
9214	3109	77	33	1.18875894969468	0.498309350117934	-1.25434265294722	Down	1.383892e-05	6.07408992395062e-05	FAIM3	Fas apoptotic inhibitory molecule 3	K13073	GO:0031224//intrinsic to membrane	-	GO:0006952//defense response;GO:0043066//negative regulation of apoptotic process	gi|4885641|ref|NP_005440.1|/8.84477e-164/1
55194	1054	210	90	9.56318330498731	4.00873840654647	-1.25434265294722	Down	5.94824e-13	5.25265346448087e-12	EVA1B	eva-1 homolog B (C. elegans)	-	-	-	-	gi|8922567|ref|NP_060636.1|/5.71341e-43/1
2709	1376	329	141	11.4762832985092	4.81068030967778	-1.25434265294722	Down	1.874928e-19	2.37384046495727e-18	GJB5	gap junction protein, beta 5, 31.1kDa	K07624	GO:0005921//gap junction;GO:0031224//intrinsic to membrane	-	GO:0009888//tissue development;GO:0048598//embryonic morphogenesis;GO:0060706//cell differentiation involved in embryonic placenta development	gi|10835079|ref|NP_005259.1|/8.06465e-163/1
27254	2545	499	214	9.41101694550446	3.94758786302988	-1.25337925054689	Down	1.16023e-28	2.15059942440042e-27	CSDC2	cold shock domain containing C2, RNA binding	-	GO:0043231//intracellular membrane-bounded organelle	GO:0003676//nucleic acid binding	GO:0006351//transcription, DNA-dependent;GO:0006396//RNA processing;GO:0008334//histone mRNA metabolic process	gi|119580846|gb|EAW60442.1|/3.93731e-70/1
55841	6463	1662	715	12.342998038759	5.19371009431032	-1.24885546671536	Down	5.97448e-91	4.26515487871486e-89	WWC3	WWC family member 3	K05631;K07532;K06112	-	-	-	gi|402909469|ref|XP_003917440.1|/0/1
11173	5537	123	53	1.066238559668	0.449373196208333	-1.24654428238681	Down	4.3196e-08	2.55695003663004e-07	ADAMTS7	ADAM metallopeptidase with thrombospondin type 1 motif, 7	K08622	GO:0031012//extracellular matrix;GO:0044464//cell part	GO:0004175//endopeptidase activity;GO:0046914//transition metal ion binding	GO:0019538//protein metabolic process	gi|38683827|ref|NP_055087.2|/0/1
2065	5765	478	206	3.97971875211851	1.67754325485785	-1.24631651240831	Down	2.70014e-27	4.72418195275591e-26	ERBB3	v-erb-b2 erythroblastic leukemia viral oncogene homolog 3 (avian)	K05084	GO:0016021//integral to membrane;GO:0043231//intracellular membrane-bounded organelle;GO:0043234//protein complex;GO:0044421//extracellular region part;GO:0044459//plasma membrane part	GO:0004713//protein tyrosine kinase activity;GO:0004872//receptor activity;GO:0030295//protein kinase activator activity;GO:0032559;GO:0042802//identical protein binding;GO:0046983//protein dimerization activity	GO:0007155//cell adhesion;GO:0007167//enzyme linked receptor protein signaling pathway;GO:0007422//peripheral nervous system development;GO:0007423//sensory organ development;GO:0008283//cell proliferation;GO:0009611//response to wounding;GO:0009887//organ morphogenesis;GO:0009967//positive regulation of signal transduction;GO:0010828//positive regulation of glucose transport;GO:0014706//striated…	gi|54792102|ref|NP_001005915.1|/1.01742e-92/1
10560	3655	1243	537	16.3232842653854	6.89751609858181	-1.24278253467785	Down	5.6243e-68	2.89790019710145e-66	SLC19A2	solute carrier family 19 (thiamine transporter), member 2	K14610	GO:0031224//intrinsic to membrane	GO:0015234//thiamine transmembrane transporter activity;GO:0015291//secondary active transmembrane transporter activity;GO:0016597//amino acid binding	GO:0006766//vitamin metabolic process;GO:0006790//sulfur compound metabolic process;GO:0006865//amino acid transport;GO:0015888//thiamine transport	gi|332219498|ref|XP_003258891.1|/0/1
256302	4787	330	143	3.3088288888962	1.40242107121486	-1.2384011090782	Down	3.75976e-19	4.69666154321855e-18	C17orf103	chromosome 17 open reading frame 103	K06975	-	-	-	gi|116325985|ref|NP_690878.2|/1.45819e-59/1
92558	3081	1075	466	16.7471365878671	7.10068156339207	-1.23788503143332	Down	1.120818e-58	4.74372875428571e-57	CCDC64	coiled-coil domain containing 64	-	GO:0005815//microtubule organizing center	GO:0005083//small GTPase regulator activity;GO:0008092//cytoskeletal protein binding	GO:0030030//cell projection organization;GO:0046907//intracellular transport;GO:0048731	gi|119120918|ref|NP_997194.2|/0/1
222171	1717	223	97	6.23387894270413	2.65220602606936	-1.23293728934395	Down	2.4357e-13	2.2045317311609e-12	PRR15	proline rich 15	-	-	-	GO:0032501//multicellular organismal process	gi|28557711|ref|NP_787083.1|/2.65359e-52/1
9536	1787	10425	4539	280.011138636276	119.245348897528	-1.23155122189227	Down	0	0	PTGES	prostaglandin E synthase	K15729	GO:0005626//insoluble fraction;GO:0031224//intrinsic to membrane	GO:0016860//intramolecular oxidoreductase activity;GO:0042277//peptide binding	GO:0006693//prostaglandin metabolic process;GO:0023052//signaling	gi|119608308|gb|EAW87902.1|/1.45611e-93/1
340385	2335	101	44	2.07614788528422	0.884650260965971	-1.23073009572527	Down	9.09358e-07	4.63704756397017e-06	ZNF517	zinc finger protein 517	K09228	GO:0043231//intracellular membrane-bounded organelle	GO:0003676//nucleic acid binding;GO:0046914//transition metal ion binding	GO:0006351//transcription, DNA-dependent	gi|125490356|ref|NP_998770.2|/0/1
1384	2865	523	228	8.76195178493778	3.73607889840603	-1.22972735369297	Down	3.9717e-29	7.47099885714286e-28	CRAT	carnitine O-acetyltransferase	K00624	GO:0019866//organelle inner membrane;GO:0044439	GO:0016406	GO:0006091//generation of precursor metabolites and energy;GO:0006635//fatty acid beta-oxidation;GO:0051234//establishment of localization	gi|21618331|ref|NP_000746.2|/0/1
218	1944	2098	915	51.800388832187	22.096864464206	-1.22912126101664	Down	1.568328e-111	1.50695127178378e-109	ALDH3A1	aldehyde dehydrogenase 3 family, member A1	K00129	GO:0043231//intracellular membrane-bounded organelle;GO:0044444//cytoplasmic part	GO:0004030//aldehyde dehydrogenase [NAD(P)+] activity;GO:0004033//aldo-keto reductase (NADP) activity	GO:0006950//response to stress;GO:0008283//cell proliferation;GO:0031667//response to nutrient levels;GO:0031960//response to corticosteroid stimulus;GO:0032502//developmental process;GO:0044237//cellular metabolic process	gi|355333088|pdb|3SZA|A/0/1
149345	1653	126	55	3.65865524626375	1.56205260084357	-1.22787044158604	Down	4.28434e-08	2.5369229793471e-07	SHISA4	shisa homolog 4 (Xenopus laevis)	K10135	GO:0031224//intrinsic to membrane	-	-	gi|38541263|gb|AAH61908.1|/1.00897e-80/1
11017	1452	950	415	31.4036975051941	13.4179848975168	-1.22676640859479	Down	2.38268e-51	8.37045843478261e-50	SNRNP27	small nuclear ribonucleoprotein 27kDa (U4/U6.U5)	K12846	GO:0043231//intracellular membrane-bounded organelle	GO:0005488//binding	GO:0006396//RNA processing	gi|470622777|ref|XP_004319187.1|/2.29609e-22/1
4084	5630	421	184	3.58919866417596	1.53431752834418	-1.22606469862016	Down	1.180284e-23	1.78559390502128e-22	MXD1	MAX dimerization protein 1	K09114	GO:0031981//nuclear lumen	GO:0001071//nucleic acid binding transcription factor activity;GO:0003712//transcription cofactor activity	GO:0010467//gene expression;GO:0032501//multicellular organismal process	gi|4505069|ref|NP_002348.1|/4.37829e-87/1
64005	3313	2386	1043	34.5678843163979	14.7798045496243	-1.22580511678624	Down	4.78884e-126	5.22247974478528e-124	MYO1G	myosin IG	K10356	GO:0015629//actin cytoskeleton;GO:0016020//membrane	GO:0008092//cytoskeletal protein binding;GO:0017111//nucleoside-triphosphatase activity;GO:0032559	-	gi|239582755|ref|NP_149043.2|/0/1
5327	3173	415	182	6.277718261874	2.69281882218369	-1.22112311764637	Down	3.34752e-23	4.95879296e-22	PLAT	plasminogen activator, tissue	K01343	GO:0016023//cytoplasmic membrane-bounded vesicle;GO:0044421//extracellular region part	GO:0004175//endopeptidase activity;GO:0005488//binding	GO:0007169//transmembrane receptor protein tyrosine kinase signaling pathway;GO:0014812//muscle cell migration;GO:0030162//regulation of proteolysis;GO:0030195//negative regulation of blood coagulation;GO:0043412//macromolecule modification	gi|4505861|ref|NP_000921.1|/0/1
54507	4209	2071	910	23.6170130518036	10.1500524148121	-1.21833933474523	Down	1.259934e-108	1.148542912e-106	ADAMTSL4	ADAMTS-like 4	K08632	GO:0005578//proteinaceous extracellular matrix	GO:0004175//endopeptidase activity;GO:0019899//enzyme binding	GO:0006915//apoptotic process;GO:0043062//extracellular structure organization	gi|56788359|ref|NP_079284.2|/0/1
84808	3041	109	48	1.72041759004208	0.741021204516054	-1.21517205566655	Down	4.38026e-07	2.32984744943148e-06	C1orf170	chromosome 1 open reading frame 170	K04632;K14007;K04989;K14307	-	-	-	gi|158563938|sp|Q5SV97.3|CA170_HUMAN/0/1
6843	3151	429	189	6.5348057945065	2.81591291305933	-1.21454164488925	Down	9.6575e-24	1.46602664389411e-22	VAMP1	vesicle-associated membrane protein 1 (synaptobrevin 1)	K08510	GO:0005624//membrane fraction;GO:0008021//synaptic vesicle;GO:0012506//vesicle membrane;GO:0016021//integral to membrane;GO:0030139//endocytic vesicle;GO:0031966//mitochondrial membrane;GO:0044459//plasma membrane part	GO:0005488//binding	GO:0001505//regulation of neurotransmitter levels;GO:0006810//transport	gi|466054603|ref|XP_004279080.1|/2.71883e-59/1
333	2450	59	26	1.15587194752953	0.498210736022673	-1.21415356283153	Down	0.000213308	0.00079242696091954	APLP1	amyloid beta (A4) precursor-like protein 1	K05639	GO:0005578//proteinaceous extracellular matrix;GO:0031224//intrinsic to membrane;GO:0044444//cytoplasmic part	GO:0005539//glycosaminoglycan binding;GO:0031690//adrenergic receptor binding;GO:0043169//cation binding	GO:0006171//cAMP biosynthetic process;GO:0007188//adenylate cyclase-modulating G-protein coupled receptor signaling pathway;GO:0009653//anatomical structure morphogenesis;GO:0012501//programmed cell death;GO:0016192//vesicle-mediated transport;GO:0048731;GO:0071870//cellular response to catecholamine stimulus	gi|67782338|ref|NP_001019978.1|/0/1
728233	2360	118	52	2.39990361987063	1.03442059597928	-1.21415356283152	Down	1.487964e-07	8.33334847637051e-07	PI4KAP1	phosphatidylinositol 4-kinase, catalytic, alpha pseudogene 1	K00888	GO:0016023//cytoplasmic membrane-bounded vesicle	GO:0001727//lipid kinase activity;GO:0032559	GO:0007267//cell-cell signaling;GO:0046474//glycerophospholipid biosynthetic process;GO:0046488//phosphatidylinositol metabolic process;GO:0048017//inositol lipid-mediated signaling	gi|194389340|dbj|BAG61631.1|/0/1
3489	980	1125	496	55.0998280072338	23.7608197180044	-1.2134632073283	Down	1.757838e-59	7.60275627445256e-58	IGFBP6	insulin-like growth factor binding protein 6	K10138	GO:0005576//extracellular region;GO:0044424//intracellular part	GO:0005520//insulin-like growth factor binding	GO:0008283//cell proliferation;GO:0009987//cellular process;GO:0023052//signaling;GO:0065007//biological regulation	gi|426372702|ref|XP_004053257.1|/1.1087e-98/1
100506714	1338	102	45	3.65904587782965	1.57892760855754	-1.21252247725259	Down	1.076526e-06	5.44884002733485e-06	LOC100506714	uncharacterized LOC100506714	-	-	-	-	gi|426394834|ref|XP_004063691.1|/6.83759e-38/1
8714	5183	5310	2347	49.1741779722671	21.2587487476868	-1.20984425077912	Down	2.21918e-272	6.57469061333333e-270	ABCC3	ATP-binding cassette, sub-family C (CFTR/MRP), member 3	K05667	GO:0005626//insoluble fraction;GO:0016021//integral to membrane	GO:0008509//anion transmembrane transporter activity;GO:0032559;GO:0042626//ATPase activity, coupled to transmembrane movement of substances	GO:0006820//anion transport;GO:0008202//steroid metabolic process;GO:0015718//monocarboxylic acid transport	gi|62087488|dbj|BAD92191.1|/0/1
53349	4501	373	165	3.97762297361361	1.72099952179144	-1.2086598376202	Down	1.065442e-20	1.42830294057315e-19	ZFYVE1	zinc finger, FYVE domain containing 1	K12482	GO:0044431//Golgi apparatus part	GO:0035091//phosphatidylinositol binding;GO:0046914//transition metal ion binding	-	gi|10047253|dbj|BAB13415.1|/0/1
89796	13029	160	71	0.589430622732827	0.25583094968958	-1.20413120699346	Down	1.176284e-09	8.07009817985334e-09	NAV1	neuron navigator 1	K11447;K01875;K00939;K00591	GO:0015630//microtubule cytoskeleton	GO:0005488//binding;GO:0016462//pyrophosphatase activity	GO:0048731;GO:0048869//cellular developmental process	gi|267844813|ref|NP_001161210.1|/0/1
1382	1088	205	91	9.04375444988012	3.92661494613458	-1.20363569091752	Down	5.6784e-12	4.69048505576208e-11	CRABP2	cellular retinoic acid binding protein 2	K08754;K08756;K08752	GO:0031981//nuclear lumen	GO:0005501//retinoid binding	GO:0001523//retinoid metabolic process;GO:0006351//transcription, DNA-dependent;GO:0009888//tissue development;GO:0023052//signaling;GO:0030326//embryonic limb morphogenesis;GO:0051234//establishment of localization	gi|440903652|gb|ELR54289.1|/2.9279e-74/1
148398	2575	896	398	16.701465191488	7.25624030912185	-1.20268053312473	Down	4.371e-47	1.38996236135957e-45	SAMD11	sterile alpha motif domain containing 11	K11456;K11457	-	-	-	gi|76881819|ref|NP_689699.2|/0/1
2119	4102	63	28	0.737171760369817	0.320455842282895	-1.20187523305309	Down	0.0001463392	0.000557148344227886	ETV5	ets variant 5	K15593	GO:0043231//intracellular membrane-bounded organelle	GO:0001071//nucleic acid binding transcription factor activity;GO:0030528//transcription regulator activity;GO:0043565//sequence-specific DNA binding	GO:0006351//transcription, DNA-dependent;GO:0006979//response to oxidative stress;GO:0060688//regulation of morphogenesis of a branching structure	gi|221043792|dbj|BAH13573.1|/0/1
5669	2306	99	44	2.0606284333668	0.895775524438657	-1.20187523305309	Down	1.83406e-06	9.0210986607637e-06	PSG1	pregnancy specific beta-1-glycoprotein 1	K06500	-	-	GO:0022414//reproductive process	gi|296317348|ref|NP_001171755.1|/0/1
5742	5382	580	258	5.1725904850426	2.25051458022419	-1.20063206620246	Down	5.41374e-31	1.09357548e-29	PTGS1	prostaglandin-endoperoxide synthase 1 (prostaglandin G/H synthase and cyclooxygenase)	K00509	GO:0012505//endomembrane system;GO:0031090//organelle membrane;GO:0031224//intrinsic to membrane;GO:0042598;GO:0043231//intracellular membrane-bounded organelle	GO:0005506//iron ion binding;GO:0016209//antioxidant activity;GO:0016701//oxidoreductase activity, acting on single donors with incorporation of molecular oxygen;GO:0016705//oxidoreductase activity, acting on paired donors, with incorporation or reduction of molecular oxygen	GO:0001516//prostaglandin biosynthetic process;GO:0006939//smooth muscle contraction;GO:0006950//response to stress;GO:0008283//cell proliferation;GO:0014060;GO:0014061//regulation of norepinephrine secretion;GO:0019229//regulation of vasoconstriction;GO:0032502//developmental process;GO:0051384//response to glucocorticoid stimulus	gi|76885914|gb|ABA60098.1|/0/1
715	2526	211	94	4.00934017254713	1.74702985117884	-1.19846056864033	Down	3.30464e-12	2.78404173649289e-11	C1R	complement component 1, r subcomponent	K01330	-	GO:0004175//endopeptidase activity;GO:0046872//metal ion binding	GO:0002455//humoral immune response mediated by circulating immunoglobulin;GO:0006952//defense response;GO:0019538//protein metabolic process	gi|66347875|ref|NP_001724.3|/0/1
58191	2344	419	187	8.57986021097092	3.74532765668134	-1.19586220542249	Down	1.06161e-22	1.54176301960784e-21	CXCL16	chemokine (C-X-C motif) ligand 16	K10035	GO:0031224//intrinsic to membrane;GO:0044421//extracellular region part	GO:0004888//transmembrane signaling receptor activity;GO:0005125//cytokine activity;GO:0030169//low-density lipoprotein particle binding	GO:0006897//endocytosis;GO:0016049//cell growth;GO:0030595//leukocyte chemotaxis;GO:0034097//response to cytokine stimulus	gi|154816176|ref|NP_071342.2|/8.98189e-142/1
92840	1393	1138	508	39.2116341624232	17.1205776700486	-1.19555038714519	Down	8.65436e-59	3.67159673890215e-57	REEP6	receptor accessory protein 6	K15601	GO:0031224//intrinsic to membrane	GO:0005488//binding	-	gi|355702934|gb|EHH29425.1|/3.87843e-104/1
55890	2389	365	163	7.33331788407517	3.20314997312449	-1.19497473114708	Down	5.93064e-20	7.70636378947368e-19	GPRC5C	G protein-coupled receptor, family C, group 5, member C	K04620	GO:0012506//vesicle membrane;GO:0016021//integral to membrane;GO:0043231//intracellular membrane-bounded organelle	GO:0004888//transmembrane signaling receptor activity;GO:0005488//binding	GO:0007166//cell surface receptor signaling pathway	gi|40217833|ref|NP_061123.3|/0/1
6452	9211	813	364	4.2365034045268	1.85524136853519	-1.19126713348711	Down	2.8915e-42	8.22388864e-41	SH3BP2	SH3-domain binding protein 2	K07984	-	GO:0019904//protein domain specific binding;GO:0030674//protein binding, bridging	GO:0023052//signaling	gi|426343629|ref|XP_004038395.1|/0/1
645638	621	125	56	9.66144774505083	4.23352613540881	-1.19037959421526	Down	1.011614e-07	5.77100464184852e-07	LOC645638	WDNM1-like pseudogene	-	GO:0044421//extracellular region part	GO:0008047//enzyme activator activity	GO:0002237//response to molecule of bacterial origin;GO:0034097//response to cytokine stimulus;GO:0045444//fat cell differentiation	gi|410051996|ref|XP_003953204.1|/4.55638e-25/1
388341	2831	165	74	2.79748567487569	1.22715004810628	-1.18881908022764	Down	9.6053e-10	6.63340376068376e-09	FAM211A	family with sequence similarity 211, member A	-	-	-	-	gi|165932385|ref|NP_001107039.1|/6.83756e-135/1
120224	2207	867	389	18.8556088665866	8.27471579879419	-1.18821206984642	Down	8.78392e-45	2.65098407334465e-43	TMEM45B	transmembrane protein 45B	K09228;K00939;K00797	GO:0031224//intrinsic to membrane	-	-	gi|20270331|ref|NP_620143.1|/2.50581e-162/1
8416	1843	187	84	4.87012454602069	2.1397339094592	-1.18652726871965	Down	7.89148e-11	5.93647687177317e-10	ANXA9	annexin A9	-	GO:0044444//cytoplasmic part	GO:0004888//transmembrane signaling receptor activity;GO:0005543//phospholipid binding;GO:0042802//identical protein binding;GO:0046872//metal ion binding	GO:0007155//cell adhesion	gi|145864465|ref|NP_003559.2|/0/1
2348	1213	10082	4532	398.941933974207	175.402152525656	-1.18551232479963	Down	0	0	FOLR1	folate receptor 1 (adult)	K13649	GO:0005626//insoluble fraction;GO:0016021//integral to membrane;GO:0031225//anchored to membrane;GO:0042995//cell projection	GO:0004871//signal transducer activity;GO:0016597//amino acid binding;GO:0051183//vitamin transporter activity	GO:0006575//cellular modified amino acid metabolic process;GO:0006865//amino acid transport;GO:0006897//endocytosis	gi|4758400|ref|NP_000793.1|/3.37895e-138/1
60598	2550	2212	996	41.6359749580692	18.3368603023005	-1.1830839697774	Down	1.051752e-110	9.89203362539682e-109	KCNK15	potassium channel, subfamily K, member 15	K04923	GO:0031224//intrinsic to membrane	GO:0005261//cation channel activity	GO:0030001//metal ion transport	gi|333440483|ref|NP_071753.2|/1.04894e-167/1
283131	3756	18920	8524	241.779427518383	106.542694447349	-1.18225982205483	Down	0	0	NEAT1	nuclear paraspeckle assembly transcript 1 (non-protein coding)	-	-	-	-	gi|119594793|gb|EAW74387.1|/4.59126e-37/1
4017	3810	5150	2321	64.8792842117256	28.5993381774291	-1.18177614122424	Down	1.208808e-254	3.35746422e-252	LOXL2	lysyl oxidase-like 2	K00280	GO:0044421//extracellular region part;GO:0044464//cell part	GO:0004888//transmembrane signaling receptor activity;GO:0016638//oxidoreductase activity, acting on the CH-NH2 group of donors;GO:0046914//transition metal ion binding	GO:0009987//cellular process;GO:0032502//developmental process;GO:0043412//macromolecule modification	gi|119584030|gb|EAW63626.1|/0/1
1606	2801	155	70	2.65608754787538	1.17325050432385	-1.17879161994004	Down	3.93492e-09	2.56310509050934e-08	DGKA	diacylglycerol kinase, alpha 80kDa	K00901	GO:0016020//membrane;GO:0044444//cytoplasmic part	GO:0008289//lipid binding;GO:0016301//kinase activity;GO:0032559;GO:0046872//metal ion binding	GO:0001775//cell activation;GO:0006796//phosphate-containing compound metabolic process;GO:0007186//G-protein coupled receptor signaling pathway;GO:0007599//hemostasis	gi|441631956|ref|XP_004089659.1|/0/1
7111	3352	701	317	10.037783040151	4.43977611680752	-1.17688183548199	Down	5.2542e-36	1.26728167164179e-34	TMOD1	tropomodulin 1	K10370	GO:0005856//cytoskeleton;GO:0043231//intracellular membrane-bounded organelle;GO:0043292//contractile fiber	GO:0008092//cytoskeletal protein binding	GO:0006936//muscle contraction;GO:0010927	gi|4507553|ref|NP_003266.1|/0/1
23467	5831	420	190	3.4572441102578	1.52973561480782	-1.17634014094595	Down	3.32734e-22	4.7355320928743e-21	NPTXR	neuronal pentraxin receptor	K11453	GO:0031224//intrinsic to membrane;GO:0044421//extracellular region part	GO:0001847//opsonin receptor activity;GO:0043169//cation binding	GO:0000302//response to reactive oxygen species	gi|402884286|ref|XP_003905618.1|/0/1
84069	2404	148	67	2.95495620416683	1.30841693840589	-1.17531440678195	Down	9.56682e-09	6.01768550318471e-08	PLEKHN1	pleckstrin homology domain containing, family N member 1	K13710	-	-	-	gi|237820624|ref|NP_001153656.1|/0/1
53938	1191	485	220	19.5458145363099	8.6719494515346	-1.17243145516061	Down	2.85668e-25	4.55429091300448e-24	PPIL3	peptidylprolyl isomerase (cyclophilin)-like 3	K12734	GO:0005681//spliceosomal complex	GO:0005488//binding;GO:0016859//cis-trans isomerase activity	GO:0000377;GO:0044267//cellular protein metabolic process	gi|395732642|ref|XP_002812773.2|/2.32582e-118/1
140738	1687	531	241	15.1078698536017	6.70668298492059	-1.17162894618497	Down	1.735082e-27	3.07199378804781e-26	TMEM37	transmembrane protein 37	-	GO:0031224//intrinsic to membrane	GO:0005261//cation channel activity	GO:0006810//transport	gi|116325983|ref|NP_899063.2|/1.27474e-83/1
874	1128	77	35	3.27646416188011	1.45668203129924	-1.16945375536071	Down	3.91422e-05	0.000161549047411191	CBR3	carbonyl reductase 3	K00084	GO:0031981//nuclear lumen;GO:0044444//cytoplasmic part	GO:0016616//oxidoreductase activity, acting on the CH-OH group of donors, NAD or NADP as acceptor;GO:0050661//NADP binding	GO:0042374	gi|4502601|ref|NP_001227.1|/1.45624e-156/1
1953	7450	1579	718	10.1730142705388	4.52453539358536	-1.16890565364795	Down	4.39576e-78	2.68519002611684e-76	MEGF6	multiple EGF-like-domains 6	K02599	-	GO:0046872//metal ion binding	-	gi|72534475|dbj|BAE19678.1|/0/1
1907	1258	162	74	6.18099183496091	2.76157534673201	-1.16234686886645	Down	2.64946e-09	1.75407079925512e-08	EDN2	endothelin 2	K05227	GO:0044421//extracellular region part	GO:0031705//bombesin receptor binding	GO:0001542//ovulation from ovarian follicle;GO:0001990;GO:0002027//regulation of heart rate;GO:0002274;GO:0002687//positive regulation of leukocyte migration;GO:0003057//regulation of the force of heart contraction by chemical signal;GO:0006693//prostaglandin metabolic process;GO:0007186//G-protein coupled receptor signaling pathway;GO:0008283//cell proliferation;GO:0014820//tonic smooth muscle c…	gi|4503463|ref|NP_001947.1|/1.32832e-92/1
100506211	2303	72	33	1.50059106062254	0.6727068039586	-1.15748111369464	Down	8.05254e-05	0.000318730685905144	MIR210HG	MIR210 host gene (non-protein coding)	K11447;K01875;K01539;K00939	-	-	-	gi|441665996|ref|XP_003281371.2|/1.53729e-53/1
64115	4774	1451	666	14.5884380076761	6.54934144861747	-1.15540366860626	Down	1.29968e-70	6.97979204833837e-69	C10orf54	chromosome 10 open reading frame 54	-	GO:0031224//intrinsic to membrane	GO:0004871//signal transducer activity	-	gi|10440412|dbj|BAB15739.1|/6.53903e-169/1
389816	1212	233	107	9.2273522018128	4.14464154761182	-1.15466938986391	Down	1.198426e-12	1.03968865671059e-11	LRRC26	leucine rich repeat containing 26	K06838;K06839	GO:0005887//integral to plasma membrane;GO:0044424//intracellular part	GO:0005488//binding;GO:0016247//channel regulator activity	-	gi|61966761|ref|NP_001013675.1|/1.38784e-99/1
79098	5502	148	68	1.29111499724047	0.580221937626718	-1.15394075598939	Down	1.56067e-08	9.64619955493741e-08	C1orf116	chromosome 1 open reading frame 116	-	GO:0016020//membrane;GO:0044424//intracellular part	GO:0004871//signal transducer activity	-	gi|332811757|ref|XP_514154.3|/0/1
1028	1943	2578	1185	63.6845242617239	28.6319790838478	-1.15331543618681	Down	1.204686e-123	1.297848384e-121	CDKN1C	cyclin-dependent kinase inhibitor 1C (p57, Kip2)	K09993	GO:0031981//nuclear lumen	GO:0005488//binding;GO:0016538//cyclin-dependent protein kinase regulator activity;GO:0019887//protein kinase regulator activity;GO:0030528//transcription regulator activity	GO:0006357//regulation of transcription from RNA polymerase II promoter;GO:0007179//transforming growth factor beta receptor signaling pathway;GO:0008285//negative regulation of cell proliferation;GO:0032583;GO:0033673//negative regulation of kinase activity;GO:0045859//regulation of protein kinase activity;GO:0048469//cell maturation;GO:0051318//G1 phase;GO:0051726//regulation of cell cycle	gi|426366934|ref|XP_004050497.1|/2.53182e-54/1
91828	2591	152	70	2.81578811439857	1.26834220864959	-1.15059472810939	Down	1.07943e-08	6.75869942937654e-08	EXOC3L4	exocyst complex component 3-like 4	K06110	-	-	-	gi|117938266|ref|NP_001071062.1|/0/1
25837	1641	397	183	11.6119651077226	5.23538141601662	-1.14924559046969	Down	2.31974e-20	3.07729091343284e-19	RAB26	RAB26, member RAS oncogene family	K07913	GO:0031224//intrinsic to membrane	GO:0017111//nucleoside-triphosphatase activity;GO:0032561//guanyl ribonucleotide binding	GO:0006887//exocytosis;GO:0009207;GO:0035556//intracellular signal transduction;GO:0048731	gi|46361978|ref|NP_055168.2|/9.58488e-129/1
643338	2503	284	131	5.44604576942275	2.45706284345673	-1.148274349578	Down	5.61686e-15	5.67625374417283e-14	C15orf62	chromosome 15 open reading frame 62	-	-	-	-	gi|403289205|ref|XP_003935755.1|/8.12394e-72/1
576	5434	660	305	5.82972539239828	2.63503278851775	-1.14560701340634	Down	1.234242e-32	2.63068174964029e-31	BAI2	brain-specific angiogenesis inhibitor 2	K04597	GO:0031224//intrinsic to membrane	GO:0004888//transmembrane signaling receptor activity	GO:0007186//G-protein coupled receptor signaling pathway	gi|115387099|ref|NP_001694.2|/0/1
7481	1927	119	55	2.96407400897358	1.33994444690941	-1.14540828139406	Down	4.72166e-07	2.50170575737705e-06	WNT11	wingless-type MMTV integration site family, member 11	K01384	GO:0016020//membrane;GO:0031012//extracellular matrix;GO:0044424//intracellular part	GO:0005083//small GTPase regulator activity;GO:0005102//receptor binding;GO:0019887//protein kinase regulator activity;GO:0030528//transcription regulator activity;GO:0043565//sequence-specific DNA binding	GO:0000122//negative regulation of transcription from RNA polymerase II promoter;GO:0001501//skeletal system development;GO:0001503//ossification;GO:0001818//negative regulation of cytokine production;GO:0001932//regulation of protein phosphorylation;GO:0003002//regionalization;GO:0006915//apoptotic process;GO:0007043//cell-cell junction assembly;GO:0008285//negative regulation of cell proliferat…	gi|17017974|ref|NP_004617.2|/0/1
3321	7253	804	372	5.32061908279604	2.40785916072428	-1.14384311168168	Down	2.68524e-39	7.14563267065868e-38	IGSF3	immunoglobulin superfamily, member 3	K06522	GO:0031224//intrinsic to membrane	-	-	gi|55953133|ref|NP_001533.2|/0/1
10290	10650	121	56	0.545330212214734	0.246856312684401	-1.14345854682777	Down	3.92034e-07	2.1003002965642e-06	SPEG	SPEG complex locus	K08809	GO:0043231//intracellular membrane-bounded organelle	GO:0004672//protein kinase activity;GO:0032559	GO:0006464//cellular protein modification process;GO:0008283//cell proliferation;GO:0030154//cell differentiation;GO:0048513//organ development	gi|157785645|ref|NP_005867.3|/0/1
57121	2855	326	151	5.48069057847863	2.48299961998636	-1.14227364651678	Down	7.65982e-17	8.62324004559848e-16	LPAR5	lysophosphatidic acid receptor 5	K08390	GO:0031224//intrinsic to membrane	GO:0001608	GO:0007165//signal transduction	gi|194380446|dbj|BAG63990.1|/0/1
3570	5928	261	121	2.11327545474438	0.958259191671347	-1.14099299090607	Down	9.31864e-14	8.71373722461862e-13	IL6R	interleukin 6 receptor	K05055	GO:0005887//integral to plasma membrane;GO:0044421//extracellular region part	GO:0004896//cytokine receptor activity;GO:0005126//cytokine receptor binding;GO:0019838//growth factor binding;GO:0042802//identical protein binding	GO:0001818//negative regulation of cytokine production;GO:0001819//positive regulation of cytokine production;GO:0001934//positive regulation of protein phosphorylation;GO:0002237//response to molecule of bacterial origin;GO:0002251;GO:0002444;GO:0002526//acute inflammatory response;GO:0002687//positive regulation of leukocyte migration;GO:0008284//positive regulation of cell proliferation;GO:001…	gi|4504673|ref|NP_000556.1|/0/1
595	4304	502	233	5.59828818389895	2.54149627054031	-1.13930764090727	Down	5.29216e-25	8.37697561531612e-24	CCND1	cyclin D1	K04503	GO:0031981//nuclear lumen;GO:0043234//protein complex;GO:0044444//cytoplasmic part	GO:0016301//kinase activity;GO:0019887//protein kinase regulator activity;GO:0019900//kinase binding	GO:0000077//DNA damage checkpoint;GO:0000079//regulation of cyclin-dependent protein serine/threonine kinase activity;GO:0003006//developmental process involved in reproduction;GO:0006984//ER-nucleus signaling pathway;GO:0007589//body fluid secretion;GO:0009411//response to UV;GO:0009887//organ morphogenesis;GO:0010038//response to metal ion;GO:0010212//response to ionizing radiation;GO:0016055//…	gi|410045519|ref|XP_003952008.1|/9.09471e-146/1
23096	6021	1047	486	8.34645105465718	3.78942626053809	-1.1391834549358	Down	2.46182e-50	8.46447046808511e-49	IQSEC2	IQ motif and Sec7 domain 2	K12495	GO:0044424//intracellular part	GO:0005083//small GTPase regulator activity	GO:0032011//ARF protein signal transduction	gi|350595687|ref|XP_003135163.3|/0/1
25960	6050	566	263	4.49039817800587	2.0408270041717	-1.13768948515036	Down	6.32104e-28	1.14422410427699e-26	GPR124	G protein-coupled receptor 124	K08461	GO:0031224//intrinsic to membrane	GO:0004888//transmembrane signaling receptor activity	GO:0001525//angiogenesis;GO:0007186//G-protein coupled receptor signaling pathway;GO:0007399//nervous system development;GO:0016477//cell migration;GO:0022603//regulation of anatomical structure morphogenesis;GO:0032101	gi|300934750|ref|NP_116166.9|/0/1
255394	2243	71	33	1.51933265279371	0.690701635986026	-1.13730323175701	Down	0.0001132286	0.000438507972461874	TCP11L2	t-complex 11, testis-specific-like 2	K13999	-	-	-	gi|22749517|ref|NP_689985.1|/0/1
54677	3342	400	186	5.74483212416667	2.61283699771592	-1.13664761027747	Down	3.59086e-20	4.71774777235772e-19	CROT	carnitine O-octanoyltransferase	K05940	GO:0044439	GO:0016406	GO:0006635//fatty acid beta-oxidation;GO:0006869//lipid transport;GO:0051234//establishment of localization	gi|344217750|ref|NP_001230674.1|/1.39877e-41/1
2081	4005	116	54	1.39020634159797	0.632990304194753	-1.13504372457488	Down	7.94016e-07	4.1018391211857e-06	ERN1	endoplasmic reticulum to nucleus signaling 1	K08852	GO:0019866//organelle inner membrane;GO:0031227//intrinsic to endoplasmic reticulum membrane	GO:0004521//endoribonuclease activity;GO:0004672//protein kinase activity;GO:0032559;GO:0046872//metal ion binding	GO:0006396//RNA processing;GO:0006468//protein phosphorylation;GO:0012502//induction of programmed cell death;GO:0022402//cell cycle process;GO:0030968//endoplasmic reticulum unfolded protein response	gi|62089324|dbj|BAD93106.1|/0/1
93129	2205	537	250	11.6893264750161	5.3227642737465	-1.1349442249341	Down	1.760722e-26	2.96669140018957e-25	ORAI3	ORAI calcium release-activated calcium modulator 3	K16058	GO:0031224//intrinsic to membrane	GO:0005488//binding	-	gi|22748651|ref|NP_689501.1|/2.78516e-137/1
11155	5436	294	137	2.59592223782915	1.18316942283643	-1.13359049348662	Down	3.62516e-15	3.70136956691557e-14	LDB3	LIM domain binding 3	K01104;K05760;K08202	GO:0030016//myofibril;GO:0031674//I band;GO:0042995//cell projection;GO:0043232;GO:0044444//cytoplasmic part	GO:0019901//protein kinase binding;GO:0046872//metal ion binding;GO:0046914//transition metal ion binding	-	gi|45592959|ref|NP_009009.1|/3.52044e-171/1
5673	1669	118	55	3.39351260808549	1.54707786051194	-1.13323356744796	Down	6.58874e-07	3.43263312543962e-06	PSG5	pregnancy specific beta-1-glycoprotein 5	K06500	-	-	GO:0022414//reproductive process	gi|194097367|ref|NP_002772.3|/0/1
1612	5942	729	340	5.88868979766303	2.68628500574066	-1.13233429980001	Down	3.0719e-35	7.20397023746702e-34	DAPK1	death-associated protein kinase 1	K08803	GO:0005856//cytoskeleton	GO:0004672//protein kinase activity;GO:0005515//protein binding;GO:0032559	GO:0006464//cellular protein modification process;GO:0006917//induction of apoptosis;GO:0035556//intracellular signal transduction;GO:0043066//negative regulation of apoptotic process	gi|62087322|dbj|BAD92108.1|/0/1
22861	5623	77	36	0.657273977343191	0.300566265730035	-1.12881177086337	Down	6.39554e-05	0.000257210676561086	NLRP1	NLR family, pyrin domain containing 1	K12798	GO:0043231//intracellular membrane-bounded organelle;GO:0043234//protein complex	GO:0005515//protein binding;GO:0016505//apoptotic protease activator activity;GO:0032559	GO:0006915//apoptotic process;GO:0012502//induction of programmed cell death;GO:0031347//regulation of defense response;GO:0032494//response to peptidoglycan;GO:0032731//positive regulation of interleukin-1 beta production	gi|74271814|ref|NP_001028225.1|/0/1
23053	6077	1808	846	14.2801571325525	6.53562228676975	-1.12761534090601	Down	3.01688e-84	2.03136586666667e-82	ZSWIM8	zinc finger, SWIM-type containing 8	-	-	GO:0046914//transition metal ion binding	-	gi|335334964|ref|NP_001229417.1|/0/1
11182	2563	755	354	14.1391122356795	6.48426080243201	-1.12467751574022	Down	4.65362e-36	1.12395039565217e-34	SLC2A6	solute carrier family 2 (facilitated glucose transporter), member 6	K08144	GO:0031224//intrinsic to membrane	GO:0005355//glucose transmembrane transporter activity	GO:0008645//hexose transport	gi|223029432|ref|NP_060055.2|/0/1
9028	1559	262	123	8.06638548308023	3.70394743426339	-1.12285872780899	Down	1.720156e-13	1.57049270960452e-12	RHBDL1	rhomboid, veinlet-like 1 (Drosophila)	K02857	GO:0005626//insoluble fraction;GO:0016021//integral to membrane	GO:0004175//endopeptidase activity;GO:0046872//metal ion binding	GO:0023052//signaling	gi|4506525|ref|NP_003952.1|/0/1
27113	1853	181	85	4.68842477276399	2.15352205937817	-1.12240518255628	Down	9.42934e-10	6.51441693898173e-09	BBC3	BCL2 binding component 3	K10132	GO:0031966//mitochondrial membrane	GO:0005488//binding;GO:0019904//protein domain specific binding	GO:0001836//release of cytochrome c from mitochondria;GO:0007417//central nervous system development;GO:0008630//intrinsic apoptotic signaling pathway in response to DNA damage;GO:0010259//multicellular organismal aging;GO:0030154//cell differentiation;GO:0032461//positive regulation of protein oligomerization;GO:0040008//regulation of growth;GO:0070234//positive regulation of T cell apoptotic pr…	gi|395854225|ref|XP_003799598.1|/3.17806e-67/1
6768	3319	330	155	4.77233018714858	2.19245285888486	-1.12214804058235	Down	1.357936e-16	1.50584343955084e-15	ST14	suppression of tumorigenicity 14 (colon carcinoma)	K08117;K08670	GO:0016021//integral to membrane;GO:0019898//extrinsic to membrane;GO:0044421//extracellular region part;GO:0044459//plasma membrane part	GO:0004175//endopeptidase activity	GO:0019538//protein metabolic process;GO:0048870//cell motility	gi|11415040|ref|NP_068813.1|/0/1
80256	3045	383	180	6.03719596985517	2.77517916617404	-1.12129771720606	Down	5.4045e-19	6.71820923076923e-18	FAM214B	family with sequence similarity 214, member B	-	GO:0043231//intracellular membrane-bounded organelle	-	-	gi|7959345|dbj|BAA96063.1|/0/1
84734	969	89	42	4.40849168562406	2.03484499232885	-1.11536623979841	Down	2.04826e-05	8.76923645472062e-05	FAM167B	family with sequence similarity 167, member B	-	-	-	-	gi|110238585|ref|NP_116037.2|/2.48002e-42/1
83982	469	178	84	18.2167524237514	8.40837866766164	-1.11536623979841	Down	1.570676e-09	1.05959531597723e-08	IFI27L2	interferon, alpha-inducible protein 27-like 2	-	-	-	-	gi|34785022|gb|AAH22800.2|/2.07449e-30/1
140606	739	180	85	11.6910054553914	5.39983271451658	-1.11441239180275	Down	1.305556e-09	8.8951948853967e-09	SELM	selenoprotein M	-	GO:0031981//nuclear lumen;GO:0044444//cytoplasmic part	-	-	gi|17975597|ref|NP_536355.1|/2.70513e-63/1
83786	3774	1451	686	18.453948873515	8.53351661197368	-1.11271726950471	Down	1.432046e-66	7.13054613333333e-65	FRMD8	FERM domain containing 8	K11447;K00939;K00797	GO:0043232	-	-	gi|119594790|gb|EAW74384.1|/0/1
8303	3307	408	193	5.92174585368742	2.73986353572051	-1.11191853631419	Down	6.97206e-20	9.02003919650655e-19	SNN	stannin	-	GO:0005739//mitochondrion;GO:0016020//membrane	-	GO:0050896//response to stimulus	gi|159163704|pdb|1ZZA|A/1.98375e-28/1
5118	1651	260	123	7.55875155864764	3.49754939431655	-1.11180353929999	Down	3.28238e-13	2.94684782222222e-12	PCOLCE	procollagen C-endopeptidase enhancer	K05502	GO:0044421//extracellular region part	GO:0005515//protein binding;GO:0005539//glycosaminoglycan binding;GO:0008047//enzyme activator activity	GO:0032501//multicellular organismal process;GO:0051345//positive regulation of hydrolase activity	gi|157653329|ref|NP_002584.2|/0/1
84929	3257	374	177	5.51159934806026	2.55129880820283	-1.11123914141541	Down	2.44924e-18	2.95371032835821e-17	FIBCD1	fibrinogen C domain containing 1	K10104	GO:0031224//intrinsic to membrane;GO:0044421//extracellular region part	GO:0005515//protein binding;GO:0030247//polysaccharide binding;GO:0043169//cation binding	GO:0023052//signaling	gi|223029461|ref|NP_001138578.1|/0/1
8991	1977	999	473	24.253957675779	11.2320826318018	-1.11059472606379	Down	3.01638e-46	9.39039770227671e-45	SELENBP1	selenium binding protein 1	K01090	GO:0031981//nuclear lumen;GO:0044444//cytoplasmic part	GO:0005488//binding	GO:0006810//transport	gi|385137130|ref|NP_001245218.1|/0/1
716	2850	572	271	9.63329733730525	4.46406232364715	-1.10967252703529	Down	3.7016e-27	6.44462699314398e-26	C1S	complement component 1, s subcomponent	K01331	-	GO:0004175//endopeptidase activity;GO:0046872//metal ion binding	GO:0002455//humoral immune response mediated by circulating immunoglobulin;GO:0006952//defense response;GO:0010033//response to organic substance;GO:0019538//protein metabolic process;GO:0030154//cell differentiation	gi|4502495|ref|NP_001725.1|/0/1
55577	1801	638	303	17.0032038809268	7.89832016158611	-1.10618886190269	Down	5.84154e-30	1.13609644463895e-28	NAGK	N-acetylglucosamine kinase	K00884	GO:0000267//cell fraction	GO:0016773//phosphotransferase activity, alcohol group as acceptor;GO:0019200//carbohydrate kinase activity;GO:0032559	GO:0006041//glucosamine metabolic process;GO:0006050	gi|332813620|ref|XP_515537.3|/0/1
11015	1705	682	324	19.199228958965	8.92126510838704	-1.10572815775032	Down	6.82316e-32	1.42023995503513e-30	KDELR3	KDEL (Lys-Asp-Glu-Leu) endoplasmic reticulum protein retention receptor 3	K10949	GO:0031090//organelle membrane;GO:0031224//intrinsic to membrane;GO:0043231//intracellular membrane-bounded organelle	GO:0004871//signal transducer activity;GO:0005048//signal sequence binding	GO:0006810//transport;GO:0035437//maintenance of protein localization in endoplasmic reticulum	gi|8051611|ref|NP_057839.1|/5.94045e-123/1
79778	3144	769	366	11.7399865374078	5.46517869191048	-1.10309018128856	Down	1.28535e-35	3.04645088e-34	MICALL2	MICAL-like 2	K05699	GO:0015629//actin cytoskeleton;GO:0043296//apical junction complex	GO:0046914//transition metal ion binding	GO:0016192//vesicle-mediated transport	gi|33667117|ref|NP_891554.1|/0/1
5138	4329	13338	6362	147.885952792028	68.9940910257458	-1.09994030881941	Down	0	0	PDE2A	phosphodiesterase 2A, cGMP-stimulated	K01120	GO:0044444//cytoplasmic part	GO:0004114//3',5'-cyclic-nucleotide phosphodiesterase activity;GO:0019002//GMP binding;GO:0043169//cation binding	GO:0001775//cell activation;GO:0007599//hemostasis;GO:0009169;GO:0023052//signaling;GO:0046058//cAMP metabolic process	gi|4505657|ref|NP_002590.1|/0/1
90	3062	203	97	3.18210604071677	1.48721023734849	-1.09737330660883	Down	1.960478e-10	1.42358892679739e-09	ACVR1	activin A receptor, type I	K04675	GO:0016021//integral to membrane;GO:0043235//receptor complex	GO:0005024//transforming growth factor beta-activated receptor activity;GO:0017002//activin-activated receptor activity;GO:0019838//growth factor binding;GO:0032403//protein complex binding;GO:0032559;GO:0042802//identical protein binding;GO:0043169//cation binding	GO:0001525//angiogenesis;GO:0001667//ameboidal cell migration;GO:0001704//formation of primary germ layer;GO:0003006//developmental process involved in reproduction;GO:0006464//cellular protein modification process;GO:0006796//phosphate-containing compound metabolic process;GO:0006915//apoptotic process;GO:0006954//inflammatory response;GO:0009855//determination of bilateral symmetry;GO:0016202//…	gi|4501895|ref|NP_001096.1|/0/1
8941	2528	71	34	1.34804712825011	0.631404489877809	-1.09423450986511	Down	0.0001824824	0.000684925494594595	CDK5R2	cyclin-dependent kinase 5, regulatory subunit 2 (p39)	K11716	-	GO:0005515//protein binding;GO:0043539//protein serine/threonine kinase activator activity	GO:0001932//regulation of protein phosphorylation;GO:0051726//regulation of cell cycle	gi|297669461|ref|XP_002812911.1|/3.99253e-127/1
54751	3363	700	337	9.99067816776353	4.70444994392735	-1.08655656226125	Down	8.00068e-32	1.66339283836257e-30	FBLIM1	filamin binding LIM protein 1	K06273	GO:0005924//cell-substrate adherens junction;GO:0030054//cell junction;GO:0043227//membrane-bounded organelle;GO:0043229//intracellular organelle;GO:0043232;GO:0044444//cytoplasmic part	GO:0046872//metal ion binding;GO:0046914//transition metal ion binding	GO:0034330;GO:0065008	gi|66932988|ref|NP_001019387.1|/6.19918e-169/1
6623	855	294	142	16.5046003331454	7.79700922457435	-1.08187545694246	Down	3.57248e-14	3.45132633043478e-13	SNCG	synuclein, gamma (breast cancer-specific protein 1)	K04528	GO:0015630//microtubule cytoskeleton;GO:0033267//axon part;GO:0044297//cell body;GO:0044444//cytoplasmic part	GO:0005488//binding	GO:0007626//locomotory behavior;GO:0050804//regulation of synaptic transmission	gi|3347842|gb|AAC27738.1|/8.71315e-38/1
130814	1812	296	143	7.84074471834112	3.70496118537832	-1.08153226046134	Down	2.97252e-14	2.88740521967213e-13	PQLC3	PQ loop repeat containing 3	-	GO:0031224//intrinsic to membrane	-	-	gi|22748837|ref|NP_689604.1|/4.1755e-88/1
745	5926	240	116	1.94389763337479	0.918971748861883	-1.08085983209172	Down	8.06024e-12	6.58450488235294e-11	MYRF	myelin regulatory factor	-	GO:0031224//intrinsic to membrane;GO:0043231//intracellular membrane-bounded organelle	GO:0001071//nucleic acid binding transcription factor activity;GO:0003676//nucleic acid binding	GO:0006355//regulation of transcription, DNA-dependent;GO:0014003//oligodendrocyte development;GO:0031641//regulation of myelination	gi|7019335|ref|NP_037411.1|/0/1
152519	2204	91	44	1.9817715917262	0.937231560506145	-1.08031325317218	Down	2.69674e-05	0.000113568467756456	NIPAL1	NIPA-like domain containing 1	K11447;K01539;K08857;K00939	GO:0016020//membrane	-	GO:0006811//ion transport	gi|46409302|ref|NP_997213.1|/8.30844e-166/1
648791	1745	93	45	2.5580634572833	1.21066197148996	-1.07925594638914	Down	2.22968e-05	9.47747290291727e-05	PPP1R3G	protein phosphatase 1, regulatory subunit 3G	K07189	-	-	-	gi|223278393|ref|NP_001138587.1|/4.67154e-129/1
257000	3693	1085	526	14.1017894804204	6.68670640413691	-1.07651056965032	Down	1.074088e-47	3.44638777761733e-46	TINCR	tissue differentiation-inducing non-protein coding RNA	K09228;K00797	-	-	-	gi|119589574|gb|EAW69168.1|/2.35314e-86/1
8877	2202	398	193	8.67540091470036	4.11477234905891	-1.07611781488635	Down	1.647738e-18	1.99660468220859e-17	SPHK1	sphingosine kinase 1	K04718	GO:0005626//insoluble fraction;GO:0016020//membrane;GO:0044444//cytoplasmic part	GO:0001727//lipid kinase activity;GO:0003676//nucleic acid binding;GO:0019903//protein phosphatase binding;GO:0032559;GO:0046872//metal ion binding	GO:0001959//regulation of cytokine-mediated signaling pathway;GO:0006066//alcohol metabolic process;GO:0006458//'de novo' protein folding;GO:0006939//smooth muscle contraction;GO:0007186//G-protein coupled receptor signaling pathway;GO:0007346//regulation of mitotic cell cycle;GO:0008284//positive regulation of cell proliferation;GO:0016049//cell growth;GO:0016477//cell migration;GO:0016567//prot…	gi|332260168|ref|XP_003279157.1|/0/1
2057	2709	385	187	6.82143147766845	3.24069694620194	-1.0737704073054	Down	6.75884e-18	7.97776492961487e-17	EPOR	erythropoietin receptor	K05079	GO:0016021//integral to membrane	GO:0004896//cytokine receptor activity	GO:0003006//developmental process involved in reproduction;GO:0007165//signal transduction;GO:0007417//central nervous system development;GO:0048513//organ development;GO:0051480//cytosolic calcium ion homeostasis	gi|4503591|ref|NP_000112.1|/0/1
399972	753	214	104	13.6408864449486	6.48401754717423	-1.07297749987083	Down	1.39063e-10	1.02317213907285e-09	FLJ39051	uncharacterized LOC399972	-	-	-	-	gi|119588096|gb|EAW67692.1|/1.83451e-22/1
283130	2286	1127	549	23.6630916849886	11.2746206085082	-1.0695596927778	Down	5.66626e-49	1.88620669962547e-47	SLC25A45	solute carrier family 25, member 45	K15123	GO:0016020//membrane;GO:0019866//organelle inner membrane;GO:0031224//intrinsic to membrane;GO:0043231//intracellular membrane-bounded organelle	-	GO:0006810//transport	gi|116235462|ref|NP_872362.2|/4.4591e-159/1
83874	2038	131	64	3.08525391759619	1.47428556292661	-1.06537323314822	Down	6.16438e-07	3.22098820928865e-06	TBC1D10A	TBC1 domain family, member 10A	K11837;K02155	GO:0042995//cell projection	GO:0005099//Ras GTPase activator activity;GO:0019904//protein domain specific binding	GO:0032313//regulation of Rab GTPase activity;GO:0032318//regulation of Ras GTPase activity	gi|323668286|ref|NP_001191169.1|/0/1
57535	7054	382	187	2.59927185367332	1.24454891228538	-1.06248459975889	Down	1.716438e-17	1.97997416534718e-16	KIAA1324	KIAA1324	K11447;K00939	-	-	-	gi|410033325|ref|XP_003949526.1|/0/1
693199	90	147	72	78.3968515824404	37.5574247155553	-1.06169757500483	Down	1.375478e-07	7.7252754906793e-07	MIR614	microRNA 614	-	-	-	-	-
100507410	970	108	53	5.34411527723768	2.56513338907788	-1.05891727921104	Down	6.73064e-06	3.08838039855447e-05	LOC100507410	uncharacterized LOC100507410	-	-	-	-	gi|119609962|gb|EAW89556.1|/4.29257e-45/1
25822	2817	163	80	2.77731125338241	1.33324191393523	-1.05875029095449	Down	3.08354e-08	1.85304283434753e-07	DNAJB5	DnaJ (Hsp40) homolog, subfamily B, member 5	K09511	-	-	-	gi|397519435|ref|XP_003829864.1|/0/1
51129	1967	179	88	4.36789779315549	2.10031353264417	-1.05633439023774	Down	6.93964e-09	4.421470990681e-08	ANGPTL4	angiopoietin-like 4	K08767	GO:0031012//extracellular matrix	GO:0005515//protein binding;GO:0030234//enzyme regulator activity	GO:0006629//lipid metabolic process;GO:0006915//apoptotic process;GO:0006950//response to stress;GO:0023052//signaling;GO:0045765//regulation of angiogenesis;GO:0048869//cellular developmental process;GO:0051004;GO:0051259//protein oligomerization;GO:0055088//lipid homeostasis	gi|37181670|gb|AAQ88642.1|/0/1
6875	4777	386	190	3.87842912819787	1.86725735188285	-1.05455166054791	Down	1.834464e-17	2.10927762380336e-16	TAF4B	TAF4b RNA polymerase II, TATA box binding protein (TBP)-associated factor, 105kDa	K03129	GO:0005667//transcription factor complex	GO:0001071//nucleic acid binding transcription factor activity;GO:0003676//nucleic acid binding;GO:0008134//transcription factor binding;GO:0030528//transcription regulator activity	GO:0006352//DNA-dependent transcription, initiation;GO:0006354//DNA-dependent transcription, elongation	gi|148792970|ref|NP_005631.1|/0/1
220	3510	1306	643	17.8591118378977	8.60022225502211	-1.05421448582926	Down	3.39268e-55	1.32837620440529e-53	ALDH1A3	aldehyde dehydrogenase 1 family, member A3	K00129	GO:0044444//cytoplasmic part	GO:0004030//aldehyde dehydrogenase [NAD(P)+] activity;GO:0042562//hormone binding;GO:0042802//identical protein binding;GO:0051287//NAD binding	GO:0006915//apoptotic process;GO:0016331//morphogenesis of embryonic epithelium;GO:0021536//diencephalon development;GO:0021756//striatum development;GO:0042221//response to chemical stimulus;GO:0042573//retinoic acid metabolic process;GO:0043010//camera-type eye development;GO:0048562//embryonic organ morphogenesis	gi|153266822|ref|NP_000684.2|/0/1
79789	12750	280	138	1.05407531539416	0.50812986379869	-1.05270879177758	Down	4.84208e-13	4.3057936008004e-12	CLMN	calmin (calponin-like, transmembrane)	K06115	GO:0031224//intrinsic to membrane;GO:0044424//intracellular part	GO:0008092//cytoskeletal protein binding	-	gi|19923599|ref|NP_079010.2|/0/1
8349	2223	634	313	13.6890588843723	6.61014053979353	-1.05027041481757	Down	1.66679e-27	2.95697196007984e-26	HIST2H2BE	histone cluster 2, H2be	K11252	-	-	-	gi|74004213|ref|XP_545401.2|/1.06398e-43/1
81537	3323	1521	751	21.9696262763962	10.6100007378055	-1.050085571821	Down	1.370048e-63	6.47712054468085e-62	SGPP1	sphingosine-1-phosphate phosphatase 1	K04716	GO:0005626//insoluble fraction;GO:0031090//organelle membrane;GO:0031224//intrinsic to membrane;GO:0043231//intracellular membrane-bounded organelle	GO:0016791//phosphatase activity	GO:0006066//alcohol metabolic process;GO:0006643//membrane lipid metabolic process;GO:0006644//phospholipid metabolic process;GO:0012501//programmed cell death	gi|13540569|ref|NP_110418.1|/0/1
56241	3201	417	206	6.25279481090941	3.02125487793049	-1.04935327787222	Down	1.32417e-18	1.61443387654321e-17	SUSD2	sushi domain containing 2	-	GO:0031224//intrinsic to membrane	GO:0001871;GO:0004888//transmembrane signaling receptor activity	GO:0002376//immune system process;GO:0023052//signaling	gi|10092665|ref|NP_062547.1|/0/1
2495	1245	185732	91836	7160.46424298492	3462.97555841138	-1.04804092143532	Down	0	0	FTH1	ferritin, heavy polypeptide 1	K00522	GO:0044444//cytoplasmic part	GO:0005506//iron ion binding;GO:0016724	GO:0000041//transition metal ion transport;GO:0002376//immune system process;GO:0006879//cellular iron ion homeostasis;GO:0008152//metabolic process;GO:0008283//cell proliferation;GO:0048193//Golgi vesicle transport	gi|76779199|gb|AAI05803.1|/7.95168e-120/1
718	5101	12598	6250	118.541406795256	57.5215409900561	-1.0432168530593	Down	0	0	C3	complement component 3	K03990	GO:0044421//extracellular region part	GO:0004942//anaphylatoxin receptor activity;GO:0005515//protein binding;GO:0061135	GO:0001794;GO:0001819//positive regulation of cytokine production;GO:0001905;GO:0002455//humoral immune response mediated by circulating immunoglobulin;GO:0007166//cell surface receptor signaling pathway;GO:0007599//hemostasis;GO:0010466//negative regulation of peptidase activity;GO:0042221//response to chemical stimulus;GO:0045765//regulation of angiogenesis;GO:0045807//positive regulation of en…	gi|115298678|ref|NP_000055.2|/0/1
6776	4314	1610	800	17.9130497357056	8.7059398969762	-1.04093901483803	Down	2.83584e-66	1.40027477333333e-64	STAT5A	signal transducer and activator of transcription 5A	K11223	GO:0031981//nuclear lumen;GO:0044444//cytoplasmic part	GO:0001071//nucleic acid binding transcription factor activity;GO:0003676//nucleic acid binding;GO:0046872//metal ion binding;GO:0060089	GO:0001779//natural killer cell differentiation;GO:0001912//positive regulation of leukocyte mediated cytotoxicity;GO:0002009//morphogenesis of an epithelium;GO:0002260//lymphocyte homeostasis;GO:0002763//positive regulation of myeloid leukocyte differentiation;GO:0006357//regulation of transcription from RNA polymerase II promoter;GO:0006468//protein phosphorylation;GO:0006599;GO:0006790//sulfur…	gi|21618342|ref|NP_003143.2|/0/1
624	4197	177	88	2.0242217808773	0.984349944891848	-1.04012416305648	Down	1.290382e-08	8.00901900558659e-08	BDKRB2	bradykinin receptor B2	K03916	GO:0016021//integral to membrane;GO:0043231//intracellular membrane-bounded organelle	GO:0004629//phospholipase C activity;GO:0008528//G-protein coupled peptide receptor activity;GO:0019899//enzyme binding;GO:0031701//angiotensin receptor binding;GO:0046983//protein dimerization activity	GO:0001933//negative regulation of protein phosphorylation;GO:0006915//apoptotic process;GO:0006936//muscle contraction;GO:0006952//defense response;GO:0006970//response to osmotic stress;GO:0007167//enzyme linked receptor protein signaling pathway;GO:0008217//regulation of blood pressure;GO:0008283//cell proliferation;GO:0015909//long-chain fatty acid transport;GO:0042221//response to chemical s…	gi|4557359|ref|NP_000614.1|/0/1
554202	2166	356	177	7.88887985848516	3.83637129192826	-1.04007811249418	Down	6.79862e-16	7.31551265859564e-15	MIR31HG	MIR31 host gene (non-protein coding)	K05440	GO:0044421//extracellular region part	GO:0005102//receptor binding	GO:0006950//response to stress;GO:0022402//cell cycle process;GO:0051707//response to other organism	gi|332222529|ref|XP_003260422.1|/1.82913e-39/1
201501	4188	571	284	6.54414979439411	3.18359259169583	-1.03955004746894	Down	1.52706e-24	2.39163159118943e-23	ZBTB7C	zinc finger and BTB domain containing 7C	K10494	GO:0044464//cell part	GO:0046914//transition metal ion binding	-	gi|403268210|ref|XP_003926171.1|/0/1
9728	7190	1328	663	8.86529070149706	4.32902861377142	-1.03412460284511	Down	2.07542e-54	7.89992846252677e-53	SECISBP2L	SECIS binding protein 2-like	-	-	-	-	gi|58257723|dbj|BAA13386.3|/0/1
283229	1838	244	122	6.37188773937359	3.11616282324384	-1.03195023161078	Down	3.17342e-11	2.46442612145041e-10	EFCAB4A	EF-hand calcium binding domain 4A	-	-	GO:0046872//metal ion binding	GO:0006816//calcium ion transport	gi|119622802|gb|EAX02397.1|/5.16713e-110/1
84984	2160	146	73	3.24431415278807	1.58662731726594	-1.03195023161077	Down	2.902e-07	1.57851750305998e-06	CEP19	centrosomal protein 19kDa	K11447;K01539;K00939;K00591	-	-	-	gi|296224932|ref|XP_002758244.1|/8.57307e-92/1
126432	3062	154	77	2.41401147916444	1.18056895129726	-1.03195023161077	Down	1.371192e-07	7.70851011764706e-07	RINL	Ras and Rab interactor-like	K11447	-	-	-	gi|307938276|ref|NP_001182762.1|/0/1
22795	5063	321	161	3.04313277494952	1.49287610586718	-1.02746284061846	Down	3.20968e-14	3.10758560348584e-13	NID2	nidogen 2 (osteonidogen)	K06826	GO:0005578//proteinaceous extracellular matrix;GO:0044464//cell part	GO:0005515//protein binding;GO:0046872//metal ion binding	GO:0006464//cellular protein modification process;GO:0031589//cell-substrate adhesion	gi|144953895|ref|NP_031387.3|/0/1
8456	2697	208	105	3.70174232801698	1.82773896696946	-1.01814443208574	Down	1.362042e-09	9.25168459763087e-09	FOXN1	forkhead box N1	K09407	GO:0043231//intracellular membrane-bounded organelle;GO:0043234//protein complex	GO:0000981//sequence-specific DNA binding RNA polymerase II transcription factor activity;GO:0003702//RNA polymerase II transcription factor activity;GO:0005515//protein binding;GO:0016564//transcription repressor activity;GO:0043565//sequence-specific DNA binding;GO:0043566//structure-specific DNA binding	GO:0000122//negative regulation of transcription from RNA polymerase II promoter;GO:0006950//response to stress;GO:0008283//cell proliferation;GO:0009653//anatomical structure morphogenesis;GO:0009913//epidermal cell differentiation;GO:0048534	gi|18201913|ref|NP_003584.2|/0/1
8839	1433	9599	4860	321.516745947497	159.219368560362	-1.01387803505242	Down	0	0	WISP2	WNT1 inducible signaling pathway protein 2	K06827	GO:0000267//cell fraction	-	GO:0007154//cell communication;GO:0023052//signaling;GO:0065007//biological regulation	gi|4507923|ref|NP_003872.1|/4.13601e-109/1
162394	4660	1259	639	12.9677195597301	6.4375521441094	-1.0103406783828	Down	8.48308e-50	2.88327399770555e-48	SLFN5	schlafen family member 5	K08857;K11504	GO:0043231//intracellular membrane-bounded organelle	GO:0032559	GO:0048869//cellular developmental process	gi|119600565|gb|EAW80159.1|/0/1
29785	2657	1651	838	29.8249219149899	14.806700184247	-1.01026820282468	Down	9.67946e-65	4.65032651243243e-63	CYP2S1	cytochrome P450, family 2, subfamily S, polypeptide 1	K07420	GO:0031090//organelle membrane;GO:0042598;GO:0043231//intracellular membrane-bounded organelle	GO:0005506//iron ion binding;GO:0016712//oxidoreductase activity, acting on paired donors, with incorporation or reduction of molecular oxygen, reduced flavin or flavoprotein as one donor, and incorporation of one atom of oxygen	GO:0044237//cellular metabolic process	gi|14042396|dbj|BAB55227.1|/0/1
4054	4721	1318	670	13.4000125862719	6.66264418540089	-1.00806760127369	Down	7.3112e-52	2.59408964471058e-50	LTBP3	latent transforming growth factor beta binding protein 3	K08023	-	GO:0005515//protein binding;GO:0046872//metal ion binding	GO:0007178//transmembrane receptor protein serine/threonine kinase signaling pathway;GO:0048731	gi|397516930|ref|XP_003828674.1|/0/1
27244	3212	1195	609	17.8573152288007	8.90117981466889	-1.00444671657255	Down	6.45248e-47	2.04091253523132e-45	SESN1	sestrin 1	K10141	GO:0043231//intracellular membrane-bounded organelle	-	GO:0008283//cell proliferation;GO:0022402//cell cycle process;GO:0033554//cellular response to stress	gi|7657437|ref|NP_055269.1|/0/1
84752	2722	466	238	8.21715714077672	4.10482507453259	-1.00131861295711	Down	3.38796e-19	4.25013246012703e-18	B3GNT9	UDP-GlcNAc:betaGal beta-1,3-N-acetylglucosaminyltransferase 9	K09664	GO:0012505//endomembrane system;GO:0031224//intrinsic to membrane;GO:0043231//intracellular membrane-bounded organelle	GO:0016758//transferase activity, transferring hexosyl groups	GO:0006464//cellular protein modification process	gi|111160385|ref|NP_171608.2|/0/1
