# Supplementary material for: Transcriptome analysis of human OXR1 depleted cells reveals its role in regulating the p53 signaling pathway
Source: Sci Rep. 2015 Nov 30;5:17409. doi: 10.1038/srep17409 (PMC4663793; doi:10.1038/srep17409)
Supplement: Dataset 3 (Supplementary table S8) [file srep17409-s4.xls]

## Sheet: TF p interaction
P_A	P_B
ETS1	AARS
ETS1	ACAD8
ETS1	APLP2
ETS1	AR
ETS1	ARID4B
ETS1	ARL6IP4
ETS1	BRCA1
ETS1	C17orf62
ETS1	C1orf52
ETS1	CAMK2A
ETS1	CAMK2B
ETS1	CDC5L
ETS1	CENPB
ETS1	CHMP4A
ETS1	CPLX2
ETS1	CREBBP
ETS1	CYP51A1
ETS1	DAXX
ETS1	EIF3A
ETS1	EIF3D
ETS1	EIF5B
ETS1	ELP2
ETS1	EP300
ETS1	EPRS
ETS1	ETS1
ETS1	ETS2
ETS1	FAM171A1
ETS1	FOS
ETS1	GATA3
ETS1	GNAS
ETS1	HMGB1
ETS1	HTATIP2
ETS1	JUN
ETS1	JUND
ETS1	LAS1L
ETS1	MAF
ETS1	MAPK1
ETS1	MAPK3
ETS1	MAPK7
ETS1	MED23
ETS1	MEIS1
ETS1	NCL
ETS1	NCOA3
ETS1	NCOR1
ETS1	NEFM
ETS1	NFKB1
ETS1	NOMO2
ETS1	NR3C1
ETS1	PARP1
ETS1	PAX5
ETS1	PCNX
ETS1	PFDN5
ETS1	PHF14
ETS1	PIAS4
ETS1	PLEC
ETS1	POU1F1
ETS1	PPME1
ETS1	PRKDC
ETS1	RAD23B
ETS1	RBBP6
ETS1	RPL13A
ETS1	RPS27A
ETS1	RPS6KC1
ETS1	RUNX1
ETS1	RUNX2
ETS1	SCOC
ETS1	SERBP1
ETS1	SET
ETS1	SLIT2
ETS1	SMAD3
ETS1	SMARCA2
ETS1	SP1
ETS1	SP100
ETS1	SPI1
ETS1	SRC
ETS1	SRSF11
ETS1	STAT5B
ETS1	STAT6
ETS1	SV2A
ETS1	TAL1
ETS1	TCEAL3
ETS1	TDP2
ETS1	TSC1
ETS1	TTC3
ETS1	UBA52
ETS1	UBB
ETS1	UBC
ETS1	UBE2I
ETS1	WDR17
ETS1	XRCC5
ETS1	XRCC6
ETS1	ZFR
ETS1	ZMAT2
ETS1	ZNHIT6

## Sheet: PASTAA NT sic vs siOXR1
Rank	Matrix	Transcription Factor	Show Target Genes	Association Score	P-Value
1	CP2_01	Cp2	Targets	12.216	0.00e+00
2	SP1_01	Sp1	Targets	12.107	0.00e+00
3	AP2ALPHA_01	Ap-2alpha , Ap-2alphaa	Targets	10.944	0.00e+00
4	ZF5_01	Zf5	Targets	10.379	0.00e+00
5	AP2_Q6	Ap-2 , Ap-2alpha	Targets	9.826	0.00e+00
6	E2F_Q2	Dp-1 , E2f-1	Targets	9.826	0.00e+00
7	SP1_Q2_01	Sp1 , Sp2	Targets	9.481	0.00e+00
8	CACD_01	N/A	Targets	9.285	0.00e+00
9	SP3_Q3	Sp3	Targets	9.285	0.00e+00
10	LFA1_Q6	N/A	Targets	9.272	0.00e+00
11	EGR_Q6	Egr-1 , Egr-2	Targets	8.941	0.00e+00
12	AP2GAMMA_01	Ap-2gamma	Targets	8.756	0.00e+00
13	AP4_Q6	Ap-4	Targets	8.756	0.00e+00
14	CACBINDINGPROTEIN_Q6	N/A	Targets	8.756	0.00e+00
15	E2F1_Q3	E2f-1	Targets	8.743	0.00e+00
16	CHCH_01	Chch	Targets	8.238	0.00e+00
17	SP1_Q6	Sp1	Targets	8.238	0.00e+00
18	BRE_HAND	N/A	Targets	8.215	0.00e+00
19	MINI20_B	N/A	Targets	7.734	0.00e+00
20	MOVOB_01	Movo-b	Targets	7.734	0.00e+00
21	SP1_Q4_01	Sp1 , Sp2	Targets	7.734	0.00e+00
22	SP1_Q6_01	Sp1 , Sp3	Targets	7.242	0.00e+00
23	AP2_Q3	Ap-2alpha , Ap-2alphaa	Targets	6.763	0.00e+00
24	TFIII_Q6	Tfii-i	Targets	6.743	0.00e+00
25	MAZR_01	Mazr	Targets	6.651	0.00e+00
26	MUSCLE_INI_B	N/A	Targets	6.490	0.00e+00
27	CP2_02	Cp2 , Cp2a	Targets	6.479	2.00e-06
28	MINI19_B	N/A	Targets	6.467	2.00e-06
29	HIF1_Q3	Hif-1alpha	Targets	6.376	6.00e-06
30	AP2_Q6_01	Ap-2 , Ap-2alpha	Targets	6.321	1.00e-05
31	WT1_Q6	N/A	Targets	6.288	1.00e-05
32	EBF_Q6	Coe1 , Coe2	Targets	6.278	1.00e-05
33	LBP1_Q6	N/A	Targets	6.259	1.00e-05
34	KROX_Q6	Egr-1 , Egr-2	Targets	6.164	1.50e-05
35	E2F1_Q4	E2f-1	Targets	6.058	3.50e-05
36	ZIC3_01	Zic3	Targets	5.905	6.10e-05
37	UF1H3BETA_Q6	N/A	Targets	5.846	7.00e-05
38	AP4_Q6_01	Ap-4	Targets	5.837	7.00e-05
39	EGR1_01	Egr-1	Targets	5.827	7.10e-05
40	MYCMAX_B	Max2 , C-myc	Targets	5.827	7.10e-05
41	MZF1_01	Mzf-1	Targets	5.827	7.10e-05
42	ZF5_B	Zf5	Targets	5.745	8.40e-05
43	EGR3_01	Egr-3	Targets	5.624	1.06e-04
44	HEB_Q6	Heb	Targets	5.449	1.74e-04
45	MAZ_Q6	Maz	Targets	5.449	1.74e-04
46	OLF1_01	Olf-1	Targets	5.449	1.74e-04
47	AP2REP_01	Ap-2rep	Targets	5.440	1.77e-04
48	ETF_Q6	N/A	Targets	5.408	1.87e-04
49	ZIC1_01	Zic1	Targets	5.408	1.87e-04
50	SMAD4_Q6	Smad4	Targets	5.390	1.94e-04
51	SPZ1_01	Spz1	Targets	5.390	1.94e-04
52	HES1_Q2	Hes-1	Targets	5.197	3.17e-04
53	MYOGENIN_Q6	Myogenin	Targets	4.985	5.35e-04
54	HNF4_Q6_03	Hnf-4 , Hnf-4alpha1	Targets	4.976	5.56e-04
55	LRF_Q2	Fbi-1 , Lrf	Targets	4.976	5.56e-04
56	PAX4_03	Pax-4a	Targets	4.610	1.26e-03
57	AP4_01	Ap-4	Targets	4.583	1.32e-03
58	NFKB_C	N/A	Targets	4.583	1.32e-03
59	TAL1_Q6	Tal-1 , Tal-1alpha	Targets	4.576	1.36e-03
60	PAX5_01	Pax-5	Targets	4.568	1.37e-03
61	VDR_Q3	Vdr	Targets	4.560	1.39e-03
62	ZNF219_01	N/A	Targets	4.552	1.44e-03
63	GCM_Q2	Gcma , Gcmb	Targets	4.271	2.51e-03
64	E12_Q6	E12	Targets	4.167	3.08e-03
65	GC_01	N/A	Targets	4.167	3.08e-03
66	HIC1_02	Hic-1	Targets	4.165	3.08e-03
67	CETS168_Q6	N/A	Targets	4.157	3.09e-03
68	EGR2_01	Egr-2	Targets	4.150	3.12e-03
69	E2_Q6	N/A	Targets	3.822	6.59e-03
70	E2A_Q6	E12 , E47	Targets	3.803	6.70e-03
71	HIF1_Q5	Hif-1alpha	Targets	3.803	6.70e-03
72	P53_DECAMER_Q2	Deltanp63alpha , P53	Targets	3.803	6.70e-03
73	E2F1_Q6	E2f-1	Targets	3.796	6.77e-03
74	MYOD_Q6_01	E12 , E47	Targets	3.789	6.85e-03
75	USF2_Q6	Usf2a	Targets	3.783	6.89e-03
76	ETS_Q6	Elf-1 , Elfr	Targets	3.780	6.91e-03
77	NRSF_01	Nrsf	Targets	3.780	6.91e-03
78	ATF6_01	Atf6	Targets	3.769	7.17e-03
79	ZIC2_01	Zic2 , Zic2	Targets	3.768	7.19e-03
80	HIC1_03	Hic-1	Targets	3.481	1.23e-02
81	MYOD_Q6	Myod	Targets	3.441	1.35e-02
82	NRSF_Q4	Nrsf , Rest	Targets	3.441	1.35e-02
83	SZF11_01	N/A	Targets	3.434	1.37e-02
84	LMO2COM_01	Lmo2	Targets	3.421	1.45e-02
85	P300_01	P300	Targets	3.414	1.47e-02
86	AHRARNT_01	Ahr , Arnt	Targets	3.404	1.48e-02
87	AREB6_03	Zeb	Targets	3.404	1.48e-02
88	SREBP1_Q6	Srebp-1 , Srebp-1c	Targets	3.404	1.48e-02
89	CREB_Q2_01	Creb , Crebbeta	Targets	3.094	2.64e-02
90	PPARA_02	Ppar-alpha , Rxr-alpha	Targets	3.094	2.64e-02
91	SRF_Q6	Srf	Targets	3.094	2.64e-02
92	NFKAPPAB50_01	N/A	Targets	3.054	2.86e-02
93	ETS_Q4	Erf , Elf-1	Targets	3.046	2.90e-02
94	SMAD_Q6	Smad1 , Smad1.1	Targets	3.046	2.90e-02
95	XPF1_Q6	N/A	Targets	3.046	2.90e-02
96	AHRARNT_02	Ahr , Arnt	Targets	3.006	3.27e-02
97	NFMUE1_Q6	N/A	Targets	2.979	3.42e-02
98	DEAF1_01	Deaf-1	Targets	2.969	3.46e-02
99	AP1_Q4	N/A	Targets	2.961	3.50e-02
100	MYOD_01	Myod	Targets	2.764	4.99e-02
101	NGFIC_01	Egr-4	Targets	2.705	5.62e-02
102	T3R_Q6	Rar-alpha1 , Rar-beta	Targets	2.681	5.85e-02
103	USF_Q6	Usf1 , Usf2a	Targets	2.681	5.85e-02
104	SRF_Q4	Srf	Targets	2.664	6.00e-02
105	GR_01	N/A	Targets	2.663	6.02e-02
106	AP4_Q5	Ap-4	Targets	2.652	6.13e-02
107	NERF_Q2	Nerf-1a	Targets	2.652	6.13e-02
108	VDR_Q6	Vdr	Targets	2.633	6.34e-02
109	AP1_C	N/A	Targets	2.609	6.65e-02
110	NFKB_Q6	N/A	Targets	2.609	6.65e-02
111	ELK1_02	Elk-1	Targets	2.585	7.02e-02
112	P53_01	P53	Targets	2.585	7.02e-02
113	SREBP1_01	Srebp-1 , Srebp-1a	Targets	2.585	7.02e-02
114	EBOX_Q6_01	Alf1a , Bhlhb2	Targets	2.581	7.02e-02
115	CREB_Q4	Creb	Targets	2.451	8.76e-02
116	GABP_B	Gabp-alpha , Gabp-beta1	Targets	2.451	8.76e-02
117	E2F_Q4_01	Dp-1 , E2f-1	Targets	2.383	9.91e-02
118	STAT1_02	Stat1alpha	Targets	2.383	9.91e-02

## Sheet: PASTAA R0h siCvsOXR1
Rank	Matrix	Transcription Factor	Show Target Genes	Association Score	P-Value
1	CACBINDINGPROTEIN_Q6	N/A	Targets	10.944	0.00e+00
2	CHCH_01	Chch	Targets	10.944	0.00e+00
3	MAZ_Q6	Maz	Targets	10.228	0.00e+00
4	KROX_Q6	Egr-1 , Egr-2	Targets	8.881	0.00e+00
5	SP1_01	Sp1	Targets	8.228	0.00e+00
6	AP2GAMMA_01	Ap-2gamma	Targets	7.595	0.00e+00
7	SP1_Q6_01	Sp1 , Sp3	Targets	7.595	0.00e+00
8	WT1_Q6	N/A	Targets	7.578	0.00e+00
9	EGR_Q6	Egr-1 , Egr-2	Targets	7.191	0.00e+00
10	SP1_Q2_01	Sp1 , Sp2	Targets	6.797	1.00e-06
11	TFIII_Q6	Tfii-i	Targets	6.570	8.00e-06
12	LRF_Q2	Fbi-1 , Lrf	Targets	6.553	8.00e-06
13	AP2ALPHA_01	Ap-2alpha , Ap-2alphaa	Targets	6.545	8.00e-06
14	AP2_Q6_01	Ap-2 , Ap-2alpha	Targets	6.166	2.30e-05
15	SP1_Q6	Sp1	Targets	5.969	5.20e-05
16	MAZR_01	Mazr	Targets	5.244	2.63e-04
17	UF1H3BETA_Q6	N/A	Targets	4.836	6.59e-04
18	SP1_Q4_01	Sp1 , Sp2	Targets	4.726	8.11e-04
19	AP2_Q3	Ap-2alpha , Ap-2alphaa	Targets	4.720	8.14e-04
20	CACD_01	N/A	Targets	4.298	2.04e-03
21	MOVOB_01	Movo-b	Targets	4.218	2.40e-03
22	MUSCLE_INI_B	N/A	Targets	4.218	2.40e-03
23	HIC1_02	Hic-1	Targets	4.174	2.60e-03
24	R_01	N/A	Targets	3.998	3.75e-03
25	AP1_01	Fosb , Fra-1	Targets	3.988	3.82e-03
26	LFA1_Q6	N/A	Targets	3.798	5.63e-03
27	AP2_Q6	Ap-2 , Ap-2alpha	Targets	3.733	6.36e-03
28	PAX4_03	Pax-4a	Targets	3.733	6.36e-03
29	OLF1_01	Olf-1	Targets	3.463	1.07e-02
30	ZNF219_01	N/A	Targets	3.312	1.44e-02
31	MTF1_Q4	Mtf-1	Targets	3.273	1.60e-02
32	EGR1_01	Egr-1	Targets	3.268	1.60e-02
33	NFKB_Q6_01	Nf-kappab1 , Nf-kappab2	Targets	3.268	1.60e-02
34	ZF5_01	Zf5	Targets	3.268	1.60e-02
35	MTATA_B	N/A	Targets	3.207	1.80e-02
36	MYCMAX_B	Max2 , C-myc	Targets	3.151	2.03e-02
37	OCT_C	Pou2f1 , Pou2f1a	Targets	3.143	2.09e-02
38	AP1_Q4	N/A	Targets	2.960	2.95e-02
39	LBP1_Q6	N/A	Targets	2.960	2.95e-02
40	GC_01	N/A	Targets	2.957	2.97e-02
41	E2F_Q2	Dp-1 , E2f-1	Targets	2.902	3.32e-02
42	HNF4_Q6_03	Hnf-4 , Hnf-4alpha1	Targets	2.902	3.32e-02
43	ETS_Q6	Elf-1 , Elfr	Targets	2.863	3.53e-02
44	RREB1_01	Rreb-1	Targets	2.863	3.53e-02
45	HEN1_02	N/A	Targets	2.838	3.65e-02
46	MYOGNF1_01	Nf-1 , Nf-1/l	Targets	2.838	3.65e-02
47	PAX5_01	Pax-5	Targets	2.838	3.65e-02
48	HEB_Q6	Heb	Targets	2.833	3.71e-02
49	GCM_Q2	Gcma , Gcmb	Targets	2.616	5.50e-02
50	NRF2_Q4	Nrf2	Targets	2.541	6.37e-02
51	AP2ALPHA_02	Ap-2alphaa	Targets	2.541	6.37e-02
52	BACH2_01	Bach2	Targets	2.489	6.91e-02
53	ETS1_B	C-ets-1	Targets	2.457	7.33e-02
54	BRE_HAND	N/A	Targets	2.430	7.56e-02
55	SP3_Q3	Sp3	Targets	2.426	7.67e-02
56	AP1_Q6	N/A	Targets	2.410	8.05e-02
57	AP4_Q6	Ap-4	Targets	2.318	9.46e-02
58	OCT4_01	N/A	Targets	2.318	9.46e-02
59	SPZ1_01	Spz1	Targets	2.309	9.62e-02

## Sheet: upstream TFs for 52 TF total
NT	R0h	Total	common	uniq_NT	uniq_R0h			Rank	Matrix	Transcription Factor	Show Target Genes	Association Score	P-Value
BTG2	C11orf9	BTG2	CREB3L3	BTG2	C11orf9			1	ATF_B	N/A	Targets	5.540	6.80e-05
CREB3L3	CREB3L3	C11orf9	ETV5	DLX3	E2F8			2	NFY_01	N/A	Targets	5.481	7.20e-05
DLX3	E2F8	CREB3L3	FOS	DLX4	EGR1			3	ATF3_Q6	Atf3	Targets	4.666	4.05e-04
DLX4	EGR1	DLX3	FOSB	EHF	HES6			4	NFY_C	Cbf-a , Cbf-b	Targets	4.613	4.88e-04
EHF	ETV5	DLX4	FOXN1	FOXA1	HSF2			5	CREBP1CJUN_01	Atf-2 , C-jun	Targets	4.586	5.02e-04
ETV5	FOS	E2F8	FOXP4	HNF4A	JUN			6	ALPHACP1_01	N/A	Targets	3.721	3.03e-03
FOS	FOSB	EGR1	GLI1	HOXA3	LHX1			7	CREB_01	Creb , Deltacreb	Targets	3.696	3.16e-03
FOSB	FOXN1	EHF	KLF6	HOXA5	MTA1			8	CREB_Q2_01	Creb , Crebbeta	Targets	3.696	3.16e-03
FOXA1	FOXP4	ETV5	MAFA	HSF4	MYT1L			9	CREB_Q4_01	Creb , Crebbeta	Targets	3.696	3.16e-03
FOXN1	GLI1	FOS	MXD1	JUNB	NR4A1			10	CREB_02	Creb , Deltacreb	Targets	3.628	3.72e-03
FOXP4	HES6	FOSB	NR4A3	NOTCH1	NR4A2			11	AP1_Q2	N/A	Targets	3.618	3.72e-03
GLI1	HSF2	FOXA1	PHF5A	PCGF6	SOX6			12	CREB_Q2	Creb	Targets	3.417	5.81e-03
HNF4A	JUN	FOXN1	STAT5A	PPARG	ZNF254			13	CREBP1_Q2	Atf-2 , Cre-bp1	Targets	3.356	6.16e-03
HOXA3	KLF6	FOXP4	TAF4B	PRDM1	ZNF91			14	WHN_B	Foxn1	Targets	3.342	6.25e-03
HOXA5	LHX1	GLI1	TCF3	RUNX1				15	SRF_Q6	Srf	Targets	3.286	7.37e-03
HSF4	MAFA	HES6	TP63	SOX7				16	PAX3_B	Pax-3	Targets	3.269	7.63e-03
JUNB	MTA1	HNF4A	TRIM22	TBX20				17	TAXCREB_01	Creb , Deltacreb	Targets	3.248	7.88e-03
KLF6	MXD1	HOXA3	ZNF138	TP73				18	ZF5_01	Zf5	Targets	3.128	9.93e-03
MAFA	MYT1L	HOXA5		ZNF268				19	CAAT_01	N/A	Targets	3.125	1.00e-02
MXD1	NR4A1	HSF2		ZSCAN29				20	E2F1_Q4_01	Dp-1 , E2f-1	Targets	3.116	1.02e-02
NOTCH1	NR4A2	HSF4						21	CREBATF_Q6	Atf-1 , Atf-2	Targets	3.104	1.03e-02
NR4A3	NR4A3	JUN						22	NFY_Q6_01	Cbf-a , Cbf-b	Targets	3.043	1.18e-02
PCGF6	PHF5A	JUNB						23	AP2_Q3	Ap-2alpha , Ap-2alphaa	Targets	3.001	1.33e-02
PHF5A	SOX6	KLF6						24	AP2GAMMA_01	Ap-2gamma	Targets	2.990	1.37e-02
PPARG	STAT5A	LHX1						25	MYCMAX_02	Max1 , C-myc	Targets	2.988	1.38e-02
PRDM1	TAF4B	MAFA						26	NFKAPPAB65_01	Rela	Targets	2.965	1.45e-02
RUNX1	TCF3	MTA1						27	LBP1_Q6	N/A	Targets	2.834	1.81e-02
SOX7	TP63	MXD1						28	AP2ALPHA_02	Ap-2alphaa	Targets	2.817	1.87e-02
STAT5A	TRIM22	MYT1L						29	E2_01	N/A	Targets	2.804	1.89e-02
TAF4B	ZNF138	NOTCH1						30	BRE_HAND	N/A	Targets	2.776	1.98e-02
TBX20	ZNF254	NR4A1						31	E4F1_Q6	N/A	Targets	2.769	2.00e-02
TCF3	ZNF91	NR4A2						32	SP1_Q4_01	Sp1 , Sp2	Targets	2.767	2.01e-02
TP63		NR4A3						33	AP1FJ_Q2	C-fos , C-jun	Targets	2.744	2.06e-02
TP73		PCGF6						34	CREB_Q3	Atf-1 , Atf-2	Targets	2.735	2.08e-02
TRIM22		PHF5A						35	CREL_01	C-rel	Targets	2.659	2.60e-02
ZNF138		PPARG						36	E2F_Q3_01	Dp-1 , E2f-1	Targets	2.656	2.60e-02
ZNF268		PRDM1						37	E2_Q6	N/A	Targets	2.647	2.62e-02
ZSCAN29		RUNX1						38	PTF1BETA_Q6	N/A	Targets	2.646	2.62e-02
		SOX6						39	OCT1_Q6	Pou2f1 , Pou2f1a	Targets	2.641	2.63e-02
		SOX7						40	OCT_C	Pou2f1 , Pou2f1a	Targets	2.641	2.63e-02
		STAT5A						41	SRF_Q5_02	Srf	Targets	2.641	2.63e-02
		TAF4B						42	AP2ALPHA_01	Ap-2alpha , Ap-2alphaa	Targets	2.629	2.68e-02
		TBX20						43	SP1_Q6	Sp1	Targets	2.575	2.87e-02
		TCF3						44	SRF_01	Srf	Targets	2.522	3.26e-02
		TP63						45	SRF_C	Srf	Targets	2.522	3.26e-02
		TP73						46	SRF_Q5_01	Srf	Targets	2.522	3.26e-02
		TRIM22						47	ATF4_Q2	Atf-4 , Atf4	Targets	2.511	3.29e-02
		ZNF138						48	SRF_Q4	Srf	Targets	2.505	3.31e-02
		ZNF254						49	USF_C	Usf1	Targets	2.484	3.48e-02
		ZNF268						50	AHR_01	Ahr	Targets	2.482	3.49e-02
		ZNF91						51	AP4_Q6_01	Ap-4	Targets	2.477	3.53e-02
		ZSCAN29						52	OCT1_Q5_01	Pou2f1 , Pou2f1a	Targets	2.455	3.66e-02
								53	HOXA3_01	Hoxa3	Targets	2.444	3.71e-02
								54	NFKAPPAB_01	Rela	Targets	2.425	3.96e-02
								55	E2F1_Q4	E2f-1	Targets	2.413	4.08e-02
								56	STAT1_01	Stat1alpha , Stat1beta	Targets	2.381	4.30e-02
								57	CREB_Q4	Creb	Targets	2.379	4.30e-02
								58	T3R_01	N/A	Targets	2.337	4.62e-02
								59	ATF_01	N/A	Targets	2.317	4.83e-02
								60	TFIIA_Q6	Tfiia-alpha/beta , Tfiia-gamma	Targets	2.296	4.97e-02
								61	NFY_Q6	Cbf-a , Cbf-b	Targets	2.256	5.17e-02
								62	USF2_Q6	Usf2a	Targets	2.239	5.56e-02
								63	MUSCLE_INI_B	N/A	Targets	2.220	5.64e-02
								64	ARNT_01	Arnt	Targets	2.213	5.64e-02
								65	AHRARNT_02	Ahr , Arnt	Targets	2.213	5.70e-02
								66	MYB_Q3	C-myb	Targets	2.158	6.34e-02
								67	PPARA_02	Ppar-alpha , Rxr-alpha	Targets	2.151	6.46e-02
								68	OCT1_05	N/A	Targets	2.149	6.46e-02
								69	NFKAPPAB50_01	N/A	Targets	2.125	6.89e-02
								70	HIC1_02	Hic-1	Targets	2.123	6.96e-02
								71	HEB_Q6	Heb	Targets	2.095	7.21e-02
								72	E2F1_Q6_01	E2f-1	Targets	2.076	7.29e-02
								73	AP1_Q4	N/A	Targets	2.066	7.53e-02
								74	TFIII_Q6	Tfii-i	Targets	2.057	7.64e-02
								75	OCT4_02	N/A	Targets	2.046	7.68e-02
								76	SP1_Q2_01	Sp1 , Sp2	Targets	2.044	7.71e-02
								77	OCT_Q6	Oca-b , Pou2f1	Targets	2.025	8.15e-02
								78	HNF1_Q6	Hnf-1alpha , Hnf-1alpha-a	Targets	2.011	8.28e-02
								79	OCT4_01	N/A	Targets	1.997	8.48e-02
								80	USF_Q6	Usf1 , Usf2a	Targets	1.995	8.48e-02
								81	NF1_Q6_01	Ctf-1 , Ctf-2	Targets	1.990	8.53e-02
								82	EGR1_01	Egr-1	Targets	1.977	8.67e-02
								83	P300_01	P300	Targets	1.960	8.94e-02
								84	CEBP_Q2_01	C/ebpalpha , C/ebpalpha(p30)	Targets	1.950	9.24e-02
								85	HOX13_01	Hoxa5	Targets	1.950	9.24e-02
								86	MAX_01	Max1	Targets	1.950	9.24e-02
								87	E2F_Q2	Dp-1 , E2f-1	Targets	1.940	9.54e-02
								88	E2F_Q4_01	Dp-1 , E2f-1	Targets	1.938	9.54e-02
								89	E2F_Q6_01	Dp-1 , E2f-1	Targets	1.938	9.54e-02
								90	KROX_Q6	Egr-1 , Egr-2	Targets	1.919	9.73e-02

## Sheet: PASTAA for all DEGs_clean
Additional file8: The possible up-stream transcription factors associated with the total 807 DEGs caused by hOXR1 depletion. The data is analyzed with software PASTAA.
Rank	Matrix	Transcription Factor	Association Score	P-Value
1	CHCH_01	Chch	11.683	0.00e+00
2	AP2GAMMA_01	Ap-2gamma	9.538	0.00e+00
3	AP2ALPHA_01	Ap-2alpha , Ap-2alphaa	8.795	0.00e+00
4	SP1_Q6	Sp1	8.531	0.00e+00
5	KROX_Q6	Egr-1 , Egr-2	7.825	0.00e+00
6	TFIII_Q6	Tfii-i	7.825	0.00e+00
7	LRF_Q2	Fbi-1 , Lrf	7.761	0.00e+00
8	SP1_Q4_01	Sp1 , Sp2	7.105	0.00e+00
9	MAZ_Q6	Maz	6.204	3.10e-05
10	CACCCBINDINGFACTOR_Q6	Caccc-binding	5.373	2.47e-04
11	CREBP1CJUN_01	C-jun	5.275	3.19e-04
12	HIC1_02	Hic-1	5.230	3.46e-04
13	CP2_02	Cp2 , Cp2a	4.965	6.31e-04
14	MAZR_01	Mazr	4.690	1.11e-03
15	MTF1_Q4	Mtf-1	4.585	1.42e-03
16	ELK1_01	Elk-1	4.554	1.54e-03
17	NRSF_Q4	Nrsf , Rest	4.364	2.22e-03
18	SP3_Q3	Sp3	4.316	2.52e-03
19	GCM_Q2	Gcma , Gcmb	4.255	2.85e-03
20	NFKAPPAB_01	Rela	4.025	4.48e-03
21	OLF1_01	Olf-1	4.014	4.61e-03
22	SMAD4_Q6	Smad4	3.977	4.86e-03
23	CREBATF_Q6	Atf-1 , Atf-2	3.888	6.00e-03
24	ATF3_Q6	Atf3	3.871	6.23e-03
25	MOVOB_01	Movo-b	3.851	6.56e-03
26	NF1_Q6_01	Ctf-1 , Ctf-2	3.819	6.94e-03
27	VJUN_01	V-jun	3.691	8.97e-03
28	E2F1_Q4_01	Dp-1 , E2f-1	3.561	1.14e-02
29	NFKB_Q6_01	Nf-kappab1 , Nf-kappab2	3.498	1.28e-02
30	TEL2_Q6	Tel-2a , Tel-2b	3.487	1.30e-02
31	AP1_01	Fosb , Fra-1	3.372	1.62e-02
32	DEAF1_01	Deaf-1	3.359	1.67e-02
33	CETS1P54_01	C-ets-1	3.351	1.69e-02
34	USF2_Q6	Usf2a	3.274	2.01e-02
35	MZF1_01	Mzf-1	3.203	2.32e-02
36	MYOGENIN_Q6	Myogenin	3.186	2.45e-02
37	SF1_Q6	Sf-1	3.184	2.46e-02
38	PAX4_03	Pax-4a	3.174	2.52e-02
39	PAX5_01	Pax-5	3.174	2.52e-02
40	ZF5_01	Zf5	3.167	2.53e-02
41	AHRARNT_02	Ahr , Arnt	3.145	2.64e-02
42	P300_01	P300	2.963	3.66e-02
43	E2A_Q6	E12 , E47	2.955	3.73e-02
44	CREB_Q2	Creb	2.955	3.73e-02
45	MYCMAX_B	Max2 , C-myc	2.916	3.98e-02
46	STRA13_01	Stra13	2.916	3.98e-02
47	ARNT_01	Arnt	2.916	3.98e-02
48	USF_01	Usf1	2.905	4.06e-02
49	HNF4_Q6_02	Hnf-4 , Hnf-4alpha	2.895	4.12e-02
50	PPARA_02	Ppar-alpha , Rxr-alpha	2.880	4.23e-02
51	AHR_01	Ahr	2.872	4.29e-02
52	P53_01	P53	2.858	4.42e-02
53	ZIC3_01	Zic3	2.851	4.49e-02
54	HEB_Q6	Heb	2.789	5.05e-02
